# Supplementary material for: Post-collisional mantle delamination in the Dinarides implied from staircases of Oligo-Miocene uplifted marine terraces
Source: Sci Rep. 2021 Jan 29;11:2685. doi: 10.1038/s41598-021-81561-5 (PMC7846848; doi:10.1038/s41598-021-81561-5)
Supplement: Supplementary file 3 — Supplementary Information 1. [file 41598_2021_81561_MOESM3_ESM.kml]

<?xml version="1.0" encoding="UTF-8"?>
<kml xmlns="http://www.opengis.net/kml/2.2" xmlns:gx="http://www.google.com/kml/ext/2.2" xmlns:kml="http://www.opengis.net/kml/2.2" xmlns:atom="http://www.w3.org/2005/Atom">
<Document id="root_doc">
	<name>Terraces_Dinarides.kml</name>
	<Schema name="Terraces" id="Terraces">
		<SimpleField type="float" name="id"></SimpleField>
		<SimpleField type="float" name="el_count"></SimpleField>
		<SimpleField type="float" name="el_sum"></SimpleField>
		<SimpleField type="float" name="el_mean"></SimpleField>
		<SimpleField type="float" name="el_median"></SimpleField>
		<SimpleField type="float" name="el_stdev"></SimpleField>
		<SimpleField type="float" name="el_min"></SimpleField>
		<SimpleField type="float" name="el_max"></SimpleField>
		<SimpleField type="float" name="area"></SimpleField>
	</Schema>
	<Folder>
		<name>Terraces</name>
		<Placemark>
			<Style>
				<LineStyle>
					<color>ff0000ff</color>
				</LineStyle>
				<PolyStyle>
					<fill>0</fill>
				</PolyStyle>
			</Style>
			<ExtendedData>
				<SchemaData schemaUrl="#Terraces">
					<SimpleData name="el_count">727.000000000000000</SimpleData>
					<SimpleData name="el_sum">114785.890563964843750</SimpleData>
					<SimpleData name="el_mean">157.889808203527991</SimpleData>
					<SimpleData name="el_median">157.213516235351563</SimpleData>
					<SimpleData name="el_stdev">9.363096429870803</SimpleData>
					<SimpleData name="el_min">135.390701293945313</SimpleData>
					<SimpleData name="el_max">182.409469604492188</SimpleData>
					<SimpleData name="area">453946.655</SimpleData>
				</SchemaData>
			</ExtendedData>
			<MultiGeometry>
				<Polygon>
					<outerBoundaryIs>
						<LinearRing>
							<coordinates>
								14.8858815366315,44.7954829231613,0 14.8879012595022,44.7960203107501,0 14.8896867447966,44.7961893578392,0 14.8907226552916,44.7951195791441,0 14.8907251812304,44.7937811130379,0 14.8911018806022,44.7933799322302,0 14.8918065210847,44.7935144488191,0 14.8919498721432,44.7922430390837,0 14.8920470369926,44.7905365826836,0 14.8915323361483,44.7893649341232,0 14.890124239893,44.7885270444705,0 14.8885278456477,44.7878897242137,0 14.8871657081182,44.7876206925503,0 14.8868820154284,44.7885238791797,0 14.8860343083123,44.7894934270147,0 14.8848119147307,44.7898268180721,0 14.8838715817687,44.7900935597039,0 14.8835850676007,44.7923686657814,0 14.8844275153498,44.7940760691424,0 14.8852708746246,44.7953484645092,0 14.8858815366315,44.7954829231613,0 
							</coordinates>
						</LinearRing>
					</outerBoundaryIs>
				</Polygon>
			</MultiGeometry>
		</Placemark>
		<Placemark>
			<Style>
				<LineStyle>
					<color>ff0000ff</color>
				</LineStyle>
				<PolyStyle>
					<fill>0</fill>
				</PolyStyle>
			</Style>
			<ExtendedData>
				<SchemaData schemaUrl="#Terraces">
					<SimpleData name="el_count">825.000000000000000</SimpleData>
					<SimpleData name="el_sum">192659.620849609375000</SimpleData>
					<SimpleData name="el_mean">233.526813151041665</SimpleData>
					<SimpleData name="el_median">234.453079223632813</SimpleData>
					<SimpleData name="el_stdev">8.368395462754290</SimpleData>
					<SimpleData name="el_min">209.993820190429688</SimpleData>
					<SimpleData name="el_max">252.297378540039063</SimpleData>
					<SimpleData name="area">511572.260</SimpleData>
				</SchemaData>
			</ExtendedData>
			<MultiGeometry>
				<Polygon>
					<outerBoundaryIs>
						<LinearRing>
							<coordinates>
								14.8934279223525,44.7806666588865,0 14.8968125025738,44.7796324513359,0 14.897517640324,44.7793988536531,0 14.8978939630896,44.7791314963023,0 14.8982706349141,44.7786633671773,0 14.8986009058817,44.7778605774861,0 14.8985089971604,44.7766893323514,0 14.8981822009845,44.7755178777366,0 14.8986072886043,44.7742132446136,0 14.8988916038538,44.7728080995484,0 14.8995518783877,44.7713028991656,0 14.8996003024926,44.7704663954512,0 14.8984732750713,44.7702646279899,0 14.8978614929923,44.7708998577129,0 14.8961690328157,44.7716679540965,0 14.894477624581,44.7718337130679,0 14.892692565798,44.7718320498019,0 14.8917990368136,44.772366596272,0 14.8908580740894,44.7731353232547,0 14.8908092062201,44.7741391316085,0 14.8911362227772,44.7751098368544,0 14.891463751707,44.7758128469101,0 14.8924015809217,44.7767506652807,0 14.8934331542507,44.7778224105525,0 14.8937139298375,44.7784249847642,0 14.8926320123653,44.7791601324739,0 14.8914089339808,44.7799955211017,0 14.891782851078,44.7810331916667,0 14.8934279223525,44.7806666588865,0 
							</coordinates>
						</LinearRing>
					</outerBoundaryIs>
				</Polygon>
			</MultiGeometry>
		</Placemark>
		<Placemark>
			<Style>
				<LineStyle>
					<color>ff0000ff</color>
				</LineStyle>
				<PolyStyle>
					<fill>0</fill>
				</PolyStyle>
			</Style>
			<ExtendedData>
				<SchemaData schemaUrl="#Terraces">
					<SimpleData name="el_count">65.000000000000000</SimpleData>
					<SimpleData name="el_sum">18554.978912353515625</SimpleData>
					<SimpleData name="el_mean">285.461214036207934</SimpleData>
					<SimpleData name="el_median">285.848571777343750</SimpleData>
					<SimpleData name="el_stdev">2.640123071892513</SimpleData>
					<SimpleData name="el_min">280.486846923828125</SimpleData>
					<SimpleData name="el_max">289.105346679687500</SimpleData>
					<SimpleData name="area">41516.801</SimpleData>
				</SchemaData>
			</ExtendedData>
			<MultiGeometry>
				<Polygon>
					<outerBoundaryIs>
						<LinearRing>
							<coordinates>
								14.9025616983928,44.7692643335433,0 14.9029850169941,44.7689300752987,0 14.9033614696806,44.7685288520876,0 14.9032216694882,44.7678594963548,0 14.9031762067711,44.76695598727,0 14.9026599721364,44.7666878534389,0 14.9018142660757,44.7668209770081,0 14.9007802127316,44.7672216258295,0 14.9008730111498,44.7678909438395,0 14.9011537020564,44.7685604244709,0 14.9025616983928,44.7692643335433,0 
							</coordinates>
						</LinearRing>
					</outerBoundaryIs>
				</Polygon>
			</MultiGeometry>
		</Placemark>
		<Placemark>
			<Style>
				<LineStyle>
					<color>ff0000ff</color>
				</LineStyle>
				<PolyStyle>
					<fill>0</fill>
				</PolyStyle>
			</Style>
			<ExtendedData>
				<SchemaData schemaUrl="#Terraces">
					<SimpleData name="el_count">79.000000000000000</SimpleData>
					<SimpleData name="el_sum">27820.931518554687500</SimpleData>
					<SimpleData name="el_mean">352.163690108287199</SimpleData>
					<SimpleData name="el_median">353.196014404296875</SimpleData>
					<SimpleData name="el_stdev">4.029072036322873</SimpleData>
					<SimpleData name="el_min">342.402984619140625</SimpleData>
					<SimpleData name="el_max">360.518188476562500</SimpleData>
					<SimpleData name="area">51642.814</SimpleData>
				</SchemaData>
			</ExtendedData>
			<MultiGeometry>
				<Polygon>
					<outerBoundaryIs>
						<LinearRing>
							<coordinates>
								14.9055305229003,44.776684473533,0 14.906409154242,44.7761561703117,0 14.9069510960313,44.7750504663993,0 14.9071561201113,44.7735116461312,0 14.9064824188294,44.7725973226611,0 14.9055360114253,44.7733179441644,0 14.9050622079323,44.7740389515761,0 14.9055338161308,44.7746645561511,0 14.9054648848421,44.7755301792471,0 14.9041128145893,44.7765390120541,0 14.9055305229003,44.776684473533,0 
							</coordinates>
						</LinearRing>
					</outerBoundaryIs>
				</Polygon>
			</MultiGeometry>
		</Placemark>
		<Placemark>
			<Style>
				<LineStyle>
					<color>ff0000ff</color>
				</LineStyle>
				<PolyStyle>
					<fill>0</fill>
				</PolyStyle>
			</Style>
			<ExtendedData>
				<SchemaData schemaUrl="#Terraces">
					<SimpleData name="el_count">927.000000000000000</SimpleData>
					<SimpleData name="el_sum">461979.308471679687500</SimpleData>
					<SimpleData name="el_mean">498.359556064379376</SimpleData>
					<SimpleData name="el_median">501.617889404296875</SimpleData>
					<SimpleData name="el_stdev">16.149254794137441</SimpleData>
					<SimpleData name="el_min">462.525390625000000</SimpleData>
					<SimpleData name="el_max">532.014770507812500</SimpleData>
					<SimpleData name="area">578939.705</SimpleData>
				</SchemaData>
			</ExtendedData>
			<MultiGeometry>
				<Polygon>
					<outerBoundaryIs>
						<LinearRing>
							<coordinates>
								14.9166578401897,44.7862156065712,0 14.9178742421058,44.7856393687669,0 14.9186857709093,44.784822364112,0 14.9184850058648,44.7835237028605,0 14.9182167220082,44.7822249926296,0 14.918422082078,44.780253314655,0 14.9190319622348,44.7787147629411,0 14.9199786887458,44.7777054706001,0 14.921531901869,44.7775622683673,0 14.9226791399039,44.7780439840168,0 14.9229480162809,44.778957938667,0 14.9234196669542,44.7797277487821,0 14.9237557089578,44.7809303060351,0 14.9230796799528,44.7815069721896,0 14.9219983422868,44.7821795447463,0 14.9215921995064,44.7829006658048,0 14.9236167248086,44.7839119964649,0 14.9242934679703,44.78280630184,0 14.9251055505039,44.7814602253917,0 14.9252422799696,44.7801617960722,0 14.9237593798555,44.7781408968869,0 14.9238293055286,44.7763133972734,0 14.9226154710639,44.7751583412002,0 14.9211974952772,44.7752054649451,0 14.9198465046312,44.7756373648195,0 14.9187669921913,44.7750594820227,0 14.9178222659583,44.7746740594098,0 14.9157293877584,44.7745282542681,0 14.9149208569298,44.7733734143981,0 14.913705900942,44.7731320360666,0 14.9140427020381,44.7736613169618,0 14.9143117775207,44.7743348260647,0 14.9142431201164,44.7751042680359,0 14.9148495231581,44.7759704018358,0 14.9157261701691,44.7767405453647,0 14.9155907070322,44.7770290052802,0 14.9153870181484,44.7777983476946,0 14.9166018020736,44.7782320810807,0 14.9177486709125,44.7789543124779,0 14.9172753851598,44.7793868103973,0 14.9159248261481,44.7794339174538,0 14.914642923245,44.7787115669595,0 14.9134943745782,44.779143542548,0 14.9133584631535,44.7797205591719,0 14.9135591719656,44.7809711369684,0 14.9145710027074,44.7816932976409,0 14.9159207080401,44.7822714186622,0 14.9164600289959,44.7828970270457,0 14.9160540213442,44.783473848608,0 14.9152440225025,44.7832327840039,0 14.9129486890296,44.7827982180464,0 14.9134877672834,44.7835681200321,0 14.9147010290012,44.7851080170451,0 14.9166578401897,44.7862156065712,0 
							</coordinates>
						</LinearRing>
					</outerBoundaryIs>
				</Polygon>
			</MultiGeometry>
		</Placemark>
		<Placemark>
			<Style>
				<LineStyle>
					<color>ff0000ff</color>
				</LineStyle>
				<PolyStyle>
					<fill>0</fill>
				</PolyStyle>
			</Style>
			<ExtendedData>
				<SchemaData schemaUrl="#Terraces">
					<SimpleData name="el_count">115.000000000000000</SimpleData>
					<SimpleData name="el_sum">60341.049987792968750</SimpleData>
					<SimpleData name="el_mean">524.704782502547573</SimpleData>
					<SimpleData name="el_median">524.142272949218750</SimpleData>
					<SimpleData name="el_stdev">6.081815497515118</SimpleData>
					<SimpleData name="el_min">512.476806640625000</SimpleData>
					<SimpleData name="el_max">538.535644531250000</SimpleData>
					<SimpleData name="area">69980.543</SimpleData>
				</SchemaData>
			</ExtendedData>
			<MultiGeometry>
				<Polygon>
					<outerBoundaryIs>
						<LinearRing>
							<coordinates>
								14.9178657852615,44.7916029227771,0 14.9189460680159,44.7918441605771,0 14.9193521726539,44.7912192364468,0 14.9197586017023,44.7903538449772,0 14.9194897230106,44.7894398846475,0 14.9183415400524,44.7894871626825,0 14.9166545875446,44.7884759863513,0 14.914831353218,44.788330361561,0 14.915640931236,44.7889080811447,0 14.9163145495077,44.7901109072024,0 14.9178657852615,44.7916029227771,0 
							</coordinates>
						</LinearRing>
					</outerBoundaryIs>
				</Polygon>
			</MultiGeometry>
		</Placemark>
		<Placemark>
			<Style>
				<LineStyle>
					<color>ff0000ff</color>
				</LineStyle>
				<PolyStyle>
					<fill>0</fill>
				</PolyStyle>
			</Style>
			<ExtendedData>
				<SchemaData schemaUrl="#Terraces">
					<SimpleData name="el_count">138.000000000000000</SimpleData>
					<SimpleData name="el_sum">40267.186492919921875</SimpleData>
					<SimpleData name="el_mean">291.791206470434190</SimpleData>
					<SimpleData name="el_median">290.643295288085938</SimpleData>
					<SimpleData name="el_stdev">4.105832985042567</SimpleData>
					<SimpleData name="el_min">284.629058837890625</SimpleData>
					<SimpleData name="el_max">304.756774902343750</SimpleData>
					<SimpleData name="area">84733.618</SimpleData>
				</SchemaData>
			</ExtendedData>
			<MultiGeometry>
				<Polygon>
					<outerBoundaryIs>
						<LinearRing>
							<coordinates>
								14.9005633294117,44.7988993305806,0 14.9013741414323,44.7987557542342,0 14.9014432439687,44.7978420441422,0 14.9013773364436,44.7968801241979,0 14.9014470096501,44.7956297621355,0 14.9010434754573,44.7946194566003,0 14.9000976358427,44.7947629126689,0 14.8995562124366,44.7953876490084,0 14.8996224215507,44.7961571978734,0 14.8993510752038,44.7968302632985,0 14.8982692604117,44.7974545157909,0 14.8977945742011,44.7985121412106,0 14.9005633294117,44.7988993305806,0 
							</coordinates>
						</LinearRing>
					</outerBoundaryIs>
				</Polygon>
			</MultiGeometry>
		</Placemark>
		<Placemark>
			<Style>
				<LineStyle>
					<color>ff0000ff</color>
				</LineStyle>
				<PolyStyle>
					<fill>0</fill>
				</PolyStyle>
			</Style>
			<ExtendedData>
				<SchemaData schemaUrl="#Terraces">
					<SimpleData name="el_count">747.000000000000000</SimpleData>
					<SimpleData name="el_sum">271529.144653320312500</SimpleData>
					<SimpleData name="el_mean">363.492830861205221</SimpleData>
					<SimpleData name="el_median">360.956604003906250</SimpleData>
					<SimpleData name="el_stdev">12.868227900375530</SimpleData>
					<SimpleData name="el_min">338.976806640625000</SimpleData>
					<SimpleData name="el_max">390.894989013671875</SimpleData>
					<SimpleData name="area">470952.281</SimpleData>
				</SchemaData>
			</ExtendedData>
			<MultiGeometry>
				<Polygon>
					<outerBoundaryIs>
						<LinearRing>
							<coordinates>
								14.9023196248639,44.8088681406546,0 14.9027875078297,44.8118623317722,0 14.9027346737537,44.8131487751915,0 14.9024463924277,44.8138218315357,0 14.9018195226056,44.8149394568013,0 14.9023069394782,44.8163826647141,0 14.902406485944,44.8174528187873,0 14.9029123242158,44.8180063191971,0 14.9036719605595,44.8183195667907,0 14.9040086129589,44.8190412448295,0 14.9042099514806,44.8198710175368,0 14.9046828541567,44.8199315294047,0 14.904903588841,44.8192463886722,0 14.9053096245539,44.8188740055344,0 14.9058493473038,44.8193914511625,0 14.9056786553144,44.8204734019561,0 14.9065227272636,44.8208347931099,0 14.906894842094,44.8205465393457,0 14.9068973187993,44.8190075665483,0 14.9071686625427,44.8183465090598,0 14.9074234348421,44.8174810422463,0 14.9077457673782,44.8166156293267,0 14.9082203827067,44.8155820123538,0 14.9081209036867,44.8144036537811,0 14.90715827185,44.8142946660172,0 14.9063298589576,44.8147508731429,0 14.9060753946644,44.8154239661895,0 14.9057524954511,44.8166260250455,0 14.9047716133619,44.8173225596794,0 14.9043496469035,44.8171178118685,0 14.904317155085,44.8163362735837,0 14.9048250785386,44.8156273263181,0 14.9053495269951,44.8151348089157,0 14.9056210466767,44.8143655455312,0 14.9060279416536,44.8134400905659,0 14.9062661301024,44.8123822398419,0 14.9061664623327,44.8113481578543,0 14.9052743789572,44.8094477462528,0 14.9054449474257,44.8084259101877,0 14.9047709271611,44.8074755121635,0 14.9041810158484,44.8067415994344,0 14.9037263704469,44.8059236347805,0 14.9032375586752,44.8053461046866,0 14.9021568458775,44.8052489977604,0 14.9010253269495,44.8052359994882,0 14.9004170461393,44.8054037965131,0 14.9004670919687,44.8057645382618,0 14.9006689941224,44.8062095750299,0 14.9008199025563,44.8068469394257,0 14.901343239695,44.8069796486539,0 14.9021030076046,44.8071245816597,0 14.9022374916143,44.8074974181389,0 14.9019330766752,44.8077376224783,0 14.9010032355967,44.8082778672097,0 14.9003777848072,44.8085899282251,0 14.9009008690473,44.8088789416505,0 14.9023196248639,44.8088681406546,0 
							</coordinates>
						</LinearRing>
					</outerBoundaryIs>
				</Polygon>
			</MultiGeometry>
		</Placemark>
		<Placemark>
			<Style>
				<LineStyle>
					<color>ff0000ff</color>
				</LineStyle>
				<PolyStyle>
					<fill>0</fill>
				</PolyStyle>
			</Style>
			<ExtendedData>
				<SchemaData schemaUrl="#Terraces">
					<SimpleData name="el_count">234.000000000000000</SimpleData>
					<SimpleData name="el_sum">63876.770858764648438</SimpleData>
					<SimpleData name="el_mean">272.977653242583983</SimpleData>
					<SimpleData name="el_median">274.095367431640625</SimpleData>
					<SimpleData name="el_stdev">7.886189124885962</SimpleData>
					<SimpleData name="el_min">255.080062866210938</SimpleData>
					<SimpleData name="el_max">285.150268554687500</SimpleData>
					<SimpleData name="area">147259.120</SimpleData>
				</SchemaData>
			</ExtendedData>
			<MultiGeometry>
				<Polygon>
					<outerBoundaryIs>
						<LinearRing>
							<coordinates>
								14.8977537528629,44.831179278045,0 14.8983782791066,44.8315405319486,0 14.8987153843234,44.8320097368096,0 14.898544542336,44.8330796511928,0 14.8991530149166,44.8329719811955,0 14.8994071353447,44.8325874624834,0 14.8996107089415,44.8321187362576,0 14.8993244314112,44.8315654163552,0 14.8984978195635,44.8308192452564,0 14.8991403332016,44.8305553037017,0 14.899614194435,44.8301108621207,0 14.8993960326333,44.8292570215457,0 14.8990591267573,44.8286796096469,0 14.8986213614822,44.8278135498468,0 14.8984538867949,44.8269717753358,0 14.8980495090894,44.8263462073076,0 14.8976103931143,44.8262616518819,0 14.8973391803182,44.8267663839215,0 14.8975917101466,44.8272715861107,0 14.8971182844321,44.8274755554302,0 14.8957502335744,44.8272218271216,0 14.8955129642198,44.8276303999259,0 14.895647084392,44.8282076372819,0 14.8959495783693,44.8291096549232,0 14.8958302479298,44.8296986839404,0 14.8951366923444,44.8301549315614,0 14.894527562213,44.8306352993698,0 14.8940028588737,44.8311397887114,0 14.8941206260056,44.8314164319301,0 14.8947291768199,44.8312606926777,0 14.8958951040127,44.8312136685655,0 14.8977537528629,44.831179278045,0 
							</coordinates>
						</LinearRing>
					</outerBoundaryIs>
				</Polygon>
			</MultiGeometry>
		</Placemark>
		<Placemark>
			<Style>
				<LineStyle>
					<color>ff0000ff</color>
				</LineStyle>
				<PolyStyle>
					<fill>0</fill>
				</PolyStyle>
			</Style>
			<ExtendedData>
				<SchemaData schemaUrl="#Terraces">
					<SimpleData name="el_count">238.000000000000000</SimpleData>
					<SimpleData name="el_sum">117386.049285888671875</SimpleData>
					<SimpleData name="el_mean">493.218694478523844</SimpleData>
					<SimpleData name="el_median">492.345474243164063</SimpleData>
					<SimpleData name="el_stdev">5.153721766504012</SimpleData>
					<SimpleData name="el_min">484.366485595703125</SimpleData>
					<SimpleData name="el_max">508.550384521484375</SimpleData>
					<SimpleData name="area">149130.088</SimpleData>
				</SchemaData>
			</ExtendedData>
			<MultiGeometry>
				<Polygon>
					<outerBoundaryIs>
						<LinearRing>
							<coordinates>
								14.9159512828346,44.7728331270957,0 14.9162557688125,44.7723764638323,0 14.9165272887661,44.7713667018748,0 14.9172715684494,44.7702370490708,0 14.918251977121,44.769203747236,0 14.9178481286245,44.7683377763538,0 14.9169378594487,44.767543576826,0 14.9154183431942,44.7679031621082,0 14.9137632484219,44.7686233253351,0 14.9134244316075,44.7694647033556,0 14.9133552290136,44.7705948453917,0 14.9133193857974,44.7719895260103,0 14.9146690651885,44.7724233826982,0 14.9159512828346,44.7728331270957,0 
							</coordinates>
						</LinearRing>
					</outerBoundaryIs>
				</Polygon>
			</MultiGeometry>
		</Placemark>
		<Placemark>
			<Style>
				<LineStyle>
					<color>ff0000ff</color>
				</LineStyle>
				<PolyStyle>
					<fill>0</fill>
				</PolyStyle>
			</Style>
			<ExtendedData>
				<SchemaData schemaUrl="#Terraces">
					<SimpleData name="el_count">311.000000000000000</SimpleData>
					<SimpleData name="el_sum">149900.494750976562500</SimpleData>
					<SimpleData name="el_mean">481.995159970985753</SimpleData>
					<SimpleData name="el_median">481.561004638671875</SimpleData>
					<SimpleData name="el_stdev">6.862106716125433</SimpleData>
					<SimpleData name="el_min">468.895751953125000</SimpleData>
					<SimpleData name="el_max">499.754272460937500</SimpleData>
					<SimpleData name="area">195727.785</SimpleData>
				</SchemaData>
			</ExtendedData>
			<MultiGeometry>
				<Polygon>
					<outerBoundaryIs>
						<LinearRing>
							<coordinates>
								14.9155213622952,44.7667009031883,0 14.9173801408032,44.7651151801796,0 14.918056782907,44.7640095187824,0 14.9166741776676,44.7631187897907,0 14.9167440661921,44.7614596167639,0 14.916644539621,44.7602572076352,0 14.9163429658915,44.7587420427388,0 14.9175582810814,44.7585265058314,0 14.9175930223572,44.7578291753873,0 14.917797156899,44.7566750786969,0 14.9161763703972,44.7572510225369,0 14.9150277651901,44.7580196695476,0 14.9145868924388,44.7594621450543,0 14.9147875582697,44.760712725113,0 14.9151909210994,44.7618432216137,0 14.9144131337597,44.7628526038108,0 14.9130618397718,44.7636451249351,0 14.9140065686736,44.7638863073677,0 14.9138361584298,44.7649923278406,0 14.9155213622952,44.7667009031883,0 
							</coordinates>
						</LinearRing>
					</outerBoundaryIs>
				</Polygon>
			</MultiGeometry>
		</Placemark>
		<Placemark>
			<Style>
				<LineStyle>
					<color>ff0000ff</color>
				</LineStyle>
				<PolyStyle>
					<fill>0</fill>
				</PolyStyle>
			</Style>
			<ExtendedData>
				<SchemaData schemaUrl="#Terraces">
					<SimpleData name="el_count">384.000000000000000</SimpleData>
					<SimpleData name="el_sum">183131.220764160156250</SimpleData>
					<SimpleData name="el_mean">476.904220740000426</SimpleData>
					<SimpleData name="el_median">478.988372802734375</SimpleData>
					<SimpleData name="el_stdev">12.056254233566284</SimpleData>
					<SimpleData name="el_min">449.513671875000000</SimpleData>
					<SimpleData name="el_max">494.832916259765625</SimpleData>
					<SimpleData name="area">235720.145</SimpleData>
				</SchemaData>
			</ExtendedData>
			<MultiGeometry>
				<Polygon>
					<outerBoundaryIs>
						<LinearRing>
							<coordinates>
								14.9166847873747,44.7557364493705,0 14.9179335824095,44.7556652132908,0 14.9177991000994,44.755304415276,0 14.9187445553591,44.754944390531,0 14.9190830420439,44.754223228138,0 14.9196245365432,44.7531174594999,0 14.9216515619973,44.7514836879192,0 14.9216200585531,44.7498244389108,0 14.9217564012149,44.7488145676639,0 14.9213535223353,44.7472993435003,0 14.9214897659932,44.7463616124316,0 14.9205468394231,44.7449902930337,0 14.9197711345333,44.7447252359683,0 14.9196370991528,44.7440518313245,0 14.9195706827765,44.7432822868646,0 14.9193353636948,44.7426569039388,0 14.9186605467278,44.7426564253239,0 14.9179171592424,44.7434253912504,0 14.9176122922168,44.7442668098204,0 14.9174426934525,44.7448919041343,0 14.9179483154274,44.7452529704744,0 14.9183849021058,44.7467201377065,0 14.9180128090128,44.7473691344992,0 14.9179442331743,44.7481385824027,0 14.9187880024563,44.7480189515926,0 14.9200369934326,44.7476831779097,0 14.9205766633039,44.7478518819888,0 14.9205756424675,44.7485973315849,0 14.9205734689419,44.7501844174961,0 14.9191889093517,44.7509048494288,0 14.9190869007385,44.7514578529497,0 14.9177698191524,44.7521542685357,0 14.9172294653202,44.7524424394011,0 14.9171273665661,44.7530435344842,0 14.9178010772486,44.7539097047893,0 14.9177662726859,44.7546551292455,0 14.9166847873747,44.7557364493705,0 
							</coordinates>
						</LinearRing>
					</outerBoundaryIs>
				</Polygon>
			</MultiGeometry>
		</Placemark>
		<Placemark>
			<Style>
				<LineStyle>
					<color>ff0000ff</color>
				</LineStyle>
				<PolyStyle>
					<fill>0</fill>
				</PolyStyle>
			</Style>
			<ExtendedData>
				<SchemaData schemaUrl="#Terraces">
					<SimpleData name="el_count">166.000000000000000</SimpleData>
					<SimpleData name="el_sum">34984.161041259765625</SimpleData>
					<SimpleData name="el_mean">210.747958079878117</SimpleData>
					<SimpleData name="el_median">211.733139038085938</SimpleData>
					<SimpleData name="el_stdev">6.358827404550438</SimpleData>
					<SimpleData name="el_min">196.129364013671875</SimpleData>
					<SimpleData name="el_max">222.887100219726563</SimpleData>
					<SimpleData name="area">102201.790</SimpleData>
				</SchemaData>
			</ExtendedData>
			<MultiGeometry>
				<Polygon>
					<outerBoundaryIs>
						<LinearRing>
							<coordinates>
								14.8950971688332,44.7680786779922,0 14.8958235846682,44.7677066190556,0 14.8964157010114,44.7669256397776,0 14.8971593339644,44.7663491908752,0 14.8975004946556,44.7643055270852,0 14.8972996782717,44.7633434779602,0 14.897014103275,44.7625977724328,0 14.8956630538391,44.7631255740237,0 14.8957289588814,44.7640153628178,0 14.8959133711692,44.7647008624342,0 14.8953049149978,44.7651932638971,0 14.8941735213849,44.7655408984475,0 14.8928892420534,44.7664174060625,0 14.8950971688332,44.7680786779922,0 
							</coordinates>
						</LinearRing>
					</outerBoundaryIs>
				</Polygon>
			</MultiGeometry>
		</Placemark>
		<Placemark>
			<Style>
				<LineStyle>
					<color>ff0000ff</color>
				</LineStyle>
				<PolyStyle>
					<fill>0</fill>
				</PolyStyle>
			</Style>
			<ExtendedData>
				<SchemaData schemaUrl="#Terraces">
					<SimpleData name="el_count">186.000000000000000</SimpleData>
					<SimpleData name="el_sum">36584.495285034179688</SimpleData>
					<SimpleData name="el_mean">196.690834865775173</SimpleData>
					<SimpleData name="el_median">197.238395690917969</SimpleData>
					<SimpleData name="el_stdev">6.840100389434183</SimpleData>
					<SimpleData name="el_min">181.880142211914063</SimpleData>
					<SimpleData name="el_max">213.848297119140625</SimpleData>
					<SimpleData name="area">115009.232</SimpleData>
				</SchemaData>
			</ExtendedData>
			<MultiGeometry>
				<Polygon>
					<outerBoundaryIs>
						<LinearRing>
							<coordinates>
								14.9080655796601,44.7428648093468,0 14.9083523778192,44.7428650398521,0 14.9081992306014,44.7436945316228,0 14.9081640615072,44.7445962583942,0 14.9086702288782,44.744572617489,0 14.9086875351814,44.7442960931272,0 14.9092958087049,44.7437074311949,0 14.9102406437695,44.7436600840715,0 14.9106802264804,44.74304723519,0 14.9105806342435,44.7419890977,0 14.9103621015958,44.7414839433501,0 14.9095874458753,44.740605623998,0 14.9085260688623,44.7397030231489,0 14.9075811819531,44.7398224965387,0 14.9065505485762,44.7408075773969,0 14.9055534247687,44.7419129105542,0 14.906092726258,44.7422500106069,0 14.9080655796601,44.7428648093468,0 
							</coordinates>
						</LinearRing>
					</outerBoundaryIs>
				</Polygon>
			</MultiGeometry>
		</Placemark>
		<Placemark>
			<Style>
				<LineStyle>
					<color>ff0000ff</color>
				</LineStyle>
				<PolyStyle>
					<fill>0</fill>
				</PolyStyle>
			</Style>
			<ExtendedData>
				<SchemaData schemaUrl="#Terraces">
					<SimpleData name="el_count">69.000000000000000</SimpleData>
					<SimpleData name="el_sum">14440.483261108398438</SimpleData>
					<SimpleData name="el_mean">209.282366103020280</SimpleData>
					<SimpleData name="el_median">209.160934448242188</SimpleData>
					<SimpleData name="el_stdev">3.673079349083462</SimpleData>
					<SimpleData name="el_min">202.209106445312500</SimpleData>
					<SimpleData name="el_max">218.252517700195313</SimpleData>
					<SimpleData name="area">42598.915</SimpleData>
				</SchemaData>
			</ExtendedData>
			<MultiGeometry>
				<Polygon>
					<outerBoundaryIs>
						<LinearRing>
							<coordinates>
								14.9034508534346,44.7483196238581,0 14.9048352702435,44.7477677097804,0 14.9058492240064,44.7467585850699,0 14.9057828703436,44.7460611733924,0 14.9047373959626,44.745723651016,0 14.9038597291547,44.7459393367133,0 14.903082279918,44.7467562705326,0 14.9030804717068,44.747838374452,0 14.9034508534346,44.7483196238581,0 
							</coordinates>
						</LinearRing>
					</outerBoundaryIs>
				</Polygon>
			</MultiGeometry>
		</Placemark>
		<Placemark>
			<Style>
				<LineStyle>
					<color>ff0000ff</color>
				</LineStyle>
				<PolyStyle>
					<fill>0</fill>
				</PolyStyle>
			</Style>
			<ExtendedData>
				<SchemaData schemaUrl="#Terraces">
					<SimpleData name="el_count">38.000000000000000</SimpleData>
					<SimpleData name="el_sum">7172.938247680664063</SimpleData>
					<SimpleData name="el_mean">188.761532833701693</SimpleData>
					<SimpleData name="el_median">188.692733764648438</SimpleData>
					<SimpleData name="el_stdev">4.051528495359206</SimpleData>
					<SimpleData name="el_min">181.602447509765625</SimpleData>
					<SimpleData name="el_max">197.233703613281250</SimpleData>
					<SimpleData name="area">24214.735</SimpleData>
				</SchemaData>
			</ExtendedData>
			<MultiGeometry>
				<Polygon>
					<outerBoundaryIs>
						<LinearRing>
							<coordinates>
								14.9025089685617,44.7465634082517,0 14.9031172281345,44.7460348964344,0 14.903320486557,44.745554132794,0 14.9024775704702,44.7451686673983,0 14.9015324188526,44.7453842775861,0 14.9003843506804,44.7458642178727,0 14.9005521571225,44.7463933935569,0 14.9025089685617,44.7465634082517,0 
							</coordinates>
						</LinearRing>
					</outerBoundaryIs>
				</Polygon>
			</MultiGeometry>
		</Placemark>
		<Placemark>
			<Style>
				<LineStyle>
					<color>ff0000ff</color>
				</LineStyle>
				<PolyStyle>
					<fill>0</fill>
				</PolyStyle>
			</Style>
			<ExtendedData>
				<SchemaData schemaUrl="#Terraces">
					<SimpleData name="el_count">36.000000000000000</SimpleData>
					<SimpleData name="el_sum">8525.610336303710938</SimpleData>
					<SimpleData name="el_mean">236.822509341769745</SimpleData>
					<SimpleData name="el_median">236.871673583984375</SimpleData>
					<SimpleData name="el_stdev">2.332773006557066</SimpleData>
					<SimpleData name="el_min">232.673934936523438</SimpleData>
					<SimpleData name="el_max">240.634796142578125</SimpleData>
					<SimpleData name="area">23143.585</SimpleData>
				</SchemaData>
			</ExtendedData>
			<MultiGeometry>
				<Polygon>
					<outerBoundaryIs>
						<LinearRing>
							<coordinates>
								14.9033760335964,44.752720120269,0 14.9041190571603,44.7523600449928,0 14.9043567896164,44.7514464671301,0 14.9044604044201,44.7500037474523,0 14.9037182914811,44.7498347967941,0 14.9031765245621,44.7509404904183,0 14.9033760335964,44.752720120269,0 
							</coordinates>
						</LinearRing>
					</outerBoundaryIs>
				</Polygon>
			</MultiGeometry>
		</Placemark>
		<Placemark>
			<Style>
				<LineStyle>
					<color>ff0000ff</color>
				</LineStyle>
				<PolyStyle>
					<fill>0</fill>
				</PolyStyle>
			</Style>
			<ExtendedData>
				<SchemaData schemaUrl="#Terraces">
					<SimpleData name="el_count">60.000000000000000</SimpleData>
					<SimpleData name="el_sum">17649.196075439453125</SimpleData>
					<SimpleData name="el_mean">294.153267923990882</SimpleData>
					<SimpleData name="el_median">294.868041992187500</SimpleData>
					<SimpleData name="el_stdev">3.680753652832674</SimpleData>
					<SimpleData name="el_min">287.268432617187500</SimpleData>
					<SimpleData name="el_max">301.476654052734375</SimpleData>
					<SimpleData name="area">38710.670</SimpleData>
				</SchemaData>
			</ExtendedData>
			<MultiGeometry>
				<Polygon>
					<outerBoundaryIs>
						<LinearRing>
							<coordinates>
								14.9072520185276,44.755777272059,0 14.9076911314926,44.7555371602932,0 14.9082991339083,44.7552009955433,0 14.9082330457338,44.7543112124741,0 14.9079978043816,44.7536858074641,0 14.9071211845915,44.7531801159197,0 14.9068169209661,44.7535165227457,0 14.9059387928166,44.7539486445885,0 14.9056338921551,44.7546697958129,0 14.9062405364886,44.7551752773218,0 14.9072520185276,44.755777272059,0 
							</coordinates>
						</LinearRing>
					</outerBoundaryIs>
				</Polygon>
			</MultiGeometry>
		</Placemark>
		<Placemark>
			<Style>
				<LineStyle>
					<color>ff0000ff</color>
				</LineStyle>
				<PolyStyle>
					<fill>0</fill>
				</PolyStyle>
			</Style>
			<ExtendedData>
				<SchemaData schemaUrl="#Terraces">
					<SimpleData name="el_count">271.000000000000000</SimpleData>
					<SimpleData name="el_sum">64672.165573120117188</SimpleData>
					<SimpleData name="el_mean">238.642677391587142</SimpleData>
					<SimpleData name="el_median">237.531097412109375</SimpleData>
					<SimpleData name="el_stdev">13.587932845916914</SimpleData>
					<SimpleData name="el_min">206.705093383789063</SimpleData>
					<SimpleData name="el_max">266.842437744140625</SimpleData>
					<SimpleData name="area">170391.911</SimpleData>
				</SchemaData>
			</ExtendedData>
			<MultiGeometry>
				<Polygon>
					<outerBoundaryIs>
						<LinearRing>
							<coordinates>
								14.9004186377823,44.7651978372182,0 14.9011954295289,44.7649339980484,0 14.9012980831073,44.7641164985004,0 14.90183976508,44.7631550966045,0 14.9022469879432,44.7618569228104,0 14.9021134010617,44.7610151729086,0 14.902216075221,44.7601736252562,0 14.9032977125035,44.7592126768092,0 14.903299517377,44.7581305750471,0 14.9020505702812,44.7582497444321,0 14.9006329918447,44.7582966133382,0 14.8992822009078,44.7587523181516,0 14.8986398541327,44.7593769650596,0 14.8995497026442,44.7601953579261,0 14.9002236059519,44.7608452104273,0 14.89931190011,44.7610848775841,0 14.8973198770602,44.7614678516534,0 14.8983647908507,44.7622623282876,0 14.8994783228575,44.7624316408812,0 14.8996117081216,44.7633695803582,0 14.9004186377823,44.7651978372182,0 
							</coordinates>
						</LinearRing>
					</outerBoundaryIs>
				</Polygon>
			</MultiGeometry>
		</Placemark>
		<Placemark>
			<Style>
				<LineStyle>
					<color>ff0000ff</color>
				</LineStyle>
				<PolyStyle>
					<fill>0</fill>
				</PolyStyle>
			</Style>
			<ExtendedData>
				<SchemaData schemaUrl="#Terraces">
					<SimpleData name="el_count">88.000000000000000</SimpleData>
					<SimpleData name="el_sum">25673.523986816406250</SimpleData>
					<SimpleData name="el_mean">291.744590759277344</SimpleData>
					<SimpleData name="el_median">291.416885375976563</SimpleData>
					<SimpleData name="el_stdev">4.985922297156561</SimpleData>
					<SimpleData name="el_min">282.901916503906250</SimpleData>
					<SimpleData name="el_max">302.241790771484375</SimpleData>
					<SimpleData name="area">53392.370</SimpleData>
				</SchemaData>
			</ExtendedData>
			<MultiGeometry>
				<Polygon>
					<outerBoundaryIs>
						<LinearRing>
							<coordinates>
								14.904433930883,44.766066949282,0 14.9050074808406,44.7662357547328,0 14.9054806720839,44.7658513999936,0 14.9054144975814,44.7650337570275,0 14.9050782191085,44.7642639831645,0 14.9049112666057,44.7631576952314,0 14.9048454583923,44.7621236313309,0 14.9045412533418,44.7623878914413,0 14.9037302792348,44.7629402853467,0 14.9026822519113,44.7639493593393,0 14.9032206172861,44.7649597788638,0 14.9040638258546,44.7653452376852,0 14.904433930883,44.766066949282,0 
							</coordinates>
						</LinearRing>
					</outerBoundaryIs>
				</Polygon>
			</MultiGeometry>
		</Placemark>
		<Placemark>
			<Style>
				<LineStyle>
					<color>ff0000ff</color>
				</LineStyle>
				<PolyStyle>
					<fill>0</fill>
				</PolyStyle>
			</Style>
			<ExtendedData>
				<SchemaData schemaUrl="#Terraces">
					<SimpleData name="el_count">49.000000000000000</SimpleData>
					<SimpleData name="el_sum">9722.264266967773438</SimpleData>
					<SimpleData name="el_mean">198.413556468730064</SimpleData>
					<SimpleData name="el_median">198.268905639648438</SimpleData>
					<SimpleData name="el_stdev">3.605697977985112</SimpleData>
					<SimpleData name="el_min">191.655319213867188</SimpleData>
					<SimpleData name="el_max">205.891754150390625</SimpleData>
					<SimpleData name="area">30254.932</SimpleData>
				</SchemaData>
			</ExtendedData>
			<MultiGeometry>
				<Polygon>
					<outerBoundaryIs>
						<LinearRing>
							<coordinates>
								14.8974407947381,44.7598928994056,0 14.8989104665787,44.7590285272163,0 14.8989283269062,44.7584634446469,0 14.8985073987073,44.7579220196668,0 14.8972924091219,44.7579209334804,0 14.8962627633341,44.7580763066976,0 14.8965317103282,44.7586656958263,0 14.8974407947381,44.7598928994056,0 
							</coordinates>
						</LinearRing>
					</outerBoundaryIs>
				</Polygon>
			</MultiGeometry>
		</Placemark>
		<Placemark>
			<Style>
				<LineStyle>
					<color>ff0000ff</color>
				</LineStyle>
				<PolyStyle>
					<fill>0</fill>
				</PolyStyle>
			</Style>
			<ExtendedData>
				<SchemaData schemaUrl="#Terraces">
					<SimpleData name="el_count">155.000000000000000</SimpleData>
					<SimpleData name="el_sum">34882.808929443359375</SimpleData>
					<SimpleData name="el_mean">225.050380189957167</SimpleData>
					<SimpleData name="el_median">225.745544433593750</SimpleData>
					<SimpleData name="el_stdev">3.620261505051257</SimpleData>
					<SimpleData name="el_min">214.046569824218750</SimpleData>
					<SimpleData name="el_max">233.663467407226563</SimpleData>
					<SimpleData name="area">96929.290</SimpleData>
				</SchemaData>
			</ExtendedData>
			<MultiGeometry>
				<Polygon>
					<outerBoundaryIs>
						<LinearRing>
							<coordinates>
								14.9142179378935,44.7350904488551,0 14.9148768745083,44.7343575132307,0 14.9147597698661,44.7336961376773,0 14.9148127208621,44.7320970617387,0 14.9142741556116,44.7312910891496,0 14.9133306205513,44.7306050415981,0 14.912740097645,44.730724826231,0 14.9118789154579,44.7313614067046,0 14.911202960551,44.7321904995953,0 14.9113532241259,44.733200584012,0 14.9121449670974,44.7338865309213,0 14.9142179378935,44.7350904488551,0 
							</coordinates>
						</LinearRing>
					</outerBoundaryIs>
				</Polygon>
			</MultiGeometry>
		</Placemark>
		<Placemark>
			<Style>
				<LineStyle>
					<color>ff0000ff</color>
				</LineStyle>
				<PolyStyle>
					<fill>0</fill>
				</PolyStyle>
			</Style>
			<ExtendedData>
				<SchemaData schemaUrl="#Terraces">
					<SimpleData name="el_count">65.000000000000000</SimpleData>
					<SimpleData name="el_sum">14772.343231201171875</SimpleData>
					<SimpleData name="el_mean">227.266818941556494</SimpleData>
					<SimpleData name="el_median">225.162719726562500</SimpleData>
					<SimpleData name="el_stdev">6.007097057797796</SimpleData>
					<SimpleData name="el_min">219.023956298828125</SimpleData>
					<SimpleData name="el_max">236.040603637695313</SimpleData>
					<SimpleData name="area">41581.275</SimpleData>
				</SchemaData>
			</ExtendedData>
			<MultiGeometry>
				<Polygon>
					<outerBoundaryIs>
						<LinearRing>
							<coordinates>
								14.9117294745,44.7408958614333,0 14.9121008311087,44.7407518669571,0 14.9125060705924,44.7405117099665,0 14.9122713843258,44.7395256103669,0 14.9129476802009,44.7385161612977,0 14.9128808171744,44.7381073142727,0 14.9114643633545,44.7377455225875,0 14.9109245555907,44.7377451028449,0 14.9107213506238,44.738249927548,0 14.9117664692958,44.738755723084,0 14.9119343956355,44.7392608359776,0 14.9113270592795,44.7392844128679,0 14.9102815258784,44.7390431280891,0 14.9103138891991,44.7399328858826,0 14.9117294745,44.7408958614333,0 
							</coordinates>
						</LinearRing>
					</outerBoundaryIs>
				</Polygon>
			</MultiGeometry>
		</Placemark>
		<Placemark>
			<Style>
				<LineStyle>
					<color>ff0000ff</color>
				</LineStyle>
				<PolyStyle>
					<fill>0</fill>
				</PolyStyle>
			</Style>
			<ExtendedData>
				<SchemaData schemaUrl="#Terraces">
					<SimpleData name="el_count">146.000000000000000</SimpleData>
					<SimpleData name="el_sum">25641.492523193359375</SimpleData>
					<SimpleData name="el_mean">175.626661117762723</SimpleData>
					<SimpleData name="el_median">175.809295654296875</SimpleData>
					<SimpleData name="el_stdev">2.696290755236503</SimpleData>
					<SimpleData name="el_min">170.129272460937500</SimpleData>
					<SimpleData name="el_max">182.492599487304688</SimpleData>
					<SimpleData name="area">92802.716</SimpleData>
				</SchemaData>
			</ExtendedData>
			<MultiGeometry>
				<Polygon>
					<outerBoundaryIs>
						<LinearRing>
							<coordinates>
								14.9112302136575,44.7143717757028,0 14.9117022821569,44.7144202355016,0 14.9121751879656,44.7139156146515,0 14.9119737909183,44.7132902394129,0 14.9107946778741,44.7124957757239,0 14.9106959116447,44.7109326475456,0 14.9096175806561,44.7104268134695,0 14.9083019248191,44.7107383749676,0 14.9079622247265,44.7123011527611,0 14.9084320364639,44.7137683933012,0 14.9112302136575,44.7143717757028,0 
							</coordinates>
						</LinearRing>
					</outerBoundaryIs>
				</Polygon>
			</MultiGeometry>
		</Placemark>
		<Placemark>
			<Style>
				<LineStyle>
					<color>ff0000ff</color>
				</LineStyle>
				<PolyStyle>
					<fill>0</fill>
				</PolyStyle>
			</Style>
			<ExtendedData>
				<SchemaData schemaUrl="#Terraces">
					<SimpleData name="el_count">258.000000000000000</SimpleData>
					<SimpleData name="el_sum">28054.712890625000000</SimpleData>
					<SimpleData name="el_mean">108.739197250484494</SimpleData>
					<SimpleData name="el_median">108.820369720458984</SimpleData>
					<SimpleData name="el_stdev">8.185652636829312</SimpleData>
					<SimpleData name="el_min">89.212928771972656</SimpleData>
					<SimpleData name="el_max">127.240165710449219</SimpleData>
					<SimpleData name="area">160812.426</SimpleData>
				</SchemaData>
			</ExtendedData>
			<MultiGeometry>
				<Polygon>
					<outerBoundaryIs>
						<LinearRing>
							<coordinates>
								14.9030329767533,44.7156876909695,0 14.904653758746,44.7144867093692,0 14.9044187958187,44.7138131989864,0 14.9025643351311,44.7135952095614,0 14.9016543181381,44.7132818194625,0 14.9020604633223,44.7124164788697,0 14.9034777594804,44.7118646059394,0 14.9034789185531,44.7111672456846,0 14.9017262421177,44.7106367182789,0 14.9006127091518,44.7110445526948,0 14.8989272140205,44.7106823693674,0 14.8971071074391,44.7101757582812,0 14.8982851014512,44.7114753483531,0 14.8996666107328,44.7121258377019,0 14.8986201455595,44.7127260869576,0 14.8985847002679,44.7137119796952,0 14.8998316589122,44.714194018743,0 14.9012806586295,44.7148685943571,0 14.9030329767533,44.7156876909695,0 
							</coordinates>
						</LinearRing>
					</outerBoundaryIs>
				</Polygon>
			</MultiGeometry>
		</Placemark>
		<Placemark>
			<Style>
				<LineStyle>
					<color>ff0000ff</color>
				</LineStyle>
				<PolyStyle>
					<fill>0</fill>
				</PolyStyle>
			</Style>
			<ExtendedData>
				<SchemaData schemaUrl="#Terraces">
					<SimpleData name="el_count">645.000000000000000</SimpleData>
					<SimpleData name="el_sum">156171.770889282226563</SimpleData>
					<SimpleData name="el_mean">242.126776572530588</SimpleData>
					<SimpleData name="el_median">242.120559692382813</SimpleData>
					<SimpleData name="el_stdev">4.129695737742827</SimpleData>
					<SimpleData name="el_min">229.387619018554688</SimpleData>
					<SimpleData name="el_max">255.240966796875000</SimpleData>
					<SimpleData name="area">401331.462</SimpleData>
				</SchemaData>
			</ExtendedData>
			<MultiGeometry>
				<Polygon>
					<outerBoundaryIs>
						<LinearRing>
							<coordinates>
								14.9201738922182,44.7094968487795,0 14.9198696017265,44.7100737624077,0 14.9205437110057,44.7103147028314,0 14.9215899063686,44.7097142522502,0 14.9222655635785,44.7088009300705,0 14.9226724588572,44.7071179194923,0 14.9231461007731,44.705939938143,0 14.9237887277658,44.7044494568834,0 14.9239255549378,44.7029586358237,0 14.9239271294776,44.7017562879731,0 14.9240644495618,44.699880714567,0 14.9230190624046,44.7000242966514,0 14.9216367030631,44.7000233565251,0 14.9204221665923,44.7005755974183,0 14.9194434907003,44.7012241798798,0 14.9192399531484,44.7021137744265,0 14.9189016052546,44.7029551788728,0 14.9178550278981,44.7038922628787,0 14.9172128032532,44.7049979597304,0 14.9180531990263,44.7068261350031,0 14.9181188762556,44.7080766238422,0 14.9201738922182,44.7094968487795,0 
							</coordinates>
						</LinearRing>
					</outerBoundaryIs>
				</Polygon>
			</MultiGeometry>
		</Placemark>
		<Placemark>
			<Style>
				<LineStyle>
					<color>ff0000ff</color>
				</LineStyle>
				<PolyStyle>
					<fill>0</fill>
				</PolyStyle>
			</Style>
			<ExtendedData>
				<SchemaData schemaUrl="#Terraces">
					<SimpleData name="el_count">345.000000000000000</SimpleData>
					<SimpleData name="el_sum">56800.486801147460938</SimpleData>
					<SimpleData name="el_mean">164.639092177239007</SimpleData>
					<SimpleData name="el_median">163.489990234375000</SimpleData>
					<SimpleData name="el_stdev">7.867452889127598</SimpleData>
					<SimpleData name="el_min">148.914932250976563</SimpleData>
					<SimpleData name="el_max">187.639999389648438</SimpleData>
					<SimpleData name="area">217717.919</SimpleData>
				</SchemaData>
			</ExtendedData>
			<MultiGeometry>
				<Polygon>
					<outerBoundaryIs>
						<LinearRing>
							<coordinates>
								14.9109345131443,44.7092735946528,0 14.9134298282243,44.7093236072595,0 14.9131952155735,44.7083615511622,0 14.912724279114,44.707591689721,0 14.9128273894479,44.7062932327088,0 14.9129982572046,44.7047784042383,0 14.913168900319,44.7034078567805,0 14.9115508373185,44.7031420984169,0 14.9100668038006,44.7034295031506,0 14.9086157928896,44.7041497604955,0 14.907434573702,44.704822124362,0 14.9072649044776,44.7054953017687,0 14.90861178254,44.7066987355669,0 14.9091166033986,44.7073243593152,0 14.9109345131443,44.7092735946528,0 
							</coordinates>
						</LinearRing>
					</outerBoundaryIs>
				</Polygon>
			</MultiGeometry>
		</Placemark>
		<Placemark>
			<Style>
				<LineStyle>
					<color>ff0000ff</color>
				</LineStyle>
				<PolyStyle>
					<fill>0</fill>
				</PolyStyle>
			</Style>
			<ExtendedData>
				<SchemaData schemaUrl="#Terraces">
					<SimpleData name="el_count">2344.000000000000000</SimpleData>
					<SimpleData name="el_sum">621289.426055908203125</SimpleData>
					<SimpleData name="el_mean">265.055215894158778</SimpleData>
					<SimpleData name="el_median">265.740127563476563</SimpleData>
					<SimpleData name="el_stdev">15.469245845765835</SimpleData>
					<SimpleData name="el_min">224.827407836914063</SimpleData>
					<SimpleData name="el_max">306.147827148437500</SimpleData>
					<SimpleData name="area">1467179.084</SimpleData>
				</SchemaData>
			</ExtendedData>
			<MultiGeometry>
				<Polygon>
					<outerBoundaryIs>
						<LinearRing>
							<coordinates>
								14.925818817672,44.6989921288993,0 14.9275041719059,44.6993298690197,0 14.9287184085721,44.6989458814539,0 14.9305414008926,44.6969751509724,0 14.9317566980353,44.6956292514114,0 14.9322984681736,44.693609624947,0 14.9333797451138,44.69144602903,0 14.9353362205394,44.6903409902995,0 14.9341243335012,44.6888493817305,0 14.9343964532626,44.6866853047884,0 14.9355452038544,44.6842812539312,0 14.9337254668067,44.683895459569,0 14.9311626730069,44.6848077317102,0 14.9296116148853,44.6852396332331,0 14.9283323305594,44.6839402967632,0 14.9259058120485,44.6836501836405,0 14.9240164830311,44.6849955773338,0 14.9223297652841,44.6860044187726,0 14.9222601623279,44.6876395703848,0 14.923673978091,44.6891314402856,0 14.9234695662439,44.6907665015642,0 14.9215810526083,44.6912942550448,0 14.9190859688053,44.6916291729373,0 14.9175987202985,44.6944175635977,0 14.9182027076338,44.6964379463828,0 14.9197524887693,44.6972085498753,0 14.9221823122426,44.6954307530544,0 14.9243404093196,44.6950955449984,0 14.9231908538072,44.6975956660251,0 14.925818817672,44.6989921288993,0 
							</coordinates>
						</LinearRing>
					</outerBoundaryIs>
				</Polygon>
			</MultiGeometry>
		</Placemark>
		<Placemark>
			<Style>
				<LineStyle>
					<color>ff0000ff</color>
				</LineStyle>
				<PolyStyle>
					<fill>0</fill>
				</PolyStyle>
			</Style>
			<ExtendedData>
				<SchemaData schemaUrl="#Terraces">
					<SimpleData name="el_count">1304.000000000000000</SimpleData>
					<SimpleData name="el_sum">306406.801040649414063</SimpleData>
					<SimpleData name="el_mean">234.974540675344656</SimpleData>
					<SimpleData name="el_median">234.360198974609375</SimpleData>
					<SimpleData name="el_stdev">10.744389930256247</SimpleData>
					<SimpleData name="el_min">216.944656372070313</SimpleData>
					<SimpleData name="el_max">265.361358642578125</SimpleData>
					<SimpleData name="area">818973.209</SimpleData>
				</SchemaData>
			</ExtendedData>
			<MultiGeometry>
				<Polygon>
					<outerBoundaryIs>
						<LinearRing>
							<coordinates>
								14.9350081509473,44.6822609966444,0 14.9362221924728,44.6816845515107,0 14.9374384871738,44.6789919522779,0 14.9389900270771,44.677886625996,0 14.9387219723889,44.676395563238,0 14.9374415403573,44.676154398174,0 14.937174780418,44.6735090713561,0 14.9380527409767,44.6718743478984,0 14.9399414677914,44.6703844358981,0 14.9415604168236,44.6689905430262,0 14.9396066262924,44.6683162072111,0 14.9377191942143,44.6686518532525,0 14.9352921428071,44.669371917518,0 14.9338080484668,44.6705734227804,0 14.9334018428049,44.6721602958339,0 14.9326586064237,44.6737469687736,0 14.9304340627264,44.6739861064375,0 14.9281425739979,44.6738404050977,0 14.9277370276035,44.6747539388918,0 14.9272626807588,44.6767735933736,0 14.9270575086586,44.679130076476,0 14.9273257576489,44.6802364128821,0 14.9290113404359,44.6799489081547,0 14.928942579536,44.6810550306337,0 14.9296158660158,44.6817287654125,0 14.9300218369272,44.68047856735,0 14.931304265505,44.6790846156551,0 14.9327213338031,44.6777869169391,0 14.9340689706502,44.6782205503134,0 14.9333250129172,44.6803843552139,0 14.9350081509473,44.6822609966444,0 
							</coordinates>
						</LinearRing>
					</outerBoundaryIs>
				</Polygon>
			</MultiGeometry>
		</Placemark>
		<Placemark>
			<Style>
				<LineStyle>
					<color>ff0000ff</color>
				</LineStyle>
				<PolyStyle>
					<fill>0</fill>
				</PolyStyle>
			</Style>
			<ExtendedData>
				<SchemaData schemaUrl="#Terraces">
					<SimpleData name="el_count">369.000000000000000</SimpleData>
					<SimpleData name="el_sum">87453.394454956054688</SimpleData>
					<SimpleData name="el_mean">237.001068983620740</SimpleData>
					<SimpleData name="el_median">236.009277343750000</SimpleData>
					<SimpleData name="el_stdev">6.878457365504229</SimpleData>
					<SimpleData name="el_min">222.005432128906250</SimpleData>
					<SimpleData name="el_max">252.550689697265625</SimpleData>
					<SimpleData name="area">231007.151</SimpleData>
				</SchemaData>
			</ExtendedData>
			<MultiGeometry>
				<Polygon>
					<outerBoundaryIs>
						<LinearRing>
							<coordinates>
								14.9153940987545,44.7266869495869,0 14.916103121946,44.7262305819886,0 14.9163070700207,44.7251486220575,0 14.916376124951,44.7240425159802,0 14.9165801638596,44.7228884145385,0 14.9172236961632,44.7210132249547,0 14.9182363908376,44.7204127819406,0 14.9181365973348,44.7194267874013,0 14.9167541210566,44.7191853190259,0 14.9153718666145,44.7187995526215,0 14.9148993012072,44.7190637174604,0 14.9143917986161,44.7201454489001,0 14.9145587740421,44.7212757782551,0 14.9140866474054,44.721227330277,0 14.9133794635727,44.7204813422161,0 14.9118621438347,44.7201916185131,0 14.9126359649292,44.721466698762,0 14.9133093144945,44.7222848063018,0 14.9136446728064,44.7235835924759,0 14.9132042083953,44.7249058372782,0 14.9123588031413,44.726323957555,0 14.9153940987545,44.7266869495869,0 
							</coordinates>
						</LinearRing>
					</outerBoundaryIs>
				</Polygon>
			</MultiGeometry>
		</Placemark>
		<Placemark>
			<Style>
				<LineStyle>
					<color>ff0000ff</color>
				</LineStyle>
				<PolyStyle>
					<fill>0</fill>
				</PolyStyle>
			</Style>
			<ExtendedData>
				<SchemaData schemaUrl="#Terraces">
					<SimpleData name="el_count">908.000000000000000</SimpleData>
					<SimpleData name="el_sum">142104.704559326171875</SimpleData>
					<SimpleData name="el_mean">156.502978589566283</SimpleData>
					<SimpleData name="el_median">155.431976318359375</SimpleData>
					<SimpleData name="el_stdev">24.485678067806251</SimpleData>
					<SimpleData name="el_min">112.043930053710938</SimpleData>
					<SimpleData name="el_max">203.804000854492188</SimpleData>
					<SimpleData name="area">567577.786</SimpleData>
				</SchemaData>
			</ExtendedData>
			<MultiGeometry>
				<Polygon>
					<outerBoundaryIs>
						<LinearRing>
							<coordinates>
								14.9078803932074,44.7001092772535,0 14.9084196236677,44.7002539928403,0 14.9107797210605,44.7002799079272,0 14.9131750822219,44.6992717805401,0 14.9143895893202,44.6987677105535,0 14.9141551097263,44.6977335137512,0 14.9144953005893,44.6956657267903,0 14.9146675410247,44.6931649664161,0 14.9123422408667,44.6926101239605,0 14.9089708756231,44.6927277217041,0 14.9064073044481,44.6936394362978,0 14.9052931112218,44.6946725393355,0 14.9040097543994,44.6960421473351,0 14.90414151495,44.6979179240452,0 14.9078803932074,44.7001092772535,0 
							</coordinates>
						</LinearRing>
					</outerBoundaryIs>
				</Polygon>
			</MultiGeometry>
		</Placemark>
		<Placemark>
			<Style>
				<LineStyle>
					<color>ff0000ff</color>
				</LineStyle>
				<PolyStyle>
					<fill>0</fill>
				</PolyStyle>
			</Style>
			<ExtendedData>
				<SchemaData schemaUrl="#Terraces">
					<SimpleData name="el_count">935.000000000000000</SimpleData>
					<SimpleData name="el_sum">670928.308837890625000</SimpleData>
					<SimpleData name="el_mean">717.570383783840271</SimpleData>
					<SimpleData name="el_median">720.910644531250000</SimpleData>
					<SimpleData name="el_stdev">12.089707369071215</SimpleData>
					<SimpleData name="el_min">684.579650878906250</SimpleData>
					<SimpleData name="el_max">746.622009277343750</SimpleData>
					<SimpleData name="area">584695.087</SimpleData>
				</SchemaData>
			</ExtendedData>
			<MultiGeometry>
				<Polygon>
					<outerBoundaryIs>
						<LinearRing>
							<coordinates>
								14.9517829446107,44.6951585217646,0 14.9554923262262,44.6939576770054,0 14.9556289392806,44.6916492163815,0 14.9575855954799,44.689726197595,0 14.9577891836118,44.6878986983282,0 14.9561722725934,44.686407172654,0 14.9539474169265,44.6865505794687,0 14.9522625556982,44.6858765703557,0 14.9495668423481,44.6848173415801,0 14.9492961772633,44.6859714801303,0 14.9490922446485,44.6878951528785,0 14.9484841600224,44.6893857964509,0 14.9480108873352,44.6908764978419,0 14.9490883265264,44.6923678986782,0 14.9494911525055,44.6943399328659,0 14.9517829446107,44.6951585217646,0 
							</coordinates>
						</LinearRing>
					</outerBoundaryIs>
				</Polygon>
			</MultiGeometry>
		</Placemark>
		<Placemark>
			<Style>
				<LineStyle>
					<color>ff0000ff</color>
				</LineStyle>
				<PolyStyle>
					<fill>0</fill>
				</PolyStyle>
			</Style>
			<ExtendedData>
				<SchemaData schemaUrl="#Terraces">
					<SimpleData name="el_count">553.000000000000000</SimpleData>
					<SimpleData name="el_sum">404147.339233398437500</SimpleData>
					<SimpleData name="el_mean">730.827014888604822</SimpleData>
					<SimpleData name="el_median">729.816650390625000</SimpleData>
					<SimpleData name="el_stdev">12.730948177089811</SimpleData>
					<SimpleData name="el_min">695.008605957031250</SimpleData>
					<SimpleData name="el_max">757.865417480468750</SimpleData>
					<SimpleData name="area">344747.850</SimpleData>
				</SchemaData>
			</ExtendedData>
			<MultiGeometry>
				<Polygon>
					<outerBoundaryIs>
						<LinearRing>
							<coordinates>
								14.9552288133722,44.6859258657733,0 14.9585322242921,44.6858790188731,0 14.9589375005128,44.6847730009959,0 14.9596122137275,44.6839556417429,0 14.9592084748227,44.6828974276942,0 14.9588043416225,44.682416341408,0 14.9602882221596,44.6812145137568,0 14.9600195067155,44.6798677840625,0 14.9571212110582,44.6794819795174,0 14.9548291768583,44.6796734725936,0 14.9507846612764,44.6796718013396,0 14.9507829919446,44.6816436603504,0 14.9523997503576,44.6829909811475,0 14.9538829766902,44.6827992132123,0 14.9556356577255,44.6828480016064,0 14.9552288133722,44.6859258657733,0 
							</coordinates>
						</LinearRing>
					</outerBoundaryIs>
				</Polygon>
			</MultiGeometry>
		</Placemark>
		<Placemark>
			<Style>
				<LineStyle>
					<color>ff0000ff</color>
				</LineStyle>
				<PolyStyle>
					<fill>0</fill>
				</PolyStyle>
			</Style>
			<ExtendedData>
				<SchemaData schemaUrl="#Terraces">
					<SimpleData name="el_count">756.000000000000000</SimpleData>
					<SimpleData name="el_sum">514328.309814453125000</SimpleData>
					<SimpleData name="el_mean">680.328452135520024</SimpleData>
					<SimpleData name="el_median">674.990417480468750</SimpleData>
					<SimpleData name="el_stdev">18.042948980356577</SimpleData>
					<SimpleData name="el_min">639.739746093750000</SimpleData>
					<SimpleData name="el_max">721.879882812500000</SimpleData>
					<SimpleData name="area">470312.535</SimpleData>
				</SchemaData>
			</ExtendedData>
			<MultiGeometry>
				<Polygon>
					<outerBoundaryIs>
						<LinearRing>
							<coordinates>
								14.9596159557646,44.6785690999773,0 14.9613012348192,44.6784254009768,0 14.9626499649514,44.6775120609274,0 14.9628533201312,44.6757326428124,0 14.9622479016263,44.6738567709076,0 14.9601573895235,44.6753950748621,0 14.9598205707222,44.6751063917512,0 14.9611031316585,44.6722692780317,0 14.9604978382641,44.6703453015242,0 14.9585427539013,44.6711141161588,0 14.9563853470233,44.6719790085643,0 14.9544297765167,44.6732286944303,0 14.9536879045168,44.6738055264124,0 14.9528107054836,44.6750075221551,0 14.9530784165176,44.6773642471566,0 14.9555046983369,44.6777980656842,0 14.9596159557646,44.6785690999773,0 
							</coordinates>
						</LinearRing>
					</outerBoundaryIs>
				</Polygon>
			</MultiGeometry>
		</Placemark>
		<Placemark>
			<Style>
				<LineStyle>
					<color>ff0000ff</color>
				</LineStyle>
				<PolyStyle>
					<fill>0</fill>
				</PolyStyle>
			</Style>
			<ExtendedData>
				<SchemaData schemaUrl="#Terraces">
					<SimpleData name="el_count">163.000000000000000</SimpleData>
					<SimpleData name="el_sum">115973.536560058593750</SimpleData>
					<SimpleData name="el_mean">711.494089325512846</SimpleData>
					<SimpleData name="el_median">711.396118164062500</SimpleData>
					<SimpleData name="el_stdev">5.863549416977370</SimpleData>
					<SimpleData name="el_min">698.066223144531250</SimpleData>
					<SimpleData name="el_max">729.034545898437500</SimpleData>
					<SimpleData name="area">101900.653</SimpleData>
				</SchemaData>
			</ExtendedData>
			<MultiGeometry>
				<Polygon>
					<outerBoundaryIs>
						<LinearRing>
							<coordinates>
								14.9696660452108,44.6663081880653,0 14.9695989286063,44.6657791333213,0 14.9674436067961,44.6635662026154,0 14.9647470474815,44.6651525132723,0 14.9637350914076,44.6668835899225,0 14.9658916641652,44.6669323485911,0 14.9696660452108,44.6663081880653,0 
							</coordinates>
						</LinearRing>
					</outerBoundaryIs>
				</Polygon>
			</MultiGeometry>
		</Placemark>
		<Placemark>
			<Style>
				<LineStyle>
					<color>ff0000ff</color>
				</LineStyle>
				<PolyStyle>
					<fill>0</fill>
				</PolyStyle>
			</Style>
			<ExtendedData>
				<SchemaData schemaUrl="#Terraces">
					<SimpleData name="el_count">1117.000000000000000</SimpleData>
					<SimpleData name="el_sum">265266.428375244140625</SimpleData>
					<SimpleData name="el_mean">237.481135519466562</SimpleData>
					<SimpleData name="el_median">237.715087890625000</SimpleData>
					<SimpleData name="el_stdev">9.020985356777636</SimpleData>
					<SimpleData name="el_min">209.934951782226563</SimpleData>
					<SimpleData name="el_max">259.290283203125000</SimpleData>
					<SimpleData name="area">699319.132</SimpleData>
				</SchemaData>
			</ExtendedData>
			<MultiGeometry>
				<Polygon>
					<outerBoundaryIs>
						<LinearRing>
							<coordinates>
								14.9458169507739,44.6576423901409,0 14.9511419088331,44.6556248298431,0 14.9532994817221,44.653894335537,0 14.9547832337938,44.6520673463985,0 14.9546503919773,44.6496144797403,0 14.9563366846876,44.647018038551,0 14.9568099930565,44.6447096856854,0 14.9557989603443,44.6453826210506,0 14.9541816909755,44.6459110224897,0 14.9540458888148,44.6472576119101,0 14.9533709454162,44.648796359646,0 14.9518904528146,44.6467276856347,0 14.9503402764905,44.6474965329001,0 14.9504065003467,44.6488432052806,0 14.9506078434631,44.6497570862253,0 14.9493944435873,44.6505260653901,0 14.9481813970664,44.6508621822107,0 14.9460918746307,44.6518231028081,0 14.9437317968989,44.6537938338325,0 14.9423835582768,44.6544664827316,0 14.9402259855802,44.6558601102087,0 14.9419091658247,44.6572076203504,0 14.9458169507739,44.6576423901409,0 
							</coordinates>
						</LinearRing>
					</outerBoundaryIs>
				</Polygon>
			</MultiGeometry>
		</Placemark>
		<Placemark>
			<Style>
				<LineStyle>
					<color>ff0000ff</color>
				</LineStyle>
				<PolyStyle>
					<fill>0</fill>
				</PolyStyle>
			</Style>
			<ExtendedData>
				<SchemaData schemaUrl="#Terraces">
					<SimpleData name="el_count">223.000000000000000</SimpleData>
					<SimpleData name="el_sum">49748.373458862304688</SimpleData>
					<SimpleData name="el_mean">223.086876497140366</SimpleData>
					<SimpleData name="el_median">223.011947631835938</SimpleData>
					<SimpleData name="el_stdev">2.302990364581322</SimpleData>
					<SimpleData name="el_min">215.337570190429688</SimpleData>
					<SimpleData name="el_max">228.962066650390625</SimpleData>
					<SimpleData name="area">139814.789</SimpleData>
				</SchemaData>
			</ExtendedData>
			<MultiGeometry>
				<Polygon>
					<outerBoundaryIs>
						<LinearRing>
							<coordinates>
								14.9708665553089,44.6241056297878,0 14.9722473993266,44.6235047909123,0 14.9723485630883,44.6231922003902,0 14.9733255022238,44.6221824455033,0 14.9754472633285,44.6210286499965,0 14.9748752405817,44.6201628219322,0 14.9736295211403,44.6200182571438,0 14.9727881586712,44.6192004506269,0 14.9717780097362,44.6193444894608,0 14.9709695251201,44.62018594328,0 14.9703965874461,44.6212679257633,0 14.9694868416965,44.6224940995773,0 14.9692505212835,44.623672354552,0 14.9708665553089,44.6241056297878,0 
							</coordinates>
						</LinearRing>
					</outerBoundaryIs>
				</Polygon>
			</MultiGeometry>
		</Placemark>
		<Placemark>
			<Style>
				<LineStyle>
					<color>ff0000ff</color>
				</LineStyle>
				<PolyStyle>
					<fill>0</fill>
				</PolyStyle>
			</Style>
			<ExtendedData>
				<SchemaData schemaUrl="#Terraces">
					<SimpleData name="el_count">114.000000000000000</SimpleData>
					<SimpleData name="el_sum">32001.362518310546875</SimpleData>
					<SimpleData name="el_mean">280.713706300969704</SimpleData>
					<SimpleData name="el_median">279.031478881835938</SimpleData>
					<SimpleData name="el_stdev">7.474790466171378</SimpleData>
					<SimpleData name="el_min">267.727783203125000</SimpleData>
					<SimpleData name="el_max">298.197784423828125</SimpleData>
					<SimpleData name="area">71312.489</SimpleData>
				</SchemaData>
			</ExtendedData>
			<MultiGeometry>
				<Polygon>
					<outerBoundaryIs>
						<LinearRing>
							<coordinates>
								14.9691457734026,44.6307181840275,0 14.9702233672039,44.6307906118992,0 14.9708633435665,44.630526256863,0 14.9716044819053,44.6299733560207,0 14.9722108938605,44.6294444649004,0 14.9730194000067,44.6287953819865,0 14.9736597441493,44.6276412614619,0 14.9728182375303,44.626895598121,0 14.9713026818493,44.6273761732955,0 14.9703258532838,44.6279290114387,0 14.9704264855911,44.6286985508609,0 14.9703587321322,44.6294920937997,0 14.9691457734026,44.6307181840275,0 
							</coordinates>
						</LinearRing>
					</outerBoundaryIs>
				</Polygon>
			</MultiGeometry>
		</Placemark>
		<Placemark>
			<Style>
				<LineStyle>
					<color>ff0000ff</color>
				</LineStyle>
				<PolyStyle>
					<fill>0</fill>
				</PolyStyle>
			</Style>
			<ExtendedData>
				<SchemaData schemaUrl="#Terraces">
					<SimpleData name="el_count">53.000000000000000</SimpleData>
					<SimpleData name="el_sum">15276.054534912109375</SimpleData>
					<SimpleData name="el_mean">288.227444054945465</SimpleData>
					<SimpleData name="el_median">288.247375488281250</SimpleData>
					<SimpleData name="el_stdev">3.501793590485131</SimpleData>
					<SimpleData name="el_min">280.592376708984375</SimpleData>
					<SimpleData name="el_max">295.215332031250000</SimpleData>
					<SimpleData name="area">32933.811</SimpleData>
				</SchemaData>
			</ExtendedData>
			<MultiGeometry>
				<Polygon>
					<outerBoundaryIs>
						<LinearRing>
							<coordinates>
								14.964528461354,44.6368008021847,0 14.9658084367521,44.6365366727305,0 14.9662129095699,44.6359837061761,0 14.9666849109324,44.6351181434495,0 14.9664831721208,44.6345409500958,0 14.9654057564641,44.6340596835126,0 14.9649002112442,44.6346847581718,0 14.964528461354,44.6368008021847,0 
							</coordinates>
						</LinearRing>
					</outerBoundaryIs>
				</Polygon>
			</MultiGeometry>
		</Placemark>
		<Placemark>
			<Style>
				<LineStyle>
					<color>ff0000ff</color>
				</LineStyle>
				<PolyStyle>
					<fill>0</fill>
				</PolyStyle>
			</Style>
			<ExtendedData>
				<SchemaData schemaUrl="#Terraces">
					<SimpleData name="el_count">194.000000000000000</SimpleData>
					<SimpleData name="el_sum">120666.498596191406250</SimpleData>
					<SimpleData name="el_mean">621.992260805110391</SimpleData>
					<SimpleData name="el_median">622.100036621093750</SimpleData>
					<SimpleData name="el_stdev">3.457156737456905</SimpleData>
					<SimpleData name="el_min">614.742492675781250</SimpleData>
					<SimpleData name="el_max">631.112854003906250</SimpleData>
					<SimpleData name="area">121709.482</SimpleData>
				</SchemaData>
			</ExtendedData>
			<MultiGeometry>
				<Polygon>
					<outerBoundaryIs>
						<LinearRing>
							<coordinates>
								14.9728063901042,44.6522654373369,0 14.9736152830447,44.6514480225516,0 14.9754350212939,44.6500536910553,0 14.976783255434,44.6481782912228,0 14.9744251888685,44.64827397636,0 14.9726055273773,44.6495721034166,0 14.9685626877146,44.6503405725413,0 14.9701792350703,44.6512067051347,0 14.9728063901042,44.6522654373369,0 
							</coordinates>
						</LinearRing>
					</outerBoundaryIs>
				</Polygon>
			</MultiGeometry>
		</Placemark>
		<Placemark>
			<Style>
				<LineStyle>
					<color>ff0000ff</color>
				</LineStyle>
				<PolyStyle>
					<fill>0</fill>
				</PolyStyle>
			</Style>
			<ExtendedData>
				<SchemaData schemaUrl="#Terraces">
					<SimpleData name="el_count">179.000000000000000</SimpleData>
					<SimpleData name="el_sum">122749.629821777343750</SimpleData>
					<SimpleData name="el_mean">685.752121909370658</SimpleData>
					<SimpleData name="el_median">685.843444824218750</SimpleData>
					<SimpleData name="el_stdev">4.269347860374697</SimpleData>
					<SimpleData name="el_min">675.342102050781250</SimpleData>
					<SimpleData name="el_max">693.952453613281250</SimpleData>
					<SimpleData name="area">111069.310</SimpleData>
				</SchemaData>
			</ExtendedData>
			<MultiGeometry>
				<Polygon>
					<outerBoundaryIs>
						<LinearRing>
							<coordinates>
								14.9898577550321,44.6234596178053,0 14.9920800262473,44.6239407397444,0 14.9930229817573,44.6227865302534,0 14.9945720130238,44.6211994913865,0 14.9932926518063,44.6201894358304,0 14.9916765595676,44.6197564776094,0 14.9903296627507,44.6204296966391,0 14.9898577550321,44.6234596178053,0 
							</coordinates>
						</LinearRing>
					</outerBoundaryIs>
				</Polygon>
			</MultiGeometry>
		</Placemark>
		<Placemark>
			<Style>
				<LineStyle>
					<color>ff0000ff</color>
				</LineStyle>
				<PolyStyle>
					<fill>0</fill>
				</PolyStyle>
			</Style>
			<ExtendedData>
				<SchemaData schemaUrl="#Terraces">
					<SimpleData name="el_count">337.000000000000000</SimpleData>
					<SimpleData name="el_sum">66450.887557983398438</SimpleData>
					<SimpleData name="el_mean">197.183642605291993</SimpleData>
					<SimpleData name="el_median">196.955780029296875</SimpleData>
					<SimpleData name="el_stdev">5.005488114827421</SimpleData>
					<SimpleData name="el_min">186.488143920898438</SimpleData>
					<SimpleData name="el_max">210.235794067382813</SimpleData>
					<SimpleData name="area">212551.680</SimpleData>
				</SchemaData>
			</ExtendedData>
			<MultiGeometry>
				<Polygon>
					<outerBoundaryIs>
						<LinearRing>
							<coordinates>
								14.9774035483888,44.6122517744627,0 14.9783460960329,44.612468383282,0 14.9805348137894,44.6110740303263,0 14.9829254730404,44.609463239118,0 14.9846425360839,44.6086458722363,0 14.9852487963733,44.6073714411586,0 14.9854846133291,44.6066500499313,0 14.9846096666163,44.6056399452104,0 14.9832631456673,44.6058561823069,0 14.9819839679026,44.6059762246206,0 14.9810413161666,44.6063608301938,0 14.9799302172483,44.6071061092106,0 14.9798961899741,44.6081641878898,0 14.9793908123963,44.6093905138827,0 14.9782457371537,44.6107610015162,0 14.9776730365308,44.6118189749801,0 14.9774035483888,44.6122517744627,0 
							</coordinates>
						</LinearRing>
					</outerBoundaryIs>
				</Polygon>
			</MultiGeometry>
		</Placemark>
		<Placemark>
			<Style>
				<LineStyle>
					<color>ff0000ff</color>
				</LineStyle>
				<PolyStyle>
					<fill>0</fill>
				</PolyStyle>
			</Style>
			<ExtendedData>
				<SchemaData schemaUrl="#Terraces">
					<SimpleData name="el_count">350.000000000000000</SimpleData>
					<SimpleData name="el_sum">68383.388977050781250</SimpleData>
					<SimpleData name="el_mean">195.381111363002219</SimpleData>
					<SimpleData name="el_median">195.070434570312500</SimpleData>
					<SimpleData name="el_stdev">9.943921767382985</SimpleData>
					<SimpleData name="el_min">167.918975830078125</SimpleData>
					<SimpleData name="el_max">216.950119018554688</SimpleData>
					<SimpleData name="area">215058.568</SimpleData>
				</SchemaData>
			</ExtendedData>
			<MultiGeometry>
				<Polygon>
					<outerBoundaryIs>
						<LinearRing>
							<coordinates>
								14.9863265031501,44.6052073106685,0 14.9869323943414,44.6052554763764,0 14.9874037089852,44.6049910080466,0 14.9879087800587,44.6042455934971,0 14.989625632361,44.6033560087366,0 14.9890535587937,44.6025623911894,0 14.9876064015806,44.6015762998285,0 14.9858901005494,44.6002775407078,0 14.9843421511898,44.5990268735339,0 14.9827265839104,44.5990266406231,0 14.9822887495355,44.5999644226786,0 14.983735863991,44.6006379653916,0 14.9840385410385,44.6015518095349,0 14.9832305287234,44.6022250210398,0 14.9817829373553,44.6029702687211,0 14.983230120572,44.6036438174974,0 14.9846773372351,44.6043173478613,0 14.9863265031501,44.6052073106685,0 
							</coordinates>
						</LinearRing>
					</outerBoundaryIs>
				</Polygon>
			</MultiGeometry>
		</Placemark>
		<Placemark>
			<Style>
				<LineStyle>
					<color>ff0000ff</color>
				</LineStyle>
				<PolyStyle>
					<fill>0</fill>
				</PolyStyle>
			</Style>
			<ExtendedData>
				<SchemaData schemaUrl="#Terraces">
					<SimpleData name="el_count">415.000000000000000</SimpleData>
					<SimpleData name="el_sum">52815.179954528808594</SimpleData>
					<SimpleData name="el_mean">127.265493866334481</SimpleData>
					<SimpleData name="el_median">125.705368041992188</SimpleData>
					<SimpleData name="el_stdev">10.140802965645445</SimpleData>
					<SimpleData name="el_min">107.125473022460938</SimpleData>
					<SimpleData name="el_max">147.001724243164063</SimpleData>
					<SimpleData name="area">260556.332</SimpleData>
				</SchemaData>
			</ExtendedData>
			<MultiGeometry>
				<Polygon>
					<outerBoundaryIs>
						<LinearRing>
							<coordinates>
								14.9842428419522,44.5928707182724,0 14.9858246371987,44.5926544985738,0 14.9873393218543,44.5914763517393,0 14.9880126744327,44.5900816722965,0 14.9901330498006,44.5884947430436,0 14.9921859955786,44.587003959254,0 14.9907726998267,44.5867874266198,0 14.9887535114743,44.5875808119921,0 14.9875080828214,44.5891678149364,0 14.9869023313025,44.5892398894466,0 14.9878449432404,44.5875326239848,0 14.9874750815432,44.5861378309564,0 14.9862973014609,44.5862338856028,0 14.9842780260441,44.5871955241775,0 14.983671947689,44.5884940021095,0 14.9832003823568,44.5900329709301,0 14.9829643796154,44.5915238778724,0 14.9842428419522,44.5928707182724,0 
							</coordinates>
						</LinearRing>
					</outerBoundaryIs>
				</Polygon>
			</MultiGeometry>
		</Placemark>
		<Placemark>
			<Style>
				<LineStyle>
					<color>ff0000ff</color>
				</LineStyle>
				<PolyStyle>
					<fill>0</fill>
				</PolyStyle>
			</Style>
			<ExtendedData>
				<SchemaData schemaUrl="#Terraces">
					<SimpleData name="el_count">81.000000000000000</SimpleData>
					<SimpleData name="el_sum">17092.671051025390625</SimpleData>
					<SimpleData name="el_mean">211.020630259572727</SimpleData>
					<SimpleData name="el_median">210.578079223632813</SimpleData>
					<SimpleData name="el_stdev">2.887976729969603</SimpleData>
					<SimpleData name="el_min">206.432464599609375</SimpleData>
					<SimpleData name="el_max">218.981628417968750</SimpleData>
					<SimpleData name="area">51071.610</SimpleData>
				</SchemaData>
			</ExtendedData>
			<MultiGeometry>
				<Polygon>
					<outerBoundaryIs>
						<LinearRing>
							<coordinates>
								14.9875730500196,44.6001334517604,0 14.9883809304837,44.5997247308126,0 14.9896600645369,44.5990034313674,0 14.9894919497077,44.5980415193332,0 14.9879101714941,44.5975363670218,0 14.9869676899461,44.5979450695176,0 14.9860586569426,44.5991713804467,0 14.9875730500196,44.6001334517604,0 
							</coordinates>
						</LinearRing>
					</outerBoundaryIs>
				</Polygon>
			</MultiGeometry>
		</Placemark>
		<Placemark>
			<Style>
				<LineStyle>
					<color>ff0000ff</color>
				</LineStyle>
				<PolyStyle>
					<fill>0</fill>
				</PolyStyle>
			</Style>
			<ExtendedData>
				<SchemaData schemaUrl="#Terraces">
					<SimpleData name="el_count">518.000000000000000</SimpleData>
					<SimpleData name="el_sum">105020.938980102539063</SimpleData>
					<SimpleData name="el_mean">202.743125444213405</SimpleData>
					<SimpleData name="el_median">202.980751037597656</SimpleData>
					<SimpleData name="el_stdev">8.016517175952112</SimpleData>
					<SimpleData name="el_min">184.759429931640625</SimpleData>
					<SimpleData name="el_max">221.371185302734375</SimpleData>
					<SimpleData name="area">323695.735</SimpleData>
				</SchemaData>
			</ExtendedData>
			<MultiGeometry>
				<Polygon>
					<outerBoundaryIs>
						<LinearRing>
							<coordinates>
								14.9894252243338,44.5947951106428,0 14.9925890738577,44.5927513275826,0 14.9956180305845,44.5915010168538,0 14.9962238835753,44.5900581914909,0 14.9970988108841,44.5908036880626,0 14.9981757475323,44.5894089580756,0 14.9991853169772,44.5889520680602,0 15.0011707899288,44.5896734886513,0 15.003661012999,44.5889760597479,0 15.0049396713642,44.5876534012803,0 15.0046367178895,44.586475088161,0 15.0039300463327,44.5862827349147,0 15.0013053440493,44.5872206462858,0 14.9985459698161,44.5874370716711,0 14.9969307108743,44.5876775143219,0 14.995820148647,44.588735567357,0 14.9946423121687,44.589024087675,0 14.9939355626801,44.5896011912839,0 14.9924883471802,44.5909237151418,0 14.9909402841445,44.5910919349793,0 14.9899978785004,44.5917892323059,0 14.9891226279938,44.5931839039842,0 14.9886848703821,44.5944824230572,0 14.9894252243338,44.5947951106428,0 
							</coordinates>
						</LinearRing>
					</outerBoundaryIs>
				</Polygon>
			</MultiGeometry>
		</Placemark>
		<Placemark>
			<Style>
				<LineStyle>
					<color>ff0000ff</color>
				</LineStyle>
				<PolyStyle>
					<fill>0</fill>
				</PolyStyle>
			</Style>
			<ExtendedData>
				<SchemaData schemaUrl="#Terraces">
					<SimpleData name="el_count">331.000000000000000</SimpleData>
					<SimpleData name="el_sum">34431.162696838378906</SimpleData>
					<SimpleData name="el_mean">104.021639567487554</SimpleData>
					<SimpleData name="el_median">103.092048645019531</SimpleData>
					<SimpleData name="el_stdev">6.769829446520561</SimpleData>
					<SimpleData name="el_min">90.213233947753906</SimpleData>
					<SimpleData name="el_max">123.419822692871094</SimpleData>
					<SimpleData name="area">209057.736</SimpleData>
				</SchemaData>
			</ExtendedData>
			<MultiGeometry>
				<Polygon>
					<outerBoundaryIs>
						<LinearRing>
							<coordinates>
								15.0115665039739,44.5753887029568,0 15.0143251065161,44.5745467271868,0 15.014695058156,44.5740416822732,0 15.014459436318,44.5735607619104,0 15.0144255555704,44.5725988652014,0 15.0153000311413,44.5717330403716,0 15.0146270121914,44.5710117025845,0 15.0137184997442,44.5701941991213,0 15.0113636096277,44.570098267547,0 15.0080668449319,44.5704592610259,0 15.0115665039739,44.5753887029568,0 
							</coordinates>
						</LinearRing>
					</outerBoundaryIs>
				</Polygon>
			</MultiGeometry>
		</Placemark>
		<Placemark>
			<Style>
				<LineStyle>
					<color>ff0000ff</color>
				</LineStyle>
				<PolyStyle>
					<fill>0</fill>
				</PolyStyle>
			</Style>
			<ExtendedData>
				<SchemaData schemaUrl="#Terraces">
					<SimpleData name="el_count">491.000000000000000</SimpleData>
					<SimpleData name="el_sum">55691.887100219726563</SimpleData>
					<SimpleData name="el_mean">113.425431976007587</SimpleData>
					<SimpleData name="el_median">113.299903869628906</SimpleData>
					<SimpleData name="el_stdev">8.327054844026989</SimpleData>
					<SimpleData name="el_min">96.880165100097656</SimpleData>
					<SimpleData name="el_max">138.992294311523438</SimpleData>
					<SimpleData name="area">306222.408</SimpleData>
				</SchemaData>
			</ExtendedData>
			<MultiGeometry>
				<Polygon>
					<outerBoundaryIs>
						<LinearRing>
							<coordinates>
								14.9969983880385,44.5803911301265,0 14.998748020126,44.5807037801194,0 15.0022472340325,44.5785635376284,0 15.0038621232074,44.5768801690724,0 15.0055106834766,44.5764712937649,0 15.0075293618287,44.5764711785261,0 15.0087067447769,44.5752687191881,0 15.0061160500457,44.5742107965158,0 15.0043328675313,44.5730565970036,0 15.0032899298301,44.5727921090267,0 15.0019779303092,44.5745235608961,0 15.000766784575,44.5761107114643,0 14.9985125635239,44.5778421249552,0 14.9972003444473,44.5788280479352,0 14.9962245918194,44.5791165898482,0 14.9969983880385,44.5803911301265,0 
							</coordinates>
						</LinearRing>
					</outerBoundaryIs>
				</Polygon>
			</MultiGeometry>
		</Placemark>
		<Placemark>
			<Style>
				<LineStyle>
					<color>ff0000ff</color>
				</LineStyle>
				<PolyStyle>
					<fill>0</fill>
				</PolyStyle>
			</Style>
			<ExtendedData>
				<SchemaData schemaUrl="#Terraces">
					<SimpleData name="el_count">516.000000000000000</SimpleData>
					<SimpleData name="el_sum">81837.536666870117188</SimpleData>
					<SimpleData name="el_mean">158.599877261376207</SimpleData>
					<SimpleData name="el_median">159.098976135253906</SimpleData>
					<SimpleData name="el_stdev">11.421672155766396</SimpleData>
					<SimpleData name="el_min">133.535324096679688</SimpleData>
					<SimpleData name="el_max">184.680999755859375</SimpleData>
					<SimpleData name="area">322403.649</SimpleData>
				</SchemaData>
			</ExtendedData>
			<MultiGeometry>
				<Polygon>
					<outerBoundaryIs>
						<LinearRing>
							<coordinates>
								15.0049729595547,44.5833969972521,0 15.0058814023483,44.5826995770866,0 15.007530075655,44.5820021032053,0 15.007799058963,44.5805111407578,0 15.0077989207324,44.5794770984562,0 15.0064866560554,44.5789721830478,0 15.0053426342338,44.578371054762,0 15.0037276789077,44.5789963539181,0 15.0021800007459,44.5801266263245,0 15.0012379096783,44.5809683026853,0 14.9993200064756,44.5819061594605,0 14.9974020651673,44.5823149392113,0 14.9960560878862,44.5831565626048,0 14.9947437055788,44.584166503911,0 14.9927919164588,44.5853206762345,0 14.9928254952141,44.5858978176735,0 14.9937340291857,44.5860662034232,0 14.9950127481084,44.5859219815967,0 14.996156924056,44.5848158420747,0 14.9982432241262,44.5836856617724,0 15.0008341655786,44.5825554405647,0 15.0023147070015,44.5831325597608,0 15.0049729595547,44.5833969972521,0 
							</coordinates>
						</LinearRing>
					</outerBoundaryIs>
				</Polygon>
			</MultiGeometry>
		</Placemark>
		<Placemark>
			<Style>
				<LineStyle>
					<color>ff0000ff</color>
				</LineStyle>
				<PolyStyle>
					<fill>0</fill>
				</PolyStyle>
			</Style>
			<ExtendedData>
				<SchemaData schemaUrl="#Terraces">
					<SimpleData name="el_count">90.000000000000000</SimpleData>
					<SimpleData name="el_sum">20309.013290405273438</SimpleData>
					<SimpleData name="el_mean">225.655703226725251</SimpleData>
					<SimpleData name="el_median">225.698341369628906</SimpleData>
					<SimpleData name="el_stdev">2.812402272072971</SimpleData>
					<SimpleData name="el_min">219.451339721679688</SimpleData>
					<SimpleData name="el_max">232.013061523437500</SimpleData>
					<SimpleData name="area">53538.815</SimpleData>
				</SchemaData>
			</ExtendedData>
			<MultiGeometry>
				<Polygon>
					<outerBoundaryIs>
						<LinearRing>
							<coordinates>
								15.006420268985,44.5871964258285,0 15.0073288533534,44.587292561,0 15.0082037018391,44.5867634572628,0 15.0089775429286,44.5859698325919,0 15.0096167524291,44.585104071561,0 15.0088763730082,44.584526992096,0 15.0070593232473,44.5846233087637,0 15.0064537229121,44.5854169112431,0 15.006420268985,44.5871964258285,0 
							</coordinates>
						</LinearRing>
					</outerBoundaryIs>
				</Polygon>
			</MultiGeometry>
		</Placemark>
		<Placemark>
			<Style>
				<LineStyle>
					<color>ff0000ff</color>
				</LineStyle>
				<PolyStyle>
					<fill>0</fill>
				</PolyStyle>
			</Style>
			<ExtendedData>
				<SchemaData schemaUrl="#Terraces">
					<SimpleData name="el_count">102.000000000000000</SimpleData>
					<SimpleData name="el_sum">39487.673461914062500</SimpleData>
					<SimpleData name="el_mean">387.134053548177064</SimpleData>
					<SimpleData name="el_median">387.695831298828125</SimpleData>
					<SimpleData name="el_stdev">3.501204278821953</SimpleData>
					<SimpleData name="el_min">376.208801269531250</SimpleData>
					<SimpleData name="el_max">392.382324218750000</SimpleData>
					<SimpleData name="area">65513.992</SimpleData>
				</SchemaData>
			</ExtendedData>
			<MultiGeometry>
				<Polygon>
					<outerBoundaryIs>
						<LinearRing>
							<coordinates>
								14.9987138571046,44.6041019419208,0 14.999387070794,44.6039095683651,0 14.9995890429517,44.6025869624194,0 14.9997236883968,44.6011922134484,0 14.9988149312499,44.5995569837925,0 14.9981081078653,44.5997493535713,0 14.9974685544119,44.6009036168496,0 14.9974011726185,44.6023464595854,0 14.9987138571046,44.6041019419208,0 
							</coordinates>
						</LinearRing>
					</outerBoundaryIs>
				</Polygon>
			</MultiGeometry>
		</Placemark>
		<Placemark>
			<Style>
				<LineStyle>
					<color>ff0000ff</color>
				</LineStyle>
				<PolyStyle>
					<fill>0</fill>
				</PolyStyle>
			</Style>
			<ExtendedData>
				<SchemaData schemaUrl="#Terraces">
					<SimpleData name="el_count">111.000000000000000</SimpleData>
					<SimpleData name="el_sum">40323.266357421875000</SimpleData>
					<SimpleData name="el_mean">363.272669886683559</SimpleData>
					<SimpleData name="el_median">364.065429687500000</SimpleData>
					<SimpleData name="el_stdev">5.835139888214051</SimpleData>
					<SimpleData name="el_min">353.210876464843750</SimpleData>
					<SimpleData name="el_max">375.146392822265625</SimpleData>
					<SimpleData name="area">68723.714</SimpleData>
				</SchemaData>
			</ExtendedData>
			<MultiGeometry>
				<Polygon>
					<outerBoundaryIs>
						<LinearRing>
							<coordinates>
								14.9861221653294,44.615162896354,0 14.9867284665751,44.613864411535,0 14.9879070088922,44.6127824114413,0 14.9891865425161,44.6114839823287,0 14.9882776206902,44.6113396084798,0 14.9870656518719,44.6115078091955,0 14.9858872070745,44.6122290904837,0 14.9849443184008,44.6132389590832,0 14.984338029156,44.614369103126,0 14.9861221653294,44.615162896354,0 
							</coordinates>
						</LinearRing>
					</outerBoundaryIs>
				</Polygon>
			</MultiGeometry>
		</Placemark>
		<Placemark>
			<Style>
				<LineStyle>
					<color>ff0000ff</color>
				</LineStyle>
				<PolyStyle>
					<fill>0</fill>
				</PolyStyle>
			</Style>
			<ExtendedData>
				<SchemaData schemaUrl="#Terraces">
					<SimpleData name="el_count">347.000000000000000</SimpleData>
					<SimpleData name="el_sum">76152.593917846679688</SimpleData>
					<SimpleData name="el_mean">219.459924835293037</SimpleData>
					<SimpleData name="el_median">222.242996215820313</SimpleData>
					<SimpleData name="el_stdev">17.488007703809600</SimpleData>
					<SimpleData name="el_min">189.645385742187500</SimpleData>
					<SimpleData name="el_max">242.831283569335938</SimpleData>
					<SimpleData name="area">215668.757</SimpleData>
				</SchemaData>
			</ExtendedData>
			<MultiGeometry>
				<Polygon>
					<outerBoundaryIs>
						<LinearRing>
							<coordinates>
								14.9411946733142,44.664108788011,0 14.943452560432,44.6637973154243,0 14.9436552667123,44.6632443313351,0 14.9428811842282,44.6623301552988,0 14.9422420441603,44.6612717592827,0 14.9409963555127,44.6603092363709,0 14.9391444189466,44.659178048165,0 14.9375277770112,44.658624090593,0 14.9353048744588,44.6579254852792,0 14.9344624468814,44.6580452408019,0 14.9341578876201,44.6592233766117,0 14.9331467829397,44.6595113551522,0 14.9312591448363,44.6602316493486,0 14.9329773503228,44.6603529063578,0 14.9348977488813,44.6604502057936,0 14.9374579370326,44.6609085323921,0 14.9396133671297,44.6618234841302,0 14.9407917007445,44.6627619398266,0 14.9411946733142,44.664108788011,0 
							</coordinates>
						</LinearRing>
					</outerBoundaryIs>
				</Polygon>
			</MultiGeometry>
		</Placemark>
		<Placemark>
			<Style>
				<LineStyle>
					<color>ff0000ff</color>
				</LineStyle>
				<PolyStyle>
					<fill>0</fill>
				</PolyStyle>
			</Style>
			<ExtendedData>
				<SchemaData schemaUrl="#Terraces">
					<SimpleData name="el_count">438.000000000000000</SimpleData>
					<SimpleData name="el_sum">227430.003356933593750</SimpleData>
					<SimpleData name="el_mean">519.246583006697733</SimpleData>
					<SimpleData name="el_median">518.788909912109375</SimpleData>
					<SimpleData name="el_stdev">12.634254159262616</SimpleData>
					<SimpleData name="el_min">490.288024902343750</SimpleData>
					<SimpleData name="el_max">546.258850097656250</SimpleData>
					<SimpleData name="area">274252.345</SimpleData>
				</SchemaData>
			</ExtendedData>
			<MultiGeometry>
				<Polygon>
					<outerBoundaryIs>
						<LinearRing>
							<coordinates>
								15.0051092520034,44.6027792280758,0 15.0081384477348,44.6014323978762,0 15.0103595513328,44.5992198563229,0 15.0109650473628,44.5973921960151,0 15.0122436387168,44.5956606514558,0 15.0089454898664,44.596382380233,0 15.0067915706113,44.5970077616743,0 15.0040991057171,44.597777407549,0 15.0034260151259,44.5985950419585,0 15.0045032415035,44.6010478405665,0 15.0051092520034,44.6027792280758,0 
							</coordinates>
						</LinearRing>
					</outerBoundaryIs>
				</Polygon>
			</MultiGeometry>
		</Placemark>
		<Placemark>
			<Style>
				<LineStyle>
					<color>ff0000ff</color>
				</LineStyle>
				<PolyStyle>
					<fill>0</fill>
				</PolyStyle>
			</Style>
			<ExtendedData>
				<SchemaData schemaUrl="#Terraces">
					<SimpleData name="el_count">149.000000000000000</SimpleData>
					<SimpleData name="el_sum">52054.611022949218750</SimpleData>
					<SimpleData name="el_mean">349.359805523149134</SimpleData>
					<SimpleData name="el_median">347.600067138671875</SimpleData>
					<SimpleData name="el_stdev">12.133520613728734</SimpleData>
					<SimpleData name="el_min">327.591003417968750</SimpleData>
					<SimpleData name="el_max">374.031005859375000</SimpleData>
					<SimpleData name="area">93774.009</SimpleData>
				</SchemaData>
			</ExtendedData>
			<MultiGeometry>
				<Polygon>
					<outerBoundaryIs>
						<LinearRing>
							<coordinates>
								14.9974013355539,44.5986912534468,0 14.9977716540003,44.5964308036666,0 14.998007281599,44.5954208160343,0 14.9959543284457,44.5948917182717,0 14.9944734329237,44.5955649842878,0 14.9936655352422,44.5970558827882,0 14.9960887172267,44.5983545521964,0 14.9974013355539,44.5986912534468,0 
							</coordinates>
						</LinearRing>
					</outerBoundaryIs>
				</Polygon>
			</MultiGeometry>
		</Placemark>
		<Placemark>
			<Style>
				<LineStyle>
					<color>ff0000ff</color>
				</LineStyle>
				<PolyStyle>
					<fill>0</fill>
				</PolyStyle>
			</Style>
			<ExtendedData>
				<SchemaData schemaUrl="#Terraces">
					<SimpleData name="el_count">50.000000000000000</SimpleData>
					<SimpleData name="el_sum">17148.461242675781250</SimpleData>
					<SimpleData name="el_mean">342.969224853515641</SimpleData>
					<SimpleData name="el_median">343.667510986328125</SimpleData>
					<SimpleData name="el_stdev">3.899777790606528</SimpleData>
					<SimpleData name="el_min">336.292907714843750</SimpleData>
					<SimpleData name="el_max">348.917327880859375</SimpleData>
					<SimpleData name="area">29966.730</SimpleData>
				</SchemaData>
			</ExtendedData>
			<MultiGeometry>
				<Polygon>
					<outerBoundaryIs>
						<LinearRing>
							<coordinates>
								14.9945401902856,44.6014806521467,0 14.9952470679989,44.601023783042,0 14.9952134763223,44.6002061697527,0 14.9954155435656,44.5987152384175,0 14.9946414526274,44.5983785408822,0 14.9946750374276,44.5991721071876,0 14.9947086515143,44.59965305702,0 14.9940354469414,44.6000858772554,0 14.9928236280632,44.601071751293,0 14.9945401902856,44.6014806521467,0 
							</coordinates>
						</LinearRing>
					</outerBoundaryIs>
				</Polygon>
			</MultiGeometry>
		</Placemark>
		<Placemark>
			<Style>
				<LineStyle>
					<color>ff0000ff</color>
				</LineStyle>
				<PolyStyle>
					<fill>0</fill>
				</PolyStyle>
			</Style>
			<ExtendedData>
				<SchemaData schemaUrl="#Terraces">
					<SimpleData name="el_count">584.000000000000000</SimpleData>
					<SimpleData name="el_sum">24197.811265945434570</SimpleData>
					<SimpleData name="el_mean">41.434608332098350</SimpleData>
					<SimpleData name="el_median">39.918121337890625</SimpleData>
					<SimpleData name="el_stdev">9.980811493183571</SimpleData>
					<SimpleData name="el_min">20.397729873657227</SimpleData>
					<SimpleData name="el_max">63.103794097900391</SimpleData>
					<SimpleData name="area">367287.538</SimpleData>
				</SchemaData>
			</ExtendedData>
			<MultiGeometry>
				<Polygon>
					<outerBoundaryIs>
						<LinearRing>
							<coordinates>
								15.0285180211178,44.565021239867,0 15.0297287944056,44.5646361701774,0 15.0304349126276,44.5641069378437,0 15.0304008868786,44.5633614724122,0 15.0300304212949,44.5624718104129,0 15.0306691243896,44.5617261659847,0 15.0323848340874,44.5622066438262,0 15.0340997151537,44.5612201942204,0 15.0359825664163,44.5599931901055,0 15.0368901528459,44.5591031400366,0 15.0365197809076,44.5584780218481,0 15.034972777683,44.5587670770528,0 15.0334935387636,44.5599458519781,0 15.0326860268774,44.5594651343013,0 15.0332570108272,44.558046161934,0 15.0337609370275,44.557036015289,0 15.0322475653624,44.5572769285252,0 15.0304990592612,44.5581190744623,0 15.0300624356187,44.5593215694958,0 15.0299956356116,44.5602353951377,0 15.0288861593053,44.5612216317838,0 15.0279443671391,44.5612459136664,0 15.026363373123,44.5610058137866,0 15.0244460866115,44.560886002369,0 15.023538195452,44.5615595251813,0 15.0237404126547,44.5625454337565,0 15.0253895164522,44.5646372172187,0 15.0285180211178,44.565021239867,0 
							</coordinates>
						</LinearRing>
					</outerBoundaryIs>
				</Polygon>
			</MultiGeometry>
		</Placemark>
		<Placemark>
			<Style>
				<LineStyle>
					<color>ff0000ff</color>
				</LineStyle>
				<PolyStyle>
					<fill>0</fill>
				</PolyStyle>
			</Style>
			<ExtendedData>
				<SchemaData schemaUrl="#Terraces">
					<SimpleData name="el_count">70.000000000000000</SimpleData>
					<SimpleData name="el_sum">4836.697792053222656</SimpleData>
					<SimpleData name="el_mean">69.095682743617473</SimpleData>
					<SimpleData name="el_median">68.160938262939453</SimpleData>
					<SimpleData name="el_stdev">4.530693961491820</SimpleData>
					<SimpleData name="el_min">61.023792266845703</SimpleData>
					<SimpleData name="el_max">82.881118774414063</SimpleData>
					<SimpleData name="area">43334.298</SimpleData>
				</SchemaData>
			</ExtendedData>
			<MultiGeometry>
				<Polygon>
					<outerBoundaryIs>
						<LinearRing>
							<coordinates>
								15.0250880887685,44.5676913231912,0 15.0269039717871,44.5662721043968,0 15.0270382149063,44.5655987411558,0 15.0248514957045,44.5650701916247,0 15.0237081140681,44.5658399565121,0 15.0250880887685,44.5676913231912,0 
							</coordinates>
						</LinearRing>
					</outerBoundaryIs>
				</Polygon>
			</MultiGeometry>
		</Placemark>
		<Placemark>
			<Style>
				<LineStyle>
					<color>ff0000ff</color>
				</LineStyle>
				<PolyStyle>
					<fill>0</fill>
				</PolyStyle>
			</Style>
			<ExtendedData>
				<SchemaData schemaUrl="#Terraces">
					<SimpleData name="el_count">299.000000000000000</SimpleData>
					<SimpleData name="el_sum">15270.610057830810547</SimpleData>
					<SimpleData name="el_mean">51.072274440905723</SimpleData>
					<SimpleData name="el_median">50.237247467041016</SimpleData>
					<SimpleData name="el_stdev">7.519989441295189</SimpleData>
					<SimpleData name="el_min">35.206951141357422</SimpleData>
					<SimpleData name="el_max">63.674327850341797</SimpleData>
					<SimpleData name="area">188305.380</SimpleData>
				</SchemaData>
			</ExtendedData>
			<MultiGeometry>
				<Polygon>
					<outerBoundaryIs>
						<LinearRing>
							<coordinates>
								15.0100174220769,44.5669000701722,0 15.0127087140849,44.5676452764484,0 15.014458000488,44.5677653061451,0 15.0169470530126,44.5668030619683,0 15.0173505502243,44.5662258601227,0 15.0162740437557,44.5659855430413,0 15.0147941711539,44.5668755037758,0 15.0137177762569,44.567116113635,0 15.0139530497707,44.566274420821,0 15.0150629550942,44.5656009482948,0 15.0165762720828,44.5641578851176,0 15.0175179788695,44.563676793291,0 15.0172487386534,44.5631958829573,0 15.0153651813748,44.5636290080655,0 15.0139526818777,44.564735377227,0 15.0127419704022,44.5658898014819,0 15.012977274434,44.5651443007274,0 15.0130106070231,44.5637735859421,0 15.0118333252193,44.5638939518033,0 15.0095126118635,44.5655294027619,0 15.0078645442221,44.5670926191099,0 15.0086046782403,44.5675735167303,0 15.010084762644,44.5672607774991,0 15.0104547952653,44.5672607442269,0 15.0100174220769,44.5669000701722,0 
							</coordinates>
						</LinearRing>
					</outerBoundaryIs>
				</Polygon>
			</MultiGeometry>
		</Placemark>
		<Placemark>
			<Style>
				<LineStyle>
					<color>ff0000ff</color>
				</LineStyle>
				<PolyStyle>
					<fill>0</fill>
				</PolyStyle>
			</Style>
			<ExtendedData>
				<SchemaData schemaUrl="#Terraces">
					<SimpleData name="el_count">593.000000000000000</SimpleData>
					<SimpleData name="el_sum">144160.127655029296875</SimpleData>
					<SimpleData name="el_mean">243.103082048953297</SimpleData>
					<SimpleData name="el_median">239.578826904296875</SimpleData>
					<SimpleData name="el_stdev">11.503947209966196</SimpleData>
					<SimpleData name="el_min">222.761016845703125</SimpleData>
					<SimpleData name="el_max">275.889312744140625</SimpleData>
					<SimpleData name="area">371554.081</SimpleData>
				</SchemaData>
			</ExtendedData>
			<MultiGeometry>
				<Polygon>
					<outerBoundaryIs>
						<LinearRing>
							<coordinates>
								15.0612322822136,44.5501950708313,0 15.0625424927564,44.5489438844443,0 15.0637869668886,44.5491355772168,0 15.0658037776717,44.5483168137203,0 15.0680564317025,44.5479307315795,0 15.0684592650866,44.5473293000318,0 15.0673481881752,44.5461516264364,0 15.0671445455494,44.5445165066886,0 15.0676812831507,44.5434099980989,0 15.0682183374256,44.5425920584315,0 15.0667048510391,44.5422803328748,0 15.0656622893256,44.542112603416,0 15.0652244148437,44.541439519917,0 15.0638458917818,44.5415124418005,0 15.0626023272003,44.5420181309757,0 15.061191069177,44.5429567542838,0 15.06146095721,44.5437982771279,0 15.0631763409171,44.5442301988252,0 15.0639507403489,44.5451435783482,0 15.0634138378436,44.5461779262483,0 15.0625740861523,44.547044104318,0 15.060522673994,44.5469249716131,0 15.0591437233473,44.5467092652763,0 15.059110850315,44.5474547589649,0 15.0595154143155,44.5484645493647,0 15.0598526849037,44.5494262781869,0 15.0612322822136,44.5501950708313,0 
							</coordinates>
						</LinearRing>
					</outerBoundaryIs>
				</Polygon>
			</MultiGeometry>
		</Placemark>
		<Placemark>
			<Style>
				<LineStyle>
					<color>ff0000ff</color>
				</LineStyle>
				<PolyStyle>
					<fill>0</fill>
				</PolyStyle>
			</Style>
			<ExtendedData>
				<SchemaData schemaUrl="#Terraces">
					<SimpleData name="el_count">28.000000000000000</SimpleData>
					<SimpleData name="el_sum">7699.153045654296875</SimpleData>
					<SimpleData name="el_mean">274.969751630510586</SimpleData>
					<SimpleData name="el_median">273.372421264648438</SimpleData>
					<SimpleData name="el_stdev">4.234972179981876</SimpleData>
					<SimpleData name="el_min">268.741180419921875</SimpleData>
					<SimpleData name="el_max">285.491729736328125</SimpleData>
					<SimpleData name="area">17987.871</SimpleData>
				</SchemaData>
			</ExtendedData>
			<MultiGeometry>
				<Polygon>
					<outerBoundaryIs>
						<LinearRing>
							<coordinates>
								15.0490323510582,44.5592188107155,0 15.0498057436259,44.5589780002406,0 15.0503435023517,44.5585208603525,0 15.0496030374081,44.5579199946472,0 15.0483918370406,44.5574636100412,0 15.0482579185042,44.5582091419666,0 15.0490323510582,44.5592188107155,0 
							</coordinates>
						</LinearRing>
					</outerBoundaryIs>
				</Polygon>
			</MultiGeometry>
		</Placemark>
		<Placemark>
			<Style>
				<LineStyle>
					<color>ff0000ff</color>
				</LineStyle>
				<PolyStyle>
					<fill>0</fill>
				</PolyStyle>
			</Style>
			<ExtendedData>
				<SchemaData schemaUrl="#Terraces">
					<SimpleData name="el_count">29.000000000000000</SimpleData>
					<SimpleData name="el_sum">6997.084655761718750</SimpleData>
					<SimpleData name="el_mean">241.278781233162704</SimpleData>
					<SimpleData name="el_median">241.906311035156250</SimpleData>
					<SimpleData name="el_stdev">3.670659992644048</SimpleData>
					<SimpleData name="el_min">233.165756225585938</SimpleData>
					<SimpleData name="el_max">248.734069824218750</SimpleData>
					<SimpleData name="area">17209.500</SimpleData>
				</SchemaData>
			</ExtendedData>
			<MultiGeometry>
				<Polygon>
					<outerBoundaryIs>
						<LinearRing>
							<coordinates>
								15.0540081261567,44.5568839501672,0 15.0546132562823,44.5565950912937,0 15.0544104264567,44.5554889986517,0 15.0533675322259,44.5551768719168,0 15.05266179501,44.5557783894744,0 15.0540081261567,44.5568839501672,0 
							</coordinates>
						</LinearRing>
					</outerBoundaryIs>
				</Polygon>
			</MultiGeometry>
		</Placemark>
		<Placemark>
			<Style>
				<LineStyle>
					<color>ff0000ff</color>
				</LineStyle>
				<PolyStyle>
					<fill>0</fill>
				</PolyStyle>
			</Style>
			<ExtendedData>
				<SchemaData schemaUrl="#Terraces">
					<SimpleData name="el_count">162.000000000000000</SimpleData>
					<SimpleData name="el_sum">20227.863037109375000</SimpleData>
					<SimpleData name="el_mean">124.863352080922070</SimpleData>
					<SimpleData name="el_median">122.877849578857422</SimpleData>
					<SimpleData name="el_stdev">12.044900811415832</SimpleData>
					<SimpleData name="el_min">103.212455749511719</SimpleData>
					<SimpleData name="el_max">149.951904296875000</SimpleData>
					<SimpleData name="area">101507.035</SimpleData>
				</SchemaData>
			</ExtendedData>
			<MultiGeometry>
				<Polygon>
					<outerBoundaryIs>
						<LinearRing>
							<coordinates>
								15.023778232191,44.5728137287321,0 15.023710566077,44.5718758892108,0 15.0237440906527,44.5715873118801,0 15.0228692242604,44.5711305872972,0 15.0214898761116,44.5710106174908,0 15.0224651830592,44.5702409086918,0 15.0228347735128,44.5690625059715,0 15.0215565017877,44.5692310871733,0 15.0194038719153,44.570313612417,0 15.0187317139607,44.5723818123972,0 15.023778232191,44.5728137287321,0 
							</coordinates>
						</LinearRing>
					</outerBoundaryIs>
				</Polygon>
			</MultiGeometry>
		</Placemark>
		<Placemark>
			<Style>
				<LineStyle>
					<color>ff0000ff</color>
				</LineStyle>
				<PolyStyle>
					<fill>0</fill>
				</PolyStyle>
			</Style>
			<ExtendedData>
				<SchemaData schemaUrl="#Terraces">
					<SimpleData name="el_count">37.000000000000000</SimpleData>
					<SimpleData name="el_sum">8018.084350585937500</SimpleData>
					<SimpleData name="el_mean">216.704982448268595</SimpleData>
					<SimpleData name="el_median">216.840698242187500</SimpleData>
					<SimpleData name="el_stdev">2.930094084618426</SimpleData>
					<SimpleData name="el_min">211.277709960937500</SimpleData>
					<SimpleData name="el_max">222.093505859375000</SimpleData>
					<SimpleData name="area">22465.232</SimpleData>
				</SchemaData>
			</ExtendedData>
			<MultiGeometry>
				<Polygon>
					<outerBoundaryIs>
						<LinearRing>
							<coordinates>
								15.0108612912748,44.5824346897499,0 15.0117024088029,44.5820137756572,0 15.0119714878517,44.5815087505194,0 15.0120218154578,44.5808113680036,0 15.0111133220191,44.5807032463005,0 15.0100366796036,44.5810760821099,0 15.0098853645742,44.5816532350622,0 15.0108612912748,44.5824346897499,0 
							</coordinates>
						</LinearRing>
					</outerBoundaryIs>
				</Polygon>
			</MultiGeometry>
		</Placemark>
		<Placemark>
			<Style>
				<LineStyle>
					<color>ff0000ff</color>
				</LineStyle>
				<PolyStyle>
					<fill>0</fill>
				</PolyStyle>
			</Style>
			<ExtendedData>
				<SchemaData schemaUrl="#Terraces">
					<SimpleData name="el_count">37.000000000000000</SimpleData>
					<SimpleData name="el_sum">11552.243286132812500</SimpleData>
					<SimpleData name="el_mean">312.222791517103019</SimpleData>
					<SimpleData name="el_median">310.352447509765625</SimpleData>
					<SimpleData name="el_stdev">4.543082395345288</SimpleData>
					<SimpleData name="el_min">304.575134277343750</SimpleData>
					<SimpleData name="el_max">320.071197509765625</SimpleData>
					<SimpleData name="area">24444.740</SimpleData>
				</SchemaData>
			</ExtendedData>
			<MultiGeometry>
				<Polygon>
					<outerBoundaryIs>
						<LinearRing>
							<coordinates>
								15.0206352622964,44.58018490175,0 15.0215099544149,44.5798480754306,0 15.0216275569976,44.5794151982737,0 15.0208198390054,44.5788382083858,0 15.019457019528,44.5783695224034,0 15.0183635597198,44.5784538697052,0 15.0206352622964,44.58018490175,0 
							</coordinates>
						</LinearRing>
					</outerBoundaryIs>
				</Polygon>
			</MultiGeometry>
		</Placemark>
		<Placemark>
			<Style>
				<LineStyle>
					<color>ff0000ff</color>
				</LineStyle>
				<PolyStyle>
					<fill>0</fill>
				</PolyStyle>
			</Style>
			<ExtendedData>
				<SchemaData schemaUrl="#Terraces">
					<SimpleData name="el_count">49.000000000000000</SimpleData>
					<SimpleData name="el_sum">34162.161132812500000</SimpleData>
					<SimpleData name="el_mean">697.186961894132651</SimpleData>
					<SimpleData name="el_median">697.481262207031250</SimpleData>
					<SimpleData name="el_stdev">1.510405935801814</SimpleData>
					<SimpleData name="el_min">693.233032226562500</SimpleData>
					<SimpleData name="el_max">700.373901367187500</SimpleData>
					<SimpleData name="area">30455.830</SimpleData>
				</SchemaData>
			</ExtendedData>
			<MultiGeometry>
				<Polygon>
					<outerBoundaryIs>
						<LinearRing>
							<coordinates>
								14.9893008700671,44.6305414959198,0 14.990513244151,44.6302770829514,0 14.9909847673471,44.6298683173184,0 14.9907828020506,44.629315213622,0 14.9901093725215,44.628882306105,0 14.9885940396322,44.6286897865112,0 14.9881224601597,44.6293390152275,0 14.9893008700671,44.6305414959198,0 
							</coordinates>
						</LinearRing>
					</outerBoundaryIs>
				</Polygon>
			</MultiGeometry>
		</Placemark>
		<Placemark>
			<Style>
				<LineStyle>
					<color>ff0000ff</color>
				</LineStyle>
				<PolyStyle>
					<fill>0</fill>
				</PolyStyle>
			</Style>
			<ExtendedData>
				<SchemaData schemaUrl="#Terraces">
					<SimpleData name="el_count">45.000000000000000</SimpleData>
					<SimpleData name="el_sum">29917.391174316406250</SimpleData>
					<SimpleData name="el_mean">664.830914984809056</SimpleData>
					<SimpleData name="el_median">666.576293945312500</SimpleData>
					<SimpleData name="el_stdev">6.150292790389067</SimpleData>
					<SimpleData name="el_min">651.357177734375000</SimpleData>
					<SimpleData name="el_max">673.540100097656250</SimpleData>
					<SimpleData name="area">27374.650</SimpleData>
				</SchemaData>
			</ExtendedData>
			<MultiGeometry>
				<Polygon>
					<outerBoundaryIs>
						<LinearRing>
							<coordinates>
								14.9886280900438,44.626766006404,0 14.9897393849582,44.6264054021688,0 14.9909854261483,44.6256119463797,0 14.9911539226762,44.6247462565904,0 14.9902111449203,44.6244335646862,0 14.9894366159273,44.6247942052807,0 14.9886280900438,44.626766006404,0 
							</coordinates>
						</LinearRing>
					</outerBoundaryIs>
				</Polygon>
			</MultiGeometry>
		</Placemark>
		<Placemark>
			<Style>
				<LineStyle>
					<color>ff0000ff</color>
				</LineStyle>
				<PolyStyle>
					<fill>0</fill>
				</PolyStyle>
			</Style>
			<ExtendedData>
				<SchemaData schemaUrl="#Terraces">
					<SimpleData name="el_count">102.000000000000000</SimpleData>
					<SimpleData name="el_sum">60233.231201171875000</SimpleData>
					<SimpleData name="el_mean">590.521874521292943</SimpleData>
					<SimpleData name="el_median">591.517822265625000</SimpleData>
					<SimpleData name="el_stdev">5.201744096389700</SimpleData>
					<SimpleData name="el_min">577.665832519531250</SimpleData>
					<SimpleData name="el_max">600.321166992187500</SimpleData>
					<SimpleData name="area">65081.348</SimpleData>
				</SchemaData>
			</ExtendedData>
			<MultiGeometry>
				<Polygon>
					<outerBoundaryIs>
						<LinearRing>
							<coordinates>
								14.9734321674228,44.6466986574101,0 14.9775088020598,44.6448238500004,0 14.9774081790201,44.643717657845,0 14.9769705125863,44.643164484204,0 14.9760605530091,44.6444147528387,0 14.9743422509724,44.6453762685902,0 14.9730287584055,44.6449431159967,0 14.9724901182433,44.6442937125218,0 14.9718160694089,44.6450630592815,0 14.9723544350507,44.6462895989768,0 14.9725901392305,44.6464820335064,0 14.9734321674228,44.6466986574101,0 
							</coordinates>
						</LinearRing>
					</outerBoundaryIs>
				</Polygon>
			</MultiGeometry>
		</Placemark>
		<Placemark>
			<Style>
				<LineStyle>
					<color>ff0000ff</color>
				</LineStyle>
				<PolyStyle>
					<fill>0</fill>
				</PolyStyle>
			</Style>
			<ExtendedData>
				<SchemaData schemaUrl="#Terraces">
					<SimpleData name="el_count">54.000000000000000</SimpleData>
					<SimpleData name="el_sum">28884.357299804687500</SimpleData>
					<SimpleData name="el_mean">534.895505551938641</SimpleData>
					<SimpleData name="el_median">536.264129638671875</SimpleData>
					<SimpleData name="el_stdev">3.702486739238267</SimpleData>
					<SimpleData name="el_min">525.343994140625000</SimpleData>
					<SimpleData name="el_max">540.844360351562500</SimpleData>
					<SimpleData name="area">35040.268</SimpleData>
				</SchemaData>
			</ExtendedData>
			<MultiGeometry>
				<Polygon>
					<outerBoundaryIs>
						<LinearRing>
							<coordinates>
								14.975118874097,44.6409757976157,0 14.9753884614061,44.6406632419286,0 14.9763992442445,44.6398458490844,0 14.9763320968362,44.6393167958291,0 14.9748501669142,44.6392443373801,0 14.9738732483952,44.6396288739875,0 14.9727948908995,44.6408309842574,0 14.975118874097,44.6409757976157,0 
							</coordinates>
						</LinearRing>
					</outerBoundaryIs>
				</Polygon>
			</MultiGeometry>
		</Placemark>
		<Placemark>
			<Style>
				<LineStyle>
					<color>ff0000ff</color>
				</LineStyle>
				<PolyStyle>
					<fill>0</fill>
				</PolyStyle>
			</Style>
			<ExtendedData>
				<SchemaData schemaUrl="#Terraces">
					<SimpleData name="el_count">431.000000000000000</SimpleData>
					<SimpleData name="el_sum">18448.948939323425293</SimpleData>
					<SimpleData name="el_mean">42.804985938105396</SimpleData>
					<SimpleData name="el_median">40.159564971923828</SimpleData>
					<SimpleData name="el_stdev">17.086940443840767</SimpleData>
					<SimpleData name="el_min">11.294640541076660</SimpleData>
					<SimpleData name="el_max">85.159217834472656</SimpleData>
					<SimpleData name="area">268667.682</SimpleData>
				</SchemaData>
			</ExtendedData>
			<MultiGeometry>
				<Polygon>
					<outerBoundaryIs>
						<LinearRing>
							<coordinates>
								15.0706448016537,44.5331999669647,0 15.0721234150575,44.5326699935663,0 15.0768298124079,44.5324264477052,0 15.0787792096398,44.5320403566071,0 15.0789796887441,44.5311264055572,0 15.0783051923035,44.5295397214362,0 15.0769615024468,44.5303101613738,0 15.0754831790414,44.5309844836476,0 15.0738029264771,44.5315146311678,0 15.0725244601475,44.5307459236621,0 15.0723209649726,44.5293031903038,0 15.0732605654596,44.5279559195921,0 15.0711763317025,44.527957237449,0 15.0688245802734,44.5291610644252,0 15.0671464194008,44.5315187384434,0 15.0706448016537,44.5331999669647,0 
							</coordinates>
						</LinearRing>
					</outerBoundaryIs>
				</Polygon>
			</MultiGeometry>
		</Placemark>
		<Placemark>
			<Style>
				<LineStyle>
					<color>ff0000ff</color>
				</LineStyle>
				<PolyStyle>
					<fill>0</fill>
				</PolyStyle>
			</Style>
			<ExtendedData>
				<SchemaData schemaUrl="#Terraces">
					<SimpleData name="el_count">297.000000000000000</SimpleData>
					<SimpleData name="el_sum">39148.424331665039063</SimpleData>
					<SimpleData name="el_mean">131.812876537592729</SimpleData>
					<SimpleData name="el_median">131.581237792968750</SimpleData>
					<SimpleData name="el_stdev">5.919354000349665</SimpleData>
					<SimpleData name="el_min">120.338363647460938</SimpleData>
					<SimpleData name="el_max">148.696914672851563</SimpleData>
					<SimpleData name="area">184877.374</SimpleData>
				</SchemaData>
			</ExtendedData>
			<MultiGeometry>
				<Polygon>
					<outerBoundaryIs>
						<LinearRing>
							<coordinates>
								15.0898636472479,44.525635482124,0 15.0908053993157,44.5259714054212,0 15.091744671029,44.5247201730501,0 15.0935580994334,44.5236125063777,0 15.093018283108,44.5223624650088,0 15.0913386631669,44.5230371571955,0 15.0911358554799,44.5223158870793,0 15.0922768135838,44.5211125839096,0 15.0916699746365,44.5199587807425,0 15.0895177718367,44.5192871508152,0 15.0878402953494,44.5213565595048,0 15.088784231218,44.5231834578252,0 15.0888538715278,44.5247705539766,0 15.0898636472479,44.525635482124,0 
							</coordinates>
						</LinearRing>
					</outerBoundaryIs>
				</Polygon>
			</MultiGeometry>
		</Placemark>
		<Placemark>
			<Style>
				<LineStyle>
					<color>ff0000ff</color>
				</LineStyle>
				<PolyStyle>
					<fill>0</fill>
				</PolyStyle>
			</Style>
			<ExtendedData>
				<SchemaData schemaUrl="#Terraces">
					<SimpleData name="el_count">103.000000000000000</SimpleData>
					<SimpleData name="el_sum">15254.500793457031250</SimpleData>
					<SimpleData name="el_mean">148.101949451039133</SimpleData>
					<SimpleData name="el_median">148.565292358398438</SimpleData>
					<SimpleData name="el_stdev">5.744328519721758</SimpleData>
					<SimpleData name="el_min">130.665466308593750</SimpleData>
					<SimpleData name="el_max">158.250137329101563</SimpleData>
					<SimpleData name="area">65652.750</SimpleData>
				</SchemaData>
			</ExtendedData>
			<MultiGeometry>
				<Polygon>
					<outerBoundaryIs>
						<LinearRing>
							<coordinates>
								15.0995333935178,44.5188940978287,0 15.101481855077,44.5183152371212,0 15.1016826016058,44.5177860079306,0 15.1010766094793,44.5172093995961,0 15.1004028309241,44.5162961789065,0 15.0984532921223,44.5162016849681,0 15.0971100147114,44.5168761723305,0 15.0995333935178,44.5188940978287,0 
							</coordinates>
						</LinearRing>
					</outerBoundaryIs>
				</Polygon>
			</MultiGeometry>
		</Placemark>
		<Placemark>
			<Style>
				<LineStyle>
					<color>ff0000ff</color>
				</LineStyle>
				<PolyStyle>
					<fill>0</fill>
				</PolyStyle>
			</Style>
			<ExtendedData>
				<SchemaData schemaUrl="#Terraces">
					<SimpleData name="el_count">71.000000000000000</SimpleData>
					<SimpleData name="el_sum">11008.301116943359375</SimpleData>
					<SimpleData name="el_mean">155.046494604836056</SimpleData>
					<SimpleData name="el_median">155.484573364257813</SimpleData>
					<SimpleData name="el_stdev">4.103559875100355</SimpleData>
					<SimpleData name="el_min">145.062789916992188</SimpleData>
					<SimpleData name="el_max">163.503326416015625</SimpleData>
					<SimpleData name="area">44101.606</SimpleData>
				</SchemaData>
			</ExtendedData>
			<MultiGeometry>
				<Polygon>
					<outerBoundaryIs>
						<LinearRing>
							<coordinates>
								15.0948342669862,44.52289002185,0 15.0992697285113,44.5219724388802,0 15.1002768872598,44.5212501268249,0 15.0982593112749,44.520770925464,0 15.0967138514502,44.5212051039558,0 15.0948342669862,44.52289002185,0 
							</coordinates>
						</LinearRing>
					</outerBoundaryIs>
				</Polygon>
			</MultiGeometry>
		</Placemark>
		<Placemark>
			<Style>
				<LineStyle>
					<color>ff0000ff</color>
				</LineStyle>
				<PolyStyle>
					<fill>0</fill>
				</PolyStyle>
			</Style>
			<ExtendedData>
				<SchemaData schemaUrl="#Terraces">
					<SimpleData name="el_count">72.000000000000000</SimpleData>
					<SimpleData name="el_sum">12010.547271728515625</SimpleData>
					<SimpleData name="el_mean">166.813156551784942</SimpleData>
					<SimpleData name="el_median">168.202835083007813</SimpleData>
					<SimpleData name="el_stdev">6.129035917488858</SimpleData>
					<SimpleData name="el_min">155.422775268554688</SimpleData>
					<SimpleData name="el_max">174.993377685546875</SimpleData>
					<SimpleData name="area">45936.846</SimpleData>
				</SchemaData>
			</ExtendedData>
			<MultiGeometry>
				<Polygon>
					<outerBoundaryIs>
						<LinearRing>
							<coordinates>
								15.0861719883998,44.5297264387828,0 15.0893800861751,44.5281608721142,0 15.089530146064,44.5273671799608,0 15.0886723461616,44.5269830856472,0 15.087277637058,44.5272246371118,0 15.0871947444571,44.5279942273545,0 15.0871280129682,44.5283309462787,0 15.0860525030332,44.5284880717894,0 15.0854812959424,44.52868088242,0 15.0855325661896,44.5292579890974,0 15.0861719883998,44.5297264387828,0 
							</coordinates>
						</LinearRing>
					</outerBoundaryIs>
				</Polygon>
			</MultiGeometry>
		</Placemark>
		<Placemark>
			<Style>
				<LineStyle>
					<color>ff0000ff</color>
				</LineStyle>
				<PolyStyle>
					<fill>0</fill>
				</PolyStyle>
			</Style>
			<ExtendedData>
				<SchemaData schemaUrl="#Terraces">
					<SimpleData name="el_count">190.000000000000000</SimpleData>
					<SimpleData name="el_sum">89175.738525390625000</SimpleData>
					<SimpleData name="el_mean">469.345992238898020</SimpleData>
					<SimpleData name="el_median">469.286239624023438</SimpleData>
					<SimpleData name="el_stdev">4.635000856974216</SimpleData>
					<SimpleData name="el_min">456.108032226562500</SimpleData>
					<SimpleData name="el_max">480.134552001953125</SimpleData>
					<SimpleData name="area">119261.893</SimpleData>
				</SchemaData>
			</ExtendedData>
			<MultiGeometry>
				<Polygon>
					<outerBoundaryIs>
						<LinearRing>
							<coordinates>
								15.1228920663067,44.5102742752151,0 15.1278270113998,44.5078881271845,0 15.1269163345978,44.5063500833817,0 15.1257047229343,44.5054857022056,0 15.1245290540806,44.5057034203528,0 15.1245983107691,44.506665257086,0 15.1235243417459,44.507315714308,0 15.1226861900689,44.5082544818799,0 15.1226213995184,44.5094088456376,0 15.1217822019007,44.5098666515538,0 15.1228920663067,44.5102742752151,0 
							</coordinates>
						</LinearRing>
					</outerBoundaryIs>
				</Polygon>
			</MultiGeometry>
		</Placemark>
		<Placemark>
			<Style>
				<LineStyle>
					<color>ff0000ff</color>
				</LineStyle>
				<PolyStyle>
					<fill>0</fill>
				</PolyStyle>
			</Style>
			<ExtendedData>
				<SchemaData schemaUrl="#Terraces">
					<SimpleData name="el_count">76.000000000000000</SimpleData>
					<SimpleData name="el_sum">43098.002380371093750</SimpleData>
					<SimpleData name="el_mean">567.078978689093333</SimpleData>
					<SimpleData name="el_median">567.270660400390625</SimpleData>
					<SimpleData name="el_stdev">2.909919935851840</SimpleData>
					<SimpleData name="el_min">559.806030273437500</SimpleData>
					<SimpleData name="el_max">575.139770507812500</SimpleData>
					<SimpleData name="area">45708.738</SimpleData>
				</SchemaData>
			</ExtendedData>
			<MultiGeometry>
				<Polygon>
					<outerBoundaryIs>
						<LinearRing>
							<coordinates>
								15.1284755447532,44.5124564795683,0 15.1299876241044,44.5123345298077,0 15.1302875211359,44.5111798945256,0 15.129310154087,44.5099305202539,0 15.1279329815759,44.5102446923847,0 15.1273971120898,44.5110869639161,0 15.1278685553803,44.511519297224,0 15.1279376110365,44.512360892271,0 15.1284755447532,44.5124564795683,0 
							</coordinates>
						</LinearRing>
					</outerBoundaryIs>
				</Polygon>
			</MultiGeometry>
		</Placemark>
		<Placemark>
			<Style>
				<LineStyle>
					<color>ff0000ff</color>
				</LineStyle>
				<PolyStyle>
					<fill>0</fill>
				</PolyStyle>
			</Style>
			<ExtendedData>
				<SchemaData schemaUrl="#Terraces">
					<SimpleData name="el_count">95.000000000000000</SimpleData>
					<SimpleData name="el_sum">50077.811218261718750</SimpleData>
					<SimpleData name="el_mean">527.134854929070684</SimpleData>
					<SimpleData name="el_median">525.903503417968750</SimpleData>
					<SimpleData name="el_stdev">5.292542378662722</SimpleData>
					<SimpleData name="el_min">518.136230468750000</SimpleData>
					<SimpleData name="el_max">540.270690917968750</SimpleData>
					<SimpleData name="area">60161.733</SimpleData>
				</SchemaData>
			</ExtendedData>
			<MultiGeometry>
				<Polygon>
					<outerBoundaryIs>
						<LinearRing>
							<coordinates>
								15.1232706586815,44.5145062765882,0 15.125755233905,44.5133492748854,0 15.1255850753832,44.5123635031938,0 15.1246432921997,44.5120038181159,0 15.1229306770999,44.5126549643117,0 15.1217558051101,44.5133295605582,0 15.1215558054299,44.5141233501521,0 15.1223301128504,44.5147477655304,0 15.122800639249,44.5147472606096,0 15.1232706586815,44.5145062765882,0 
							</coordinates>
						</LinearRing>
					</outerBoundaryIs>
				</Polygon>
			</MultiGeometry>
		</Placemark>
		<Placemark>
			<Style>
				<LineStyle>
					<color>ff0000ff</color>
				</LineStyle>
				<PolyStyle>
					<fill>0</fill>
				</PolyStyle>
			</Style>
			<ExtendedData>
				<SchemaData schemaUrl="#Terraces">
					<SimpleData name="el_count">19.000000000000000</SimpleData>
					<SimpleData name="el_sum">10024.683044433593750</SimpleData>
					<SimpleData name="el_mean">527.614897075452291</SimpleData>
					<SimpleData name="el_median">528.232971191406250</SimpleData>
					<SimpleData name="el_stdev">3.559022214961518</SimpleData>
					<SimpleData name="el_min">520.705444335937500</SimpleData>
					<SimpleData name="el_max">533.046264648437500</SimpleData>
					<SimpleData name="area">12778.474</SimpleData>
				</SchemaData>
			</ExtendedData>
			<MultiGeometry>
				<Polygon>
					<outerBoundaryIs>
						<LinearRing>
							<coordinates>
								15.1169223762895,44.5164127253253,0 15.1184350207317,44.5165073578797,0 15.1192069241318,44.5159534562797,0 15.1188698491212,44.515472852257,0 15.1175931735984,44.5157146514816,0 15.1169223762895,44.5164127253253,0 
							</coordinates>
						</LinearRing>
					</outerBoundaryIs>
				</Polygon>
			</MultiGeometry>
		</Placemark>
		<Placemark>
			<Style>
				<LineStyle>
					<color>ff0000ff</color>
				</LineStyle>
				<PolyStyle>
					<fill>0</fill>
				</PolyStyle>
			</Style>
			<ExtendedData>
				<SchemaData schemaUrl="#Terraces">
					<SimpleData name="el_count">22.000000000000000</SimpleData>
					<SimpleData name="el_sum">10980.816162109375000</SimpleData>
					<SimpleData name="el_mean">499.128007368607939</SimpleData>
					<SimpleData name="el_median">498.924270629882813</SimpleData>
					<SimpleData name="el_stdev">2.026333096891754</SimpleData>
					<SimpleData name="el_min">495.514831542968750</SimpleData>
					<SimpleData name="el_max">502.775726318359375</SimpleData>
					<SimpleData name="area">14263.938</SimpleData>
				</SchemaData>
			</ExtendedData>
			<MultiGeometry>
				<Polygon>
					<outerBoundaryIs>
						<LinearRing>
							<coordinates>
								15.1129268274808,44.5185089006938,0 15.1139703216685,44.5193014400626,0 15.1150120937699,44.519204204776,0 15.1150781336344,44.5186029444319,0 15.1142032545917,44.5180988196999,0 15.1129268274808,44.5185089006938,0 
							</coordinates>
						</LinearRing>
					</outerBoundaryIs>
				</Polygon>
			</MultiGeometry>
		</Placemark>
		<Placemark>
			<Style>
				<LineStyle>
					<color>ff0000ff</color>
				</LineStyle>
				<PolyStyle>
					<fill>0</fill>
				</PolyStyle>
			</Style>
			<ExtendedData>
				<SchemaData schemaUrl="#Terraces">
					<SimpleData name="el_count">27.000000000000000</SimpleData>
					<SimpleData name="el_sum">12023.858764648437500</SimpleData>
					<SimpleData name="el_mean">445.328102394386576</SimpleData>
					<SimpleData name="el_median">444.768371582031250</SimpleData>
					<SimpleData name="el_stdev">2.848601461661311</SimpleData>
					<SimpleData name="el_min">441.090698242187500</SimpleData>
					<SimpleData name="el_max">451.677734375000000</SimpleData>
					<SimpleData name="area">16216.929</SimpleData>
				</SchemaData>
			</ExtendedData>
			<MultiGeometry>
				<Polygon>
					<outerBoundaryIs>
						<LinearRing>
							<coordinates>
								15.1161767928751,44.5133113238017,0 15.1170838293571,44.5131180153803,0 15.1176536671711,44.5123719486671,0 15.1176526995538,44.5118909940323,0 15.1163412935757,44.5115316206116,0 15.1161767928751,44.5133113238017,0 
							</coordinates>
						</LinearRing>
					</outerBoundaryIs>
				</Polygon>
			</MultiGeometry>
		</Placemark>
		<Placemark>
			<Style>
				<LineStyle>
					<color>ff0000ff</color>
				</LineStyle>
				<PolyStyle>
					<fill>0</fill>
				</PolyStyle>
			</Style>
			<ExtendedData>
				<SchemaData schemaUrl="#Terraces">
					<SimpleData name="el_count">218.000000000000000</SimpleData>
					<SimpleData name="el_sum">129686.595397949218750</SimpleData>
					<SimpleData name="el_mean">594.892639440134076</SimpleData>
					<SimpleData name="el_median">594.900909423828125</SimpleData>
					<SimpleData name="el_stdev">2.556927014121582</SimpleData>
					<SimpleData name="el_min">586.214538574218750</SimpleData>
					<SimpleData name="el_max">601.426574707031250</SimpleData>
					<SimpleData name="area">137543.085</SimpleData>
				</SchemaData>
			</ExtendedData>
			<MultiGeometry>
				<Polygon>
					<outerBoundaryIs>
						<LinearRing>
							<coordinates>
								15.1438001776338,44.5122458314665,0 15.1445375231516,44.5114272761584,0 15.1450395420736,44.5105849672612,0 15.1461790410386,44.5093330294754,0 15.1451022804709,44.5087813032176,0 15.1434550176662,44.5085429060843,0 15.141608407182,44.5092425965308,0 15.1394592962633,44.5099426267936,0 15.1391932508059,44.511121292937,0 15.1438001776338,44.5122458314665,0 
							</coordinates>
						</LinearRing>
					</outerBoundaryIs>
				</Polygon>
			</MultiGeometry>
		</Placemark>
		<Placemark>
			<Style>
				<LineStyle>
					<color>ff0000ff</color>
				</LineStyle>
				<PolyStyle>
					<fill>0</fill>
				</PolyStyle>
			</Style>
			<ExtendedData>
				<SchemaData schemaUrl="#Terraces">
					<SimpleData name="el_count">125.000000000000000</SimpleData>
					<SimpleData name="el_sum">80651.600463867187500</SimpleData>
					<SimpleData name="el_mean">645.212803710937465</SimpleData>
					<SimpleData name="el_median">645.330139160156250</SimpleData>
					<SimpleData name="el_stdev">4.216512435615476</SimpleData>
					<SimpleData name="el_min">634.888366699218750</SimpleData>
					<SimpleData name="el_max">655.848083496093750</SimpleData>
					<SimpleData name="area">78560.088</SimpleData>
				</SchemaData>
			</ExtendedData>
			<MultiGeometry>
				<Polygon>
					<outerBoundaryIs>
						<LinearRing>
							<coordinates>
								15.1360786626049,44.5157903146284,0 15.1370187736838,44.5153803786671,0 15.1373540200847,44.5150192594753,0 15.1378892148823,44.5139364648992,0 15.1382568620025,44.5130703005457,0 15.1370455071127,44.5124465182008,0 15.1361045478255,44.512471691138,0 15.1350971500424,44.5128336038333,0 15.1339912296878,44.5142056297794,0 15.1360786626049,44.5157903146284,0 
							</coordinates>
						</LinearRing>
					</outerBoundaryIs>
				</Polygon>
			</MultiGeometry>
		</Placemark>
		<Placemark>
			<Style>
				<LineStyle>
					<color>ff0000ff</color>
				</LineStyle>
				<PolyStyle>
					<fill>0</fill>
				</PolyStyle>
			</Style>
			<ExtendedData>
				<SchemaData schemaUrl="#Terraces">
					<SimpleData name="el_count">762.000000000000000</SimpleData>
					<SimpleData name="el_sum">424363.952209472656250</SimpleData>
					<SimpleData name="el_mean">556.908073765712174</SimpleData>
					<SimpleData name="el_median">555.044128417968750</SimpleData>
					<SimpleData name="el_stdev">14.476030840731397</SimpleData>
					<SimpleData name="el_min">523.959655761718750</SimpleData>
					<SimpleData name="el_max">585.385742187500000</SimpleData>
					<SimpleData name="area">470908.103</SimpleData>
				</SchemaData>
			</ExtendedData>
			<MultiGeometry>
				<Polygon>
					<outerBoundaryIs>
						<LinearRing>
							<coordinates>
								15.1014126343836,44.5462226506358,0 15.1024839779072,44.5435283582907,0 15.1040275439462,44.5417233888659,0 15.1062774586499,44.5401101242473,0 15.1076193474828,44.538449578711,0 15.1086599956991,44.5375588295411,0 15.1097683072657,44.5369084825173,0 15.1114815960512,44.5361613450506,0 15.1129924179124,44.5350536670054,0 15.1129233175738,44.5340918278725,0 15.1110058717514,44.5335165629693,0 15.1078793599986,44.5335917019035,0 15.1072422592851,44.5345061140702,0 15.1079151559759,44.5347700048262,0 15.1093946406452,44.5348647881127,0 15.1100683212364,44.5355374760373,0 15.10869088906,44.5360918918277,0 15.1070772419215,44.5361896067469,0 15.106236182789,44.5359018199777,0 15.105228369216,44.5363596588646,0 15.1045232215541,44.5368653075959,0 15.102507602875,44.5378290413969,0 15.1019058823176,44.5398255363786,0 15.1005981278378,44.5418947945009,0 15.0997942578905,44.5437231212689,0 15.0979804049941,44.5448789787058,0 15.0979831076946,44.5464901682708,0 15.1001688006456,44.5464401770123,0 15.1008424673179,44.547088870363,0 15.1014126343836,44.5462226506358,0 
							</coordinates>
						</LinearRing>
					</outerBoundaryIs>
				</Polygon>
			</MultiGeometry>
		</Placemark>
		<Placemark>
			<Style>
				<LineStyle>
					<color>ff0000ff</color>
				</LineStyle>
				<PolyStyle>
					<fill>0</fill>
				</PolyStyle>
			</Style>
			<ExtendedData>
				<SchemaData schemaUrl="#Terraces">
					<SimpleData name="el_count">151.000000000000000</SimpleData>
					<SimpleData name="el_sum">83738.129211425781250</SimpleData>
					<SimpleData name="el_mean">554.557147095535015</SimpleData>
					<SimpleData name="el_median">554.035278320312500</SimpleData>
					<SimpleData name="el_stdev">4.132605737377641</SimpleData>
					<SimpleData name="el_min">547.017944335937500</SimpleData>
					<SimpleData name="el_max">565.982971191406250</SimpleData>
					<SimpleData name="area">95098.431</SimpleData>
				</SchemaData>
			</ExtendedData>
			<MultiGeometry>
				<Polygon>
					<outerBoundaryIs>
						<LinearRing>
							<coordinates>
								15.0880265207747,44.5445744646262,0 15.089872337148,44.5422163574402,0 15.0915181847829,44.541084810627,0 15.0889963688459,44.541086803465,0 15.0880220275026,44.5415925593445,0 15.08771825149,44.5408232679602,0 15.0865430479298,44.5419303567671,0 15.0857042296451,44.5431574196033,0 15.085940810384,44.5439748619048,0 15.0871521313342,44.5445029922441,0 15.0880265207747,44.5445744646262,0 
							</coordinates>
						</LinearRing>
					</outerBoundaryIs>
				</Polygon>
			</MultiGeometry>
		</Placemark>
		<Placemark>
			<Style>
				<LineStyle>
					<color>ff0000ff</color>
				</LineStyle>
				<PolyStyle>
					<fill>0</fill>
				</PolyStyle>
			</Style>
			<ExtendedData>
				<SchemaData schemaUrl="#Terraces">
					<SimpleData name="el_count">85.000000000000000</SimpleData>
					<SimpleData name="el_sum">40308.891387939453125</SimpleData>
					<SimpleData name="el_mean">474.222251622817112</SimpleData>
					<SimpleData name="el_median">474.760589599609375</SimpleData>
					<SimpleData name="el_stdev">4.183488880139777</SimpleData>
					<SimpleData name="el_min">463.148712158203125</SimpleData>
					<SimpleData name="el_max">483.640625000000000</SimpleData>
					<SimpleData name="area">52539.036</SimpleData>
				</SchemaData>
			</ExtendedData>
			<MultiGeometry>
				<Polygon>
					<outerBoundaryIs>
						<LinearRing>
							<coordinates>
								15.0804269271153,44.5445319735833,0 15.0822417941102,44.5438573470836,0 15.082441716321,44.5425586298145,0 15.0810622876691,44.5419824734593,0 15.0795500258857,44.5426087757699,0 15.0793505292053,44.5442682023772,0 15.0797211706436,44.5448210401106,0 15.0804269271153,44.5445319735833,0 
							</coordinates>
						</LinearRing>
					</outerBoundaryIs>
				</Polygon>
			</MultiGeometry>
		</Placemark>
		<Placemark>
			<Style>
				<LineStyle>
					<color>ff0000ff</color>
				</LineStyle>
				<PolyStyle>
					<fill>0</fill>
				</PolyStyle>
			</Style>
			<ExtendedData>
				<SchemaData schemaUrl="#Terraces">
					<SimpleData name="el_count">60.000000000000000</SimpleData>
					<SimpleData name="el_sum">26903.839355468750000</SimpleData>
					<SimpleData name="el_mean">448.397322591145837</SimpleData>
					<SimpleData name="el_median">450.642364501953125</SimpleData>
					<SimpleData name="el_stdev">6.029143763686014</SimpleData>
					<SimpleData name="el_min">434.122497558593750</SimpleData>
					<SimpleData name="el_max">456.240295410156250</SimpleData>
					<SimpleData name="area">37314.637</SimpleData>
				</SchemaData>
			</ExtendedData>
			<MultiGeometry>
				<Polygon>
					<outerBoundaryIs>
						<LinearRing>
							<coordinates>
								15.0757898802856,44.5471322898133,0 15.0770992974911,44.5455683169777,0 15.0772652366697,44.5439089173864,0 15.0759537972748,44.5438857493842,0 15.075149406873,44.545930331182,0 15.0757898802856,44.5471322898133,0 
							</coordinates>
						</LinearRing>
					</outerBoundaryIs>
				</Polygon>
			</MultiGeometry>
		</Placemark>
		<Placemark>
			<Style>
				<LineStyle>
					<color>ff0000ff</color>
				</LineStyle>
				<PolyStyle>
					<fill>0</fill>
				</PolyStyle>
			</Style>
			<ExtendedData>
				<SchemaData schemaUrl="#Terraces">
					<SimpleData name="el_count">230.000000000000000</SimpleData>
					<SimpleData name="el_sum">140466.833374023437500</SimpleData>
					<SimpleData name="el_mean">610.725362495754098</SimpleData>
					<SimpleData name="el_median">609.864929199218750</SimpleData>
					<SimpleData name="el_stdev">6.655048137611880</SimpleData>
					<SimpleData name="el_min">596.096374511718750</SimpleData>
					<SimpleData name="el_max">629.013122558593750</SimpleData>
					<SimpleData name="area">143517.011</SimpleData>
				</SchemaData>
			</ExtendedData>
			<MultiGeometry>
				<Polygon>
					<outerBoundaryIs>
						<LinearRing>
							<coordinates>
								15.0831643798406,44.5541731106566,0 15.0861250380569,44.5548923445876,0 15.088814660173,44.5542650471039,0 15.0910986213402,44.5523394395944,0 15.0884074378271,44.5518606021414,0 15.0865239206043,44.5517177588549,0 15.0844398132263,44.5523926518394,0 15.0834989780718,44.5529704861873,0 15.0831643798406,44.5541731106566,0 
							</coordinates>
						</LinearRing>
					</outerBoundaryIs>
				</Polygon>
			</MultiGeometry>
		</Placemark>
		<Placemark>
			<Style>
				<LineStyle>
					<color>ff0000ff</color>
				</LineStyle>
				<PolyStyle>
					<fill>0</fill>
				</PolyStyle>
			</Style>
			<ExtendedData>
				<SchemaData schemaUrl="#Terraces">
					<SimpleData name="el_count">135.000000000000000</SimpleData>
					<SimpleData name="el_sum">9883.700981140136719</SimpleData>
					<SimpleData name="el_mean">73.212599860297303</SimpleData>
					<SimpleData name="el_median">72.989158630371094</SimpleData>
					<SimpleData name="el_stdev">5.674603343580802</SimpleData>
					<SimpleData name="el_min">61.365055084228516</SimpleData>
					<SimpleData name="el_max">84.377632141113281</SimpleData>
					<SimpleData name="area">84704.943</SimpleData>
				</SchemaData>
			</ExtendedData>
			<MultiGeometry>
				<Polygon>
					<outerBoundaryIs>
						<LinearRing>
							<coordinates>
								15.1410230488545,44.4755282146096,0 15.1429036571237,44.4754296854401,0 15.1428989622286,44.4735058560929,0 15.143366801734,44.472543351967,0 15.1434318508844,44.4716775440914,0 15.1418184080609,44.4711024079198,0 15.1408113522426,44.4712960375113,0 15.1400749187802,44.4723069569942,0 15.1410182999059,44.4735562893939,0 15.1412895357435,44.4746140636391,0 15.1410230488545,44.4755282146096,0 
							</coordinates>
						</LinearRing>
					</outerBoundaryIs>
				</Polygon>
			</MultiGeometry>
		</Placemark>
		<Placemark>
			<Style>
				<LineStyle>
					<color>ff0000ff</color>
				</LineStyle>
				<PolyStyle>
					<fill>0</fill>
				</PolyStyle>
			</Style>
			<ExtendedData>
				<SchemaData schemaUrl="#Terraces">
					<SimpleData name="el_count">213.000000000000000</SimpleData>
					<SimpleData name="el_sum">136270.384094238281250</SimpleData>
					<SimpleData name="el_mean">639.767061475297055</SimpleData>
					<SimpleData name="el_median">640.230407714843750</SimpleData>
					<SimpleData name="el_stdev">5.325179968846709</SimpleData>
					<SimpleData name="el_min">625.059692382812500</SimpleData>
					<SimpleData name="el_max">649.302185058593750</SimpleData>
					<SimpleData name="area">129627.987</SimpleData>
				</SchemaData>
			</ExtendedData>
			<MultiGeometry>
				<Polygon>
					<outerBoundaryIs>
						<LinearRing>
							<coordinates>
								15.1597545929059,44.4842569930356,0 15.1616024552281,44.4843746330088,0 15.1634481761785,44.4837227133774,0 15.1649886245912,44.4820371452822,0 15.1656594754954,44.481699503546,0 15.1656912278021,44.4810501639033,0 15.1626009161953,44.4810305571623,0 15.1608543225608,44.4810570781692,0 15.1598831787972,44.4821405976484,0 15.1593491386776,44.4833918350039,0 15.1597545929059,44.4842569930356,0 
							</coordinates>
						</LinearRing>
					</outerBoundaryIs>
				</Polygon>
			</MultiGeometry>
		</Placemark>
		<Placemark>
			<Style>
				<LineStyle>
					<color>ff0000ff</color>
				</LineStyle>
				<PolyStyle>
					<fill>0</fill>
				</PolyStyle>
			</Style>
			<ExtendedData>
				<SchemaData schemaUrl="#Terraces">
					<SimpleData name="el_count">69.000000000000000</SimpleData>
					<SimpleData name="el_sum">4492.463058471679688</SimpleData>
					<SimpleData name="el_mean">65.108160267705500</SimpleData>
					<SimpleData name="el_median">66.390983581542969</SimpleData>
					<SimpleData name="el_stdev">4.781225813353478</SimpleData>
					<SimpleData name="el_min">48.236686706542969</SimpleData>
					<SimpleData name="el_max">74.208503723144531</SimpleData>
					<SimpleData name="area">41670.414</SimpleData>
				</SchemaData>
			</ExtendedData>
			<MultiGeometry>
				<Polygon>
					<outerBoundaryIs>
						<LinearRing>
							<coordinates>
								15.1337136598434,44.4809958842989,0 15.1357266402835,44.4799594496483,0 15.1350523078342,44.4788540446733,0 15.1333721755482,44.4785433959175,0 15.1323319732574,44.4790015163421,0 15.1334083391848,44.4796736059636,0 15.133678313071,44.4802263924096,0 15.1321331017021,44.4801800946018,0 15.1337136598434,44.4809958842989,0 
							</coordinates>
						</LinearRing>
					</outerBoundaryIs>
				</Polygon>
			</MultiGeometry>
		</Placemark>
		<Placemark>
			<Style>
				<LineStyle>
					<color>ff0000ff</color>
				</LineStyle>
				<PolyStyle>
					<fill>0</fill>
				</PolyStyle>
			</Style>
			<ExtendedData>
				<SchemaData schemaUrl="#Terraces">
					<SimpleData name="el_count">41.000000000000000</SimpleData>
					<SimpleData name="el_sum">3202.300125122070313</SimpleData>
					<SimpleData name="el_mean">78.104881100538307</SimpleData>
					<SimpleData name="el_median">78.372795104980469</SimpleData>
					<SimpleData name="el_stdev">1.889777928014212</SimpleData>
					<SimpleData name="el_min">73.326194763183594</SimpleData>
					<SimpleData name="el_max">81.769157409667969</SimpleData>
					<SimpleData name="area">25321.494</SimpleData>
				</SchemaData>
			</ExtendedData>
			<MultiGeometry>
				<Polygon>
					<outerBoundaryIs>
						<LinearRing>
							<coordinates>
								15.1303621934097,44.4843664654522,0 15.1321731516854,44.4830417495885,0 15.1323394747846,44.4823201198253,0 15.1309972581245,44.4829469126603,0 15.1293529583477,44.4836942716746,0 15.128917596945,44.4842959614022,0 15.1294892913321,44.4845838894827,0 15.1303621934097,44.4843664654522,0 
							</coordinates>
						</LinearRing>
					</outerBoundaryIs>
				</Polygon>
			</MultiGeometry>
		</Placemark>
		<Placemark>
			<Style>
				<LineStyle>
					<color>ff0000ff</color>
				</LineStyle>
				<PolyStyle>
					<fill>0</fill>
				</PolyStyle>
			</Style>
			<ExtendedData>
				<SchemaData schemaUrl="#Terraces">
					<SimpleData name="el_count">211.000000000000000</SimpleData>
					<SimpleData name="el_sum">103773.773437500000000</SimpleData>
					<SimpleData name="el_mean">491.818831457345993</SimpleData>
					<SimpleData name="el_median">488.413391113281250</SimpleData>
					<SimpleData name="el_stdev">13.227326225859674</SimpleData>
					<SimpleData name="el_min">463.945617675781250</SimpleData>
					<SimpleData name="el_max">515.782714843750000</SimpleData>
					<SimpleData name="area">130570.301</SimpleData>
				</SchemaData>
			</ExtendedData>
			<MultiGeometry>
				<Polygon>
					<outerBoundaryIs>
						<LinearRing>
							<coordinates>
								15.1306015742407,44.5013199353047,0 15.133356551956,44.501172464936,0 15.1353701207035,44.5000879438594,0 15.1370453056389,44.4980178322074,0 15.1379499946054,44.4969586380239,0 15.1374776904713,44.4961415806888,0 15.1361672999859,44.4961191025734,0 15.1343223739919,44.4974198708448,0 15.1351635725936,44.4979479310083,0 15.1355342796826,44.4984284485196,0 15.1345618813069,44.4992953204074,0 15.1327158921703,44.5001872501366,0 15.13083452458,44.5003096598747,0 15.1295926827948,44.5009363192197,0 15.1277465134798,44.501804120761,0 15.127210770649,44.5026704403441,0 15.1284536252457,44.502476666762,0 15.1306015742407,44.5013199353047,0 
							</coordinates>
						</LinearRing>
					</outerBoundaryIs>
				</Polygon>
			</MultiGeometry>
		</Placemark>
		<Placemark>
			<Style>
				<LineStyle>
					<color>ff0000ff</color>
				</LineStyle>
				<PolyStyle>
					<fill>0</fill>
				</PolyStyle>
			</Style>
			<ExtendedData>
				<SchemaData schemaUrl="#Terraces">
					<SimpleData name="el_count">81.000000000000000</SimpleData>
					<SimpleData name="el_sum">43778.435913085937500</SimpleData>
					<SimpleData name="el_mean">540.474517445505398</SimpleData>
					<SimpleData name="el_median">540.105712890625000</SimpleData>
					<SimpleData name="el_stdev">3.514677925552157</SimpleData>
					<SimpleData name="el_min">532.485900878906250</SimpleData>
					<SimpleData name="el_max">547.951354980468750</SimpleData>
					<SimpleData name="area">51550.022</SimpleData>
				</SchemaData>
			</ExtendedData>
			<MultiGeometry>
				<Polygon>
					<outerBoundaryIs>
						<LinearRing>
							<coordinates>
								15.1294667936344,44.5047841132751,0 15.1325927718926,44.5051652921352,0 15.1350450506148,44.5048257496344,0 15.1362196544196,44.5041750638304,0 15.1358150791854,44.5035983980399,0 15.1327918816991,44.5040588614157,0 15.1297011102314,44.5043750346072,0 15.1294667936344,44.5047841132751,0 
							</coordinates>
						</LinearRing>
					</outerBoundaryIs>
				</Polygon>
			</MultiGeometry>
		</Placemark>
		<Placemark>
			<Style>
				<LineStyle>
					<color>ff0000ff</color>
				</LineStyle>
				<PolyStyle>
					<fill>0</fill>
				</PolyStyle>
			</Style>
			<ExtendedData>
				<SchemaData schemaUrl="#Terraces">
					<SimpleData name="el_count">301.000000000000000</SimpleData>
					<SimpleData name="el_sum">149332.622436523437500</SimpleData>
					<SimpleData name="el_mean">496.121669224330333</SimpleData>
					<SimpleData name="el_median">488.408660888671875</SimpleData>
					<SimpleData name="el_stdev">20.084904471983503</SimpleData>
					<SimpleData name="el_min">463.702178955078125</SimpleData>
					<SimpleData name="el_max">533.332946777343750</SimpleData>
					<SimpleData name="area">190449.678</SimpleData>
				</SchemaData>
			</ExtendedData>
			<MultiGeometry>
				<Polygon>
					<outerBoundaryIs>
						<LinearRing>
							<coordinates>
								15.207078999172,44.4540248537344,0 15.2080875866481,44.4544077891084,0 15.2111423236778,44.4542578949372,0 15.2128525094896,44.4536775681453,0 15.2126811491873,44.4527159662233,0 15.2133157150562,44.4518009576532,0 15.2144848644464,44.4501875496656,0 15.2152510104808,44.4485508413942,0 15.2148461323438,44.447998498556,0 15.2132350947887,44.4480977097323,0 15.2115940405327,44.4491829237338,0 15.2101554778085,44.4505803660869,0 15.2108970054169,44.451396632607,0 15.2113697095585,44.4521412478852,0 15.2108012184784,44.4527675473108,0 15.2093589406164,44.4531549685084,0 15.2084172565235,44.4526997781253,0 15.2074112497502,44.4530382817774,0 15.2064400757679,44.4537374340021,0 15.207078999172,44.4540248537344,0 
							</coordinates>
						</LinearRing>
					</outerBoundaryIs>
				</Polygon>
			</MultiGeometry>
		</Placemark>
		<Placemark>
			<Style>
				<LineStyle>
					<color>ff0000ff</color>
				</LineStyle>
				<PolyStyle>
					<fill>0</fill>
				</PolyStyle>
			</Style>
			<ExtendedData>
				<SchemaData schemaUrl="#Terraces">
					<SimpleData name="el_count">342.000000000000000</SimpleData>
					<SimpleData name="el_sum">83384.108413696289063</SimpleData>
					<SimpleData name="el_mean">243.813182496187977</SimpleData>
					<SimpleData name="el_median">245.191413879394531</SimpleData>
					<SimpleData name="el_stdev">7.529634312386065</SimpleData>
					<SimpleData name="el_min">224.427307128906250</SimpleData>
					<SimpleData name="el_max">261.616363525390625</SimpleData>
					<SimpleData name="area">214082.309</SimpleData>
				</SchemaData>
			</ExtendedData>
			<MultiGeometry>
				<Polygon>
					<outerBoundaryIs>
						<LinearRing>
							<coordinates>
								15.200001693168,44.4461978039739,0 15.201413019834,44.4466041409688,0 15.2030908431479,44.4464087855583,0 15.2037968934828,44.4467201527076,0 15.2044364822474,44.4472240188832,0 15.2055097994791,44.4469575641697,0 15.2059095136321,44.4460670661898,0 15.2045297243391,44.4450835747726,0 15.2042261796867,44.4446753008332,0 15.2048266347757,44.4435920626348,0 15.2046212810977,44.442462171345,0 15.2044157677102,44.4412841835895,0 15.2041798791713,44.4410200766331,0 15.2030376986677,44.4407575837919,0 15.2014960388261,44.4414577081427,0 15.2021363794676,44.4422020670983,0 15.2037162977605,44.44284855817,0 15.2020044305911,44.4428756465929,0 15.2003940868645,44.4431430120023,0 15.1989870953819,44.4439871542616,0 15.1996301346252,44.445525108306,0 15.200001693168,44.4461978039739,0 
							</coordinates>
						</LinearRing>
					</outerBoundaryIs>
				</Polygon>
			</MultiGeometry>
		</Placemark>
		<Placemark>
			<Style>
				<LineStyle>
					<color>ff0000ff</color>
				</LineStyle>
				<PolyStyle>
					<fill>0</fill>
				</PolyStyle>
			</Style>
			<ExtendedData>
				<SchemaData schemaUrl="#Terraces">
					<SimpleData name="el_count">54.000000000000000</SimpleData>
					<SimpleData name="el_sum">13787.274002075195313</SimpleData>
					<SimpleData name="el_mean">255.319888927318431</SimpleData>
					<SimpleData name="el_median">255.286094665527344</SimpleData>
					<SimpleData name="el_stdev">2.529353776741562</SimpleData>
					<SimpleData name="el_min">249.864166259765625</SimpleData>
					<SimpleData name="el_max">263.114532470703125</SimpleData>
					<SimpleData name="area">33979.725</SimpleData>
				</SchemaData>
			</ExtendedData>
			<MultiGeometry>
				<Polygon>
					<outerBoundaryIs>
						<LinearRing>
							<coordinates>
								15.1912554118704,44.450926201503,0 15.1931002240783,44.450418088731,0 15.1930639586056,44.4496005165971,0 15.1922220674542,44.4488083510184,0 15.1909818180537,44.4493875846223,0 15.1903810478344,44.4504707494842,0 15.1912902400735,44.4513109117825,0 15.1912554118704,44.450926201503,0 
							</coordinates>
						</LinearRing>
					</outerBoundaryIs>
				</Polygon>
			</MultiGeometry>
		</Placemark>
		<Placemark>
			<Style>
				<LineStyle>
					<color>ff0000ff</color>
				</LineStyle>
				<PolyStyle>
					<fill>0</fill>
				</PolyStyle>
			</Style>
			<ExtendedData>
				<SchemaData schemaUrl="#Terraces">
					<SimpleData name="el_count">48.000000000000000</SimpleData>
					<SimpleData name="el_sum">11200.077835083007813</SimpleData>
					<SimpleData name="el_mean">233.334954897562653</SimpleData>
					<SimpleData name="el_median">233.721885681152344</SimpleData>
					<SimpleData name="el_stdev">3.168868411141644</SimpleData>
					<SimpleData name="el_min">225.404251098632813</SimpleData>
					<SimpleData name="el_max">239.501358032226563</SimpleData>
					<SimpleData name="area">29359.446</SimpleData>
				</SchemaData>
			</ExtendedData>
			<MultiGeometry>
				<Polygon>
					<outerBoundaryIs>
						<LinearRing>
							<coordinates>
								15.194810637444,44.449886127383,0 15.197461504578,44.4494968066741,0 15.1975927906504,44.4486068019234,0 15.1966855678054,44.4483678872673,0 15.1947740287952,44.448972364117,0 15.1939683206743,44.4489737352114,0 15.194810637444,44.449886127383,0 
							</coordinates>
						</LinearRing>
					</outerBoundaryIs>
				</Polygon>
			</MultiGeometry>
		</Placemark>
		<Placemark>
			<Style>
				<LineStyle>
					<color>ff0000ff</color>
				</LineStyle>
				<PolyStyle>
					<fill>0</fill>
				</PolyStyle>
			</Style>
			<ExtendedData>
				<SchemaData schemaUrl="#Terraces">
					<SimpleData name="el_count">18.000000000000000</SimpleData>
					<SimpleData name="el_sum">3879.917938232421875</SimpleData>
					<SimpleData name="el_mean">215.550996568467895</SimpleData>
					<SimpleData name="el_median">215.363952636718750</SimpleData>
					<SimpleData name="el_stdev">0.647704541453591</SimpleData>
					<SimpleData name="el_min">214.612304687500000</SimpleData>
					<SimpleData name="el_max">217.230377197265625</SimpleData>
					<SimpleData name="area">12767.837</SimpleData>
				</SchemaData>
			</ExtendedData>
			<MultiGeometry>
				<Polygon>
					<outerBoundaryIs>
						<LinearRing>
							<coordinates>
								15.1939964791982,44.4473384199817,0 15.1953062792568,44.447504524222,0 15.1953025131512,44.4463742720668,0 15.1943947758853,44.4459670035851,0 15.1939964791982,44.4473384199817,0 
							</coordinates>
						</LinearRing>
					</outerBoundaryIs>
				</Polygon>
			</MultiGeometry>
		</Placemark>
		<Placemark>
			<Style>
				<LineStyle>
					<color>ff0000ff</color>
				</LineStyle>
				<PolyStyle>
					<fill>0</fill>
				</PolyStyle>
			</Style>
			<ExtendedData>
				<SchemaData schemaUrl="#Terraces">
					<SimpleData name="el_count">78.000000000000000</SimpleData>
					<SimpleData name="el_sum">53160.835449218750000</SimpleData>
					<SimpleData name="el_mean">681.549172425881466</SimpleData>
					<SimpleData name="el_median">681.839721679687500</SimpleData>
					<SimpleData name="el_stdev">2.311565935199225</SimpleData>
					<SimpleData name="el_min">676.490722656250000</SimpleData>
					<SimpleData name="el_max">690.586181640625000</SimpleData>
					<SimpleData name="area">49200.083</SimpleData>
				</SchemaData>
			</ExtendedData>
			<MultiGeometry>
				<Polygon>
					<outerBoundaryIs>
						<LinearRing>
							<coordinates>
								15.1907462922089,44.4698528277153,0 15.1925501364752,44.466915949338,0 15.1909385399624,44.4670148466792,0 15.1894637534824,44.4678830294181,0 15.1892002244286,44.4694706318471,0 15.1907462922089,44.4698528277153,0 
							</coordinates>
						</LinearRing>
					</outerBoundaryIs>
				</Polygon>
			</MultiGeometry>
		</Placemark>
		<Placemark>
			<Style>
				<LineStyle>
					<color>ff0000ff</color>
				</LineStyle>
				<PolyStyle>
					<fill>0</fill>
				</PolyStyle>
			</Style>
			<ExtendedData>
				<SchemaData schemaUrl="#Terraces">
					<SimpleData name="el_count">60.000000000000000</SimpleData>
					<SimpleData name="el_sum">43029.124755859375000</SimpleData>
					<SimpleData name="el_mean">717.152079264322879</SimpleData>
					<SimpleData name="el_median">715.093688964843750</SimpleData>
					<SimpleData name="el_stdev">6.650060653563659</SimpleData>
					<SimpleData name="el_min">708.033996582031250</SimpleData>
					<SimpleData name="el_max">728.484985351562500</SimpleData>
					<SimpleData name="area">38316.416</SimpleData>
				</SchemaData>
			</ExtendedData>
			<MultiGeometry>
				<Polygon>
					<outerBoundaryIs>
						<LinearRing>
							<coordinates>
								15.1839765463882,44.4743368511913,0 15.1893429528056,44.4720675744453,0 15.187730129732,44.4718297571758,0 15.1849795603177,44.4728923546193,0 15.1839071091658,44.4736155247751,0 15.1839765463882,44.4743368511913,0 
							</coordinates>
						</LinearRing>
					</outerBoundaryIs>
				</Polygon>
			</MultiGeometry>
		</Placemark>
		<Placemark>
			<Style>
				<LineStyle>
					<color>ff0000ff</color>
				</LineStyle>
				<PolyStyle>
					<fill>0</fill>
				</PolyStyle>
			</Style>
			<ExtendedData>
				<SchemaData schemaUrl="#Terraces">
					<SimpleData name="el_count">39.000000000000000</SimpleData>
					<SimpleData name="el_sum">27327.625183105468750</SimpleData>
					<SimpleData name="el_mean">700.708338028345338</SimpleData>
					<SimpleData name="el_median">701.040649414062500</SimpleData>
					<SimpleData name="el_stdev">5.292435159490303</SimpleData>
					<SimpleData name="el_min">690.860290527343750</SimpleData>
					<SimpleData name="el_max">709.225952148437500</SimpleData>
					<SimpleData name="area">24050.357</SimpleData>
				</SchemaData>
			</ExtendedData>
			<MultiGeometry>
				<Polygon>
					<outerBoundaryIs>
						<LinearRing>
							<coordinates>
								15.1708942474065,44.479888197721,0 15.1723030010633,44.4792127395373,0 15.1713598470736,44.4783003374137,0 15.1712245103897,44.4779638694391,0 15.1702164558723,44.4778210886124,0 15.1700181415881,44.4789275884468,0 15.1708942474065,44.479888197721,0 
							</coordinates>
						</LinearRing>
					</outerBoundaryIs>
				</Polygon>
			</MultiGeometry>
		</Placemark>
		<Placemark>
			<Style>
				<LineStyle>
					<color>ff0000ff</color>
				</LineStyle>
				<PolyStyle>
					<fill>0</fill>
				</PolyStyle>
			</Style>
			<ExtendedData>
				<SchemaData schemaUrl="#Terraces">
					<SimpleData name="el_count">88.000000000000000</SimpleData>
					<SimpleData name="el_sum">60192.244506835937500</SimpleData>
					<SimpleData name="el_mean">684.002778486772058</SimpleData>
					<SimpleData name="el_median">683.006500244140625</SimpleData>
					<SimpleData name="el_stdev">4.359588567717454</SimpleData>
					<SimpleData name="el_min">676.411254882812500</SimpleData>
					<SimpleData name="el_max">695.210144042968750</SimpleData>
					<SimpleData name="area">55212.896</SimpleData>
				</SchemaData>
			</ExtendedData>
			<MultiGeometry>
				<Polygon>
					<outerBoundaryIs>
						<LinearRing>
							<coordinates>
								15.1811633800486,44.4769385247479,0 15.1827713631921,44.4755892788073,0 15.1824959262478,44.4734254047037,0 15.1807478622445,44.4728991295581,0 15.1793386215257,44.4733342139616,0 15.1814922456095,44.4746774968898,0 15.1812941549338,44.4757840165442,0 15.1802214572725,44.4764590562621,0 15.1811633800486,44.4769385247479,0 
							</coordinates>
						</LinearRing>
					</outerBoundaryIs>
				</Polygon>
			</MultiGeometry>
		</Placemark>
		<Placemark>
			<Style>
				<LineStyle>
					<color>ff0000ff</color>
				</LineStyle>
				<PolyStyle>
					<fill>0</fill>
				</PolyStyle>
			</Style>
			<ExtendedData>
				<SchemaData schemaUrl="#Terraces">
					<SimpleData name="el_count">34.000000000000000</SimpleData>
					<SimpleData name="el_sum">25004.003784179687500</SimpleData>
					<SimpleData name="el_mean">735.411876005284967</SimpleData>
					<SimpleData name="el_median">736.623718261718750</SimpleData>
					<SimpleData name="el_stdev">3.692626260803798</SimpleData>
					<SimpleData name="el_min">726.395080566406250</SimpleData>
					<SimpleData name="el_max">740.270996093750000</SimpleData>
					<SimpleData name="area">21193.935</SimpleData>
				</SchemaData>
			</ExtendedData>
			<MultiGeometry>
				<Polygon>
					<outerBoundaryIs>
						<LinearRing>
							<coordinates>
								15.1758629532477,44.4790630262042,0 15.1785465093041,44.4779045625035,0 15.1767990729033,44.477618705629,0 15.1747866867779,44.4785837198489,0 15.1758629532477,44.4790630262042,0 
							</coordinates>
						</LinearRing>
					</outerBoundaryIs>
				</Polygon>
			</MultiGeometry>
		</Placemark>
		<Placemark>
			<Style>
				<LineStyle>
					<color>ff0000ff</color>
				</LineStyle>
				<PolyStyle>
					<fill>0</fill>
				</PolyStyle>
			</Style>
			<ExtendedData>
				<SchemaData schemaUrl="#Terraces">
					<SimpleData name="el_count">27.000000000000000</SimpleData>
					<SimpleData name="el_sum">20941.708129882812500</SimpleData>
					<SimpleData name="el_mean">775.618819625289348</SimpleData>
					<SimpleData name="el_median">774.601684570312500</SimpleData>
					<SimpleData name="el_stdev">5.649769182682578</SimpleData>
					<SimpleData name="el_min">768.586669921875000</SimpleData>
					<SimpleData name="el_max">785.356018066406250</SimpleData>
					<SimpleData name="area">18294.639</SimpleData>
				</SchemaData>
			</ExtendedData>
			<MultiGeometry>
				<Polygon>
					<outerBoundaryIs>
						<LinearRing>
							<coordinates>
								15.1733019733948,44.47627738124,0 15.1767958779252,44.4765606017252,0 15.1757859570594,44.4757926266594,0 15.1739041085465,44.4754588362985,0 15.1733019733948,44.47627738124,0 
							</coordinates>
						</LinearRing>
					</outerBoundaryIs>
				</Polygon>
			</MultiGeometry>
		</Placemark>
		<Placemark>
			<Style>
				<LineStyle>
					<color>ff0000ff</color>
				</LineStyle>
				<PolyStyle>
					<fill>0</fill>
				</PolyStyle>
			</Style>
			<ExtendedData>
				<SchemaData schemaUrl="#Terraces">
					<SimpleData name="el_count">1454.000000000000000</SimpleData>
					<SimpleData name="el_sum">417744.922973632812500</SimpleData>
					<SimpleData name="el_mean">287.307374809926273</SimpleData>
					<SimpleData name="el_median">288.192703247070313</SimpleData>
					<SimpleData name="el_stdev">14.718734822973371</SimpleData>
					<SimpleData name="el_min">248.261245727539063</SimpleData>
					<SimpleData name="el_max">316.061767578125000</SimpleData>
					<SimpleData name="area">907469.277</SimpleData>
				</SchemaData>
			</ExtendedData>
			<MultiGeometry>
				<Polygon>
					<outerBoundaryIs>
						<LinearRing>
							<coordinates>
								15.226684449572,44.427486642073,0 15.2308395882256,44.4259151911055,0 15.2334555721071,44.4255251039886,0 15.2354987274336,44.4245589838834,0 15.2359966660923,44.4232112596961,0 15.2367957084301,44.4216464757514,0 15.2383346666168,44.4205130112731,0 15.2406792590942,44.4194740237891,0 15.2413449019693,44.4181499697777,0 15.2421112721435,44.4168497463001,0 15.2425765357808,44.4157665909232,0 15.2446180983303,44.4145357793791,0 15.2444120825333,44.4134059553416,0 15.2430686596784,44.4130721473516,0 15.2424363660658,44.4143239972269,0 15.2419302222846,44.4136276728062,0 15.2417250539331,44.4126902275307,0 15.242796275671,44.4121107987272,0 15.2441051244891,44.4122042018768,0 15.2450480395996,44.4130438698154,0 15.2463221508527,44.4128487437013,0 15.2474251562972,44.4118603835495,0 15.24849620458,44.4112568533835,0 15.2497687302186,44.4107009691345,0 15.2501010447354,44.4099547475398,0 15.2486571252012,44.4096452732865,0 15.2470150682141,44.4100817039489,0 15.2446674540447,44.4102791423993,0 15.2435954856774,44.4106662048752,0 15.2415187045714,44.4114642057958,0 15.2407167692071,44.4122594892997,0 15.2404564488002,44.4142319896761,0 15.240227300573,44.4156272667911,0 15.2392899043823,44.4161342463214,0 15.2393288515026,44.4174568146745,0 15.2385919559843,44.4177709826211,0 15.2376828043489,44.4169792881889,0 15.2370104862088,44.416668058876,0 15.2369815957492,44.4178224314189,0 15.2372867844464,44.4186153875972,0 15.2361459585144,44.418617751876,0 15.2352375015445,44.4179943738946,0 15.2337645074232,44.4188390840983,0 15.2328620852605,44.4197307097316,0 15.2327995569052,44.4208851491761,0 15.2319659113364,44.4222094940834,0 15.23210374999,44.4231230440168,0 15.2310977243193,44.4232934209594,0 15.2304555236753,44.4221163588204,0 15.2290443054878,44.4216382342037,0 15.2269979811046,44.4217866082536,0 15.225759942747,44.4227028919767,0 15.225999930769,44.4240250658412,0 15.2264377475562,44.4244330172839,0 15.2246600523886,44.4246529609719,0 15.2234886660173,44.4254728959291,0 15.2238312168491,44.4272998838909,0 15.2257126324278,44.4278492886485,0 15.226684449572,44.427486642073,0 
							</coordinates>
						</LinearRing>
					</outerBoundaryIs>
				</Polygon>
			</MultiGeometry>
		</Placemark>
		<Placemark>
			<Style>
				<LineStyle>
					<color>ff0000ff</color>
				</LineStyle>
				<PolyStyle>
					<fill>0</fill>
				</PolyStyle>
			</Style>
			<ExtendedData>
				<SchemaData schemaUrl="#Terraces">
					<SimpleData name="el_count">118.000000000000000</SimpleData>
					<SimpleData name="el_sum">2268.811039924621582</SimpleData>
					<SimpleData name="el_mean">19.227212202751030</SimpleData>
					<SimpleData name="el_median">18.708788871765137</SimpleData>
					<SimpleData name="el_stdev">4.146172275920768</SimpleData>
					<SimpleData name="el_min">13.078288078308105</SimpleData>
					<SimpleData name="el_max">35.484123229980469</SimpleData>
					<SimpleData name="area">73407.126</SimpleData>
				</SchemaData>
			</ExtendedData>
			<MultiGeometry>
				<Polygon>
					<outerBoundaryIs>
						<LinearRing>
							<coordinates>
								15.1843845320989,44.443903444133,0 15.1860437962413,44.4431552633853,0 15.187234494962,44.4428527168517,0 15.1892315777135,44.4427893055167,0 15.19020359577,44.4423428016506,0 15.191445471065,44.4423046547764,0 15.1917632203373,44.4419554246567,0 15.1908389883395,44.4416082754798,0 15.1899491521669,44.4415135664346,0 15.1889924564734,44.4415031293774,0 15.1879016476482,44.4415410011688,0 15.1872989027202,44.4419989046089,0 15.1863267917165,44.4424213358611,0 15.1855378047407,44.4423745240538,0 15.1850170165449,44.4422190563378,0 15.1839109546245,44.442749900243,0 15.1834932411035,44.4433517738559,0 15.1830247911221,44.4438334868465,0 15.1835622596331,44.4439528646938,0 15.1843845320989,44.443903444133,0 
							</coordinates>
						</LinearRing>
					</outerBoundaryIs>
				</Polygon>
			</MultiGeometry>
		</Placemark>
		<Placemark>
			<Style>
				<LineStyle>
					<color>ff0000ff</color>
				</LineStyle>
				<PolyStyle>
					<fill>0</fill>
				</PolyStyle>
			</Style>
			<ExtendedData>
				<SchemaData schemaUrl="#Terraces">
					<SimpleData name="el_count">28.000000000000000</SimpleData>
					<SimpleData name="el_sum">908.167243957519531</SimpleData>
					<SimpleData name="el_mean">32.434544427054270</SimpleData>
					<SimpleData name="el_median">30.027121543884277</SimpleData>
					<SimpleData name="el_stdev">4.540337815928641</SimpleData>
					<SimpleData name="el_min">27.236122131347656</SimpleData>
					<SimpleData name="el_max">42.276081085205078</SimpleData>
					<SimpleData name="area">17271.883</SimpleData>
				</SchemaData>
			</ExtendedData>
			<MultiGeometry>
				<Polygon>
					<outerBoundaryIs>
						<LinearRing>
							<coordinates>
								15.1863084794651,44.4419404042209,0 15.1880344498452,44.4410838691171,0 15.1889048584929,44.4403609904494,0 15.1880316731756,44.4402181427368,0 15.1866246497825,44.4410861812859,0 15.1855524191316,44.4416891301412,0 15.1863084794651,44.4419404042209,0 
							</coordinates>
						</LinearRing>
					</outerBoundaryIs>
				</Polygon>
			</MultiGeometry>
		</Placemark>
		<Placemark>
			<Style>
				<LineStyle>
					<color>ff0000ff</color>
				</LineStyle>
				<PolyStyle>
					<fill>0</fill>
				</PolyStyle>
			</Style>
			<ExtendedData>
				<SchemaData schemaUrl="#Terraces">
					<SimpleData name="el_count">61.000000000000000</SimpleData>
					<SimpleData name="el_sum">2757.338394165039063</SimpleData>
					<SimpleData name="el_mean">45.202268756803917</SimpleData>
					<SimpleData name="el_median">45.543689727783203</SimpleData>
					<SimpleData name="el_stdev">3.035993643571030</SimpleData>
					<SimpleData name="el_min">36.671058654785156</SimpleData>
					<SimpleData name="el_max">50.340572357177734</SimpleData>
					<SimpleData name="area">36288.815</SimpleData>
				</SchemaData>
			</ExtendedData>
			<MultiGeometry>
				<Polygon>
					<outerBoundaryIs>
						<LinearRing>
							<coordinates>
								15.1914578958775,44.4409699656373,0 15.1921134295037,44.4412694659411,0 15.1924819533015,44.44105241279,0 15.1928820629133,44.4402341030496,0 15.1933316376465,44.4391511791126,0 15.1930263411892,44.4381777478002,0 15.1918517631114,44.4382398469595,0 15.1916523381299,44.4388413840209,0 15.1914578958775,44.4409699656373,0 
							</coordinates>
						</LinearRing>
					</outerBoundaryIs>
				</Polygon>
			</MultiGeometry>
		</Placemark>
		<Placemark>
			<Style>
				<LineStyle>
					<color>ff0000ff</color>
				</LineStyle>
				<PolyStyle>
					<fill>0</fill>
				</PolyStyle>
			</Style>
			<ExtendedData>
				<SchemaData schemaUrl="#Terraces">
					<SimpleData name="el_count">47.000000000000000</SimpleData>
					<SimpleData name="el_sum">3025.070686340332031</SimpleData>
					<SimpleData name="el_mean">64.363206092347497</SimpleData>
					<SimpleData name="el_median">64.581985473632813</SimpleData>
					<SimpleData name="el_stdev">1.708654732887091</SimpleData>
					<SimpleData name="el_min">60.457344055175781</SimpleData>
					<SimpleData name="el_max">67.420890808105469</SimpleData>
					<SimpleData name="area">29366.207</SimpleData>
				</SchemaData>
			</ExtendedData>
			<MultiGeometry>
				<Polygon>
					<outerBoundaryIs>
						<LinearRing>
							<coordinates>
								15.1942584351707,44.440279866671,0 15.1973730473719,44.4381823434586,0 15.1969188296848,44.4378584781892,0 15.1956102837091,44.4380050152127,0 15.1945881108858,44.4384756989684,0 15.1942563634653,44.4396546199926,0 15.1942584351707,44.440279866671,0 
							</coordinates>
						</LinearRing>
					</outerBoundaryIs>
				</Polygon>
			</MultiGeometry>
		</Placemark>
		<Placemark>
			<Style>
				<LineStyle>
					<color>ff0000ff</color>
				</LineStyle>
				<PolyStyle>
					<fill>0</fill>
				</PolyStyle>
			</Style>
			<ExtendedData>
				<SchemaData schemaUrl="#Terraces">
					<SimpleData name="el_count">155.000000000000000</SimpleData>
					<SimpleData name="el_sum">50323.534637451171875</SimpleData>
					<SimpleData name="el_mean">324.667965402910795</SimpleData>
					<SimpleData name="el_median">326.318420410156250</SimpleData>
					<SimpleData name="el_stdev">7.001425264523724</SimpleData>
					<SimpleData name="el_min">310.849609375000000</SimpleData>
					<SimpleData name="el_max">340.199615478515625</SimpleData>
					<SimpleData name="area">97518.784</SimpleData>
				</SchemaData>
			</ExtendedData>
			<MultiGeometry>
				<Polygon>
					<outerBoundaryIs>
						<LinearRing>
							<coordinates>
								15.2103801205112,44.4430168391392,0 15.2113876725839,44.4431592673313,0 15.2114921067168,44.4441931409517,0 15.2119303216971,44.4446973380745,0 15.2127686659398,44.4444552988425,0 15.21296492256,44.4430360970683,0 15.2128609885042,44.4421465121056,0 15.2136967502992,44.4412070765258,0 15.2134253277915,44.4404139973549,0 15.2117836228878,44.4412587359608,0 15.2110455879294,44.4413803424077,0 15.2110777693688,44.4409955136775,0 15.211679362693,44.4402729579178,0 15.2107385594924,44.4400101686709,0 15.2094982499588,44.4404693639041,0 15.2093678495351,44.4415517665955,0 15.209740957018,44.4426332454592,0 15.2103801205112,44.4430168391392,0 
							</coordinates>
						</LinearRing>
					</outerBoundaryIs>
				</Polygon>
			</MultiGeometry>
		</Placemark>
		<Placemark>
			<Style>
				<LineStyle>
					<color>ff0000ff</color>
				</LineStyle>
				<PolyStyle>
					<fill>0</fill>
				</PolyStyle>
			</Style>
			<ExtendedData>
				<SchemaData schemaUrl="#Terraces">
					<SimpleData name="el_count">34.000000000000000</SimpleData>
					<SimpleData name="el_sum">9540.128143310546875</SimpleData>
					<SimpleData name="el_mean">280.592004215016061</SimpleData>
					<SimpleData name="el_median">280.441162109375000</SimpleData>
					<SimpleData name="el_stdev">3.383070927291684</SimpleData>
					<SimpleData name="el_min">273.818878173828125</SimpleData>
					<SimpleData name="el_max">288.784301757812500</SimpleData>
					<SimpleData name="area">21525.984</SimpleData>
				</SchemaData>
			</ExtendedData>
			<MultiGeometry>
				<Polygon>
					<outerBoundaryIs>
						<LinearRing>
							<coordinates>
								15.2071680717127,44.4459806221944,0 15.2092128026885,44.4451352131171,0 15.2098148056331,44.4445088592086,0 15.2093440725172,44.4442932903539,0 15.2080699220567,44.4447044356304,0 15.2069301992159,44.4451634193295,0 15.2064285279043,44.4456933844418,0 15.2071680717127,44.4459806221944,0 
							</coordinates>
						</LinearRing>
					</outerBoundaryIs>
				</Polygon>
			</MultiGeometry>
		</Placemark>
		<Placemark>
			<Style>
				<LineStyle>
					<color>ff0000ff</color>
				</LineStyle>
				<PolyStyle>
					<fill>0</fill>
				</PolyStyle>
			</Style>
			<ExtendedData>
				<SchemaData schemaUrl="#Terraces">
					<SimpleData name="el_count">137.000000000000000</SimpleData>
					<SimpleData name="el_sum">84365.436462402343750</SimpleData>
					<SimpleData name="el_mean">615.806105564980612</SimpleData>
					<SimpleData name="el_median">615.071411132812500</SimpleData>
					<SimpleData name="el_stdev">4.239284982096652</SimpleData>
					<SimpleData name="el_min">608.592407226562500</SimpleData>
					<SimpleData name="el_max">625.105773925781250</SimpleData>
					<SimpleData name="area">86217.954</SimpleData>
				</SchemaData>
			</ExtendedData>
			<MultiGeometry>
				<Polygon>
					<outerBoundaryIs>
						<LinearRing>
							<coordinates>
								15.254727991241,44.4208984714498,0 15.2579451435523,44.4199533730683,0 15.258174944912,44.418798541753,0 15.2581364183837,44.417668364644,0 15.2569960339905,44.4177671288783,0 15.2554547869262,44.4182755979245,0 15.2540146949197,44.4189040620783,0 15.2537182222487,44.4201792739573,0 15.2544594472224,44.420875021857,0 15.254727991241,44.4208984714498,0 
							</coordinates>
						</LinearRing>
					</outerBoundaryIs>
				</Polygon>
			</MultiGeometry>
		</Placemark>
		<Placemark>
			<Style>
				<LineStyle>
					<color>ff0000ff</color>
				</LineStyle>
				<PolyStyle>
					<fill>0</fill>
				</PolyStyle>
			</Style>
			<ExtendedData>
				<SchemaData schemaUrl="#Terraces">
					<SimpleData name="el_count">27.000000000000000</SimpleData>
					<SimpleData name="el_sum">14354.036437988281250</SimpleData>
					<SimpleData name="el_mean">531.630979184751141</SimpleData>
					<SimpleData name="el_median">532.503784179687500</SimpleData>
					<SimpleData name="el_stdev">2.662735904583966</SimpleData>
					<SimpleData name="el_min">523.724609375000000</SimpleData>
					<SimpleData name="el_max">534.626403808593750</SimpleData>
					<SimpleData name="area">17137.970</SimpleData>
				</SchemaData>
			</ExtendedData>
			<MultiGeometry>
				<Polygon>
					<outerBoundaryIs>
						<LinearRing>
							<coordinates>
								15.2493307506257,44.4221127884709,0 15.2500022739735,44.4222075132798,0 15.2511419331374,44.4219164352659,0 15.2501336258576,44.4215338772528,0 15.2486551522618,44.4210561421605,0 15.2477859706867,44.4218275721744,0 15.2493307506257,44.4221127884709,0 
							</coordinates>
						</LinearRing>
					</outerBoundaryIs>
				</Polygon>
			</MultiGeometry>
		</Placemark>
		<Placemark>
			<Style>
				<LineStyle>
					<color>ff0000ff</color>
				</LineStyle>
				<PolyStyle>
					<fill>0</fill>
				</PolyStyle>
			</Style>
			<ExtendedData>
				<SchemaData schemaUrl="#Terraces">
					<SimpleData name="el_count">45.000000000000000</SimpleData>
					<SimpleData name="el_sum">25926.046142578125000</SimpleData>
					<SimpleData name="el_mean">576.134358723958371</SimpleData>
					<SimpleData name="el_median">577.004760742187500</SimpleData>
					<SimpleData name="el_stdev">3.464297889193334</SimpleData>
					<SimpleData name="el_min">567.191711425781250</SimpleData>
					<SimpleData name="el_max">581.574218750000000</SimpleData>
					<SimpleData name="area">27859.934</SimpleData>
				</SchemaData>
			</ExtendedData>
			<MultiGeometry>
				<Polygon>
					<outerBoundaryIs>
						<LinearRing>
							<coordinates>
								15.2506495940057,44.4244906691445,0 15.2521265166042,44.424583611198,0 15.252930123694,44.424173016005,0 15.2536323218721,44.4235943032973,0 15.2524890198506,44.4230437287986,0 15.2507456393227,44.4234082915764,0 15.2506495940057,44.4244906691445,0 
							</coordinates>
						</LinearRing>
					</outerBoundaryIs>
				</Polygon>
			</MultiGeometry>
		</Placemark>
		<Placemark>
			<Style>
				<LineStyle>
					<color>ff0000ff</color>
				</LineStyle>
				<PolyStyle>
					<fill>0</fill>
				</PolyStyle>
			</Style>
			<ExtendedData>
				<SchemaData schemaUrl="#Terraces">
					<SimpleData name="el_count">2982.000000000000000</SimpleData>
					<SimpleData name="el_sum">717953.013046264648438</SimpleData>
					<SimpleData name="el_mean">240.762244482315452</SimpleData>
					<SimpleData name="el_median">235.154289245605469</SimpleData>
					<SimpleData name="el_stdev">22.006370270894816</SimpleData>
					<SimpleData name="el_min">196.580307006835938</SimpleData>
					<SimpleData name="el_max">291.670989990234375</SimpleData>
					<SimpleData name="area">1866417.711</SimpleData>
				</SchemaData>
			</ExtendedData>
			<MultiGeometry>
				<Polygon>
					<outerBoundaryIs>
						<LinearRing>
							<coordinates>
								15.2796414345494,44.3818820385375,0 15.2775610494865,44.3815985328273,0 15.2772871146242,44.3803967816345,0 15.2774142014025,44.3789054762186,0 15.2787504175435,44.3778440961442,0 15.2804930745376,44.3776474433624,0 15.2827079176787,44.3780267565452,0 15.2841231716013,44.3794661453631,0 15.2862682313869,44.3792684028723,0 15.288010669079,44.3790235393175,0 15.2900189643949,44.3782970076599,0 15.2921670702813,44.3787244034772,0 15.2941178736021,44.3799218138107,0 15.2961290325219,44.3797723275294,0 15.2971966831278,44.37871142781,0 15.2985978855564,44.3773129696379,0 15.2998597505222,44.374904828996,0 15.2981177292304,44.3751979690829,0 15.295105215168,44.3762158225776,0 15.2955012782205,44.3749642843224,0 15.298113581094,44.3743803358222,0 15.2991825675336,44.3736079934003,0 15.3013847967354,44.3715340446216,0 15.3024497281404,44.3699921339849,0 15.3055948958175,44.3687813438694,0 15.3070644697365,44.3677192739139,0 15.3057837850049,44.3664240965943,0 15.3033052641152,44.3668635757869,0 15.3004931849065,44.3676405565589,0 15.2982854549776,44.3686082784689,0 15.2963463414883,44.3696714544763,0 15.2933345594175,44.3707854538184,0 15.2920018741854,44.3724722542791,0 15.2891865358768,44.3726718035821,0 15.2869050341625,44.372340879831,0 15.2844975995953,44.3736936097192,0 15.28302955246,44.3751882549054,0 15.28048480906,44.3759159826048,0 15.2789392694543,44.3752464134213,0 15.276863655154,44.3759248171526,0 15.2760621176082,44.3766001109607,0 15.2744607846523,44.3783354507636,0 15.2734615825826,44.3797807476191,0 15.2730022,44.381946196292,0 15.2723377899003,44.3832944884665,0 15.2716706801732,44.3840656232869,0 15.2701978444608,44.3846462763837,0 15.2705400535367,44.3861364617247,0 15.2708800620132,44.3871456847936,0 15.2735604480718,44.3866102341211,0 15.2750348759197,44.386366210349,0 15.2770415418319,44.385207042065,0 15.2793173139862,44.3842395670956,0 15.2821286212928,44.383078338566,0 15.2838681681476,44.3822082890786,0 15.283326308609,44.3811034113608,0 15.2796414345494,44.3818820385375,0 
							</coordinates>
						</LinearRing>
					</outerBoundaryIs>
				</Polygon>
			</MultiGeometry>
		</Placemark>
		<Placemark>
			<Style>
				<LineStyle>
					<color>ff0000ff</color>
				</LineStyle>
				<PolyStyle>
					<fill>0</fill>
				</PolyStyle>
			</Style>
			<ExtendedData>
				<SchemaData schemaUrl="#Terraces">
					<SimpleData name="el_count">376.000000000000000</SimpleData>
					<SimpleData name="el_sum">118739.529479980468750</SimpleData>
					<SimpleData name="el_mean">315.796620957394850</SimpleData>
					<SimpleData name="el_median">316.489776611328125</SimpleData>
					<SimpleData name="el_stdev">8.275312887994968</SimpleData>
					<SimpleData name="el_min">293.942504882812500</SimpleData>
					<SimpleData name="el_max">336.869689941406250</SimpleData>
					<SimpleData name="area">236473.286</SimpleData>
				</SchemaData>
			</ExtendedData>
			<MultiGeometry>
				<Polygon>
					<outerBoundaryIs>
						<LinearRing>
							<coordinates>
								15.3008463254774,44.3842329888617,0 15.305128667998,44.38229776406,0 15.3068673467916,44.3813311732411,0 15.3049164874708,44.3801820778055,0 15.3050461186355,44.3793159916545,0 15.302966944485,44.3792734286859,0 15.3017558744091,44.3785070876789,0 15.3024346566824,44.3800924826581,0 15.3015675280285,44.3810086118691,0 15.2998282801779,44.3818789302712,0 15.298488200293,44.3821229232573,0 15.2971442167907,44.3815973642599,0 15.2954014997726,44.3817942711099,0 15.2934611790951,44.3827131089296,0 15.2934635817722,44.3831940691829,0 15.29494146212,44.3836712290432,0 15.296883006414,44.3829928462652,0 15.2984238224868,44.382652154586,0 15.3008463254774,44.3842329888617,0 
							</coordinates>
						</LinearRing>
					</outerBoundaryIs>
				</Polygon>
			</MultiGeometry>
		</Placemark>
		<Placemark>
			<Style>
				<LineStyle>
					<color>ff0000ff</color>
				</LineStyle>
				<PolyStyle>
					<fill>0</fill>
				</PolyStyle>
			</Style>
			<ExtendedData>
				<SchemaData schemaUrl="#Terraces">
					<SimpleData name="el_count">41.000000000000000</SimpleData>
					<SimpleData name="el_sum">11638.343902587890625</SimpleData>
					<SimpleData name="el_mean">283.862046404582713</SimpleData>
					<SimpleData name="el_median">283.217529296875000</SimpleData>
					<SimpleData name="el_stdev">3.630037421205788</SimpleData>
					<SimpleData name="el_min">277.338958740234375</SimpleData>
					<SimpleData name="el_max">293.249725341796875</SimpleData>
					<SimpleData name="area">25606.855</SimpleData>
				</SchemaData>
			</ExtendedData>
			<MultiGeometry>
				<Polygon>
					<outerBoundaryIs>
						<LinearRing>
							<coordinates>
								15.2911768796044,44.3819013118292,0 15.2921816608802,44.3816582627847,0 15.2921129219444,44.3813217620105,0 15.2911026647264,44.3804586012573,0 15.2900298858795,44.3805094268831,0 15.2889611267195,44.3813778754811,0 15.2911768796044,44.3819013118292,0 
							</coordinates>
						</LinearRing>
					</outerBoundaryIs>
				</Polygon>
			</MultiGeometry>
		</Placemark>
		<Placemark>
			<Style>
				<LineStyle>
					<color>ff0000ff</color>
				</LineStyle>
				<PolyStyle>
					<fill>0</fill>
				</PolyStyle>
			</Style>
			<ExtendedData>
				<SchemaData schemaUrl="#Terraces">
					<SimpleData name="el_count">824.000000000000000</SimpleData>
					<SimpleData name="el_sum">219964.285781860351563</SimpleData>
					<SimpleData name="el_mean">266.946948764393653</SimpleData>
					<SimpleData name="el_median">266.519088745117188</SimpleData>
					<SimpleData name="el_stdev">12.054185493809159</SimpleData>
					<SimpleData name="el_min">238.059768676757813</SimpleData>
					<SimpleData name="el_max">291.423522949218750</SimpleData>
					<SimpleData name="area">519932.683</SimpleData>
				</SchemaData>
			</ExtendedData>
			<MultiGeometry>
				<Polygon>
					<outerBoundaryIs>
						<LinearRing>
							<coordinates>
								15.3212817095501,44.3682092341408,0 15.3245708451245,44.3688732900399,0 15.3264383633141,44.3670883878826,0 15.3273719459898,44.3661718772658,0 15.3276336998687,44.3650168039245,0 15.3266221354344,44.3639615714502,0 15.3272209842264,44.3631422118525,0 15.3282252943368,44.362898846354,0 15.3277613549029,44.3638621146175,0 15.3295666983282,44.3629911775766,0 15.3316407001509,44.3622156257983,0 15.333844087089,44.3606220121939,0 15.3345071044272,44.3593214580206,0 15.3332990368622,44.3590845052448,0 15.3311589402915,44.3600045696778,0 15.3303604069726,44.3610650121791,0 15.3287554538915,44.3617910950247,0 15.326477896052,44.3621343051441,0 15.325002963483,44.3621385112647,0 15.3237315415523,44.3625749930586,0 15.3219226998423,44.3628205893182,0 15.3202468817741,44.3628733968178,0 15.3191705335921,44.3622030540754,0 15.3174248311682,44.3617269504408,0 15.3168926434987,44.3624979771698,0 15.317033213806,44.3637000072905,0 15.3183780056792,44.3644177188799,0 15.3196549998529,44.3649913139194,0 15.3212817095501,44.3682092341408,0 
							</coordinates>
						</LinearRing>
					</outerBoundaryIs>
				</Polygon>
			</MultiGeometry>
		</Placemark>
		<Placemark>
			<Style>
				<LineStyle>
					<color>ff0000ff</color>
				</LineStyle>
				<PolyStyle>
					<fill>0</fill>
				</PolyStyle>
			</Style>
			<ExtendedData>
				<SchemaData schemaUrl="#Terraces">
					<SimpleData name="el_count">171.000000000000000</SimpleData>
					<SimpleData name="el_sum">39640.083587646484375</SimpleData>
					<SimpleData name="el_mean">231.813354313722130</SimpleData>
					<SimpleData name="el_median">230.637268066406250</SimpleData>
					<SimpleData name="el_stdev">7.058007387537897</SimpleData>
					<SimpleData name="el_min">219.743835449218750</SimpleData>
					<SimpleData name="el_max">247.327835083007813</SimpleData>
					<SimpleData name="area">106825.091</SimpleData>
				</SchemaData>
			</ExtendedData>
			<MultiGeometry>
				<Polygon>
					<outerBoundaryIs>
						<LinearRing>
							<coordinates>
								15.317994729517,44.3679298515862,0 15.3189297624082,44.367253889915,0 15.317380899657,44.3660076878053,0 15.3169749874002,44.3653354599332,0 15.3165012622367,44.364519128073,0 15.315627092528,44.3640405789479,0 15.3142212119678,44.364429229412,0 15.3125448290461,44.3643857318636,0 15.311811925857,44.3652534771789,0 15.3135587144611,44.365922050453,0 15.317994729517,44.3679298515862,0 
							</coordinates>
						</LinearRing>
					</outerBoundaryIs>
				</Polygon>
			</MultiGeometry>
		</Placemark>
		<Placemark>
			<Style>
				<LineStyle>
					<color>ff0000ff</color>
				</LineStyle>
				<PolyStyle>
					<fill>0</fill>
				</PolyStyle>
			</Style>
			<ExtendedData>
				<SchemaData schemaUrl="#Terraces">
					<SimpleData name="el_count">248.000000000000000</SimpleData>
					<SimpleData name="el_sum">74933.826171875000000</SimpleData>
					<SimpleData name="el_mean">302.152524886592744</SimpleData>
					<SimpleData name="el_median">300.106384277343750</SimpleData>
					<SimpleData name="el_stdev">8.648909139690495</SimpleData>
					<SimpleData name="el_min">289.411529541015625</SimpleData>
					<SimpleData name="el_max">325.069244384765625</SimpleData>
					<SimpleData name="area">153130.441</SimpleData>
				</SchemaData>
			</ExtendedData>
			<MultiGeometry>
				<Polygon>
					<outerBoundaryIs>
						<LinearRing>
							<coordinates>
								15.3064909649983,44.3798892839548,0 15.3094737375048,44.3795926614964,0 15.3114788524544,44.3783126494511,0 15.3117064212464,44.3769653214698,0 15.3134456036547,44.3761429183694,0 15.3154512889784,44.3750071244011,0 15.3173212267162,44.3735830918849,0 15.3194932084585,44.3722303290719,0 15.3204599829034,44.3712175894281,0 15.3199179315293,44.3701850289034,0 15.3189781647783,44.3699952701215,0 15.3182144955812,44.3713681573416,0 15.3162441972538,44.3728165312892,0 15.3143761874535,44.3746012664015,0 15.3123738189982,44.3763622895878,0 15.3105006227918,44.3772090890587,0 15.3096642778057,44.3775720846279,0 15.3076949460891,44.3792848386658,0 15.3064909649983,44.3798892839548,0 
							</coordinates>
						</LinearRing>
					</outerBoundaryIs>
				</Polygon>
			</MultiGeometry>
		</Placemark>
		<Placemark>
			<Style>
				<LineStyle>
					<color>ff0000ff</color>
				</LineStyle>
				<PolyStyle>
					<fill>0</fill>
				</PolyStyle>
			</Style>
			<ExtendedData>
				<SchemaData schemaUrl="#Terraces">
					<SimpleData name="el_count">119.000000000000000</SimpleData>
					<SimpleData name="el_sum">73286.072692871093750</SimpleData>
					<SimpleData name="el_mean">615.849350360261269</SimpleData>
					<SimpleData name="el_median">615.042907714843750</SimpleData>
					<SimpleData name="el_stdev">4.509373767577270</SimpleData>
					<SimpleData name="el_min">610.425903320312500</SimpleData>
					<SimpleData name="el_max">627.190795898437500</SimpleData>
					<SimpleData name="area">74892.655</SimpleData>
				</SchemaData>
			</ExtendedData>
			<MultiGeometry>
				<Polygon>
					<outerBoundaryIs>
						<LinearRing>
							<coordinates>
								15.2819294964573,44.397483756516,0 15.2848149985663,44.3976689840435,0 15.2848750811593,44.3962259384484,0 15.283932450753,44.3955068374825,0 15.2841989114308,44.3951214024973,0 15.2839937161243,44.3943042716057,0 15.2825193583473,44.3945965070739,0 15.2815820874641,44.3949835938237,0 15.2817252473667,44.3968590056587,0 15.2819294964573,44.397483756516,0 
							</coordinates>
						</LinearRing>
					</outerBoundaryIs>
				</Polygon>
			</MultiGeometry>
		</Placemark>
		<Placemark>
			<Style>
				<LineStyle>
					<color>ff0000ff</color>
				</LineStyle>
				<PolyStyle>
					<fill>0</fill>
				</PolyStyle>
			</Style>
			<ExtendedData>
				<SchemaData schemaUrl="#Terraces">
					<SimpleData name="el_count">55.000000000000000</SimpleData>
					<SimpleData name="el_sum">36021.913269042968750</SimpleData>
					<SimpleData name="el_mean">654.943877618963029</SimpleData>
					<SimpleData name="el_median">653.560546875000000</SimpleData>
					<SimpleData name="el_stdev">4.199259923138263</SimpleData>
					<SimpleData name="el_min">644.572387695312500</SimpleData>
					<SimpleData name="el_max">664.228515625000000</SimpleData>
					<SimpleData name="area">34632.834</SimpleData>
				</SchemaData>
			</ExtendedData>
			<MultiGeometry>
				<Polygon>
					<outerBoundaryIs>
						<LinearRing>
							<coordinates>
								15.2778367490281,44.3973494954991,0 15.2800475015724,44.3967188418293,0 15.2795058075084,44.3956620449375,0 15.2787660904209,44.395279080334,0 15.2776270860905,44.3955704336734,0 15.2772298238238,44.3966776188167,0 15.2772316405321,44.3970623866219,0 15.2778367490281,44.3973494954991,0 
							</coordinates>
						</LinearRing>
					</outerBoundaryIs>
				</Polygon>
			</MultiGeometry>
		</Placemark>
		<Placemark>
			<Style>
				<LineStyle>
					<color>ff0000ff</color>
				</LineStyle>
				<PolyStyle>
					<fill>0</fill>
				</PolyStyle>
			</Style>
			<ExtendedData>
				<SchemaData schemaUrl="#Terraces">
					<SimpleData name="el_count">84.000000000000000</SimpleData>
					<SimpleData name="el_sum">34921.856811523437500</SimpleData>
					<SimpleData name="el_mean">415.736390613374283</SimpleData>
					<SimpleData name="el_median">417.612289428710938</SimpleData>
					<SimpleData name="el_stdev">6.249807202377139</SimpleData>
					<SimpleData name="el_min">400.282379150390625</SimpleData>
					<SimpleData name="el_max">427.221435546875000</SimpleData>
					<SimpleData name="area">52069.957</SimpleData>
				</SchemaData>
			</ExtendedData>
			<MultiGeometry>
				<Polygon>
					<outerBoundaryIs>
						<LinearRing>
							<coordinates>
								15.2617803762598,44.4071510085521,0 15.2662667389617,44.4051686839578,0 15.2658572170436,44.4036305510114,0 15.2648493461456,44.4032962171134,0 15.2646565336958,44.4051724261937,0 15.2625801271919,44.4059467616833,0 15.2603681983123,44.4064327896496,0 15.2617803762598,44.4071510085521,0 
							</coordinates>
						</LinearRing>
					</outerBoundaryIs>
				</Polygon>
			</MultiGeometry>
		</Placemark>
		<Placemark>
			<Style>
				<LineStyle>
					<color>ff0000ff</color>
				</LineStyle>
				<PolyStyle>
					<fill>0</fill>
				</PolyStyle>
			</Style>
			<ExtendedData>
				<SchemaData schemaUrl="#Terraces">
					<SimpleData name="el_count">350.000000000000000</SimpleData>
					<SimpleData name="el_sum">86145.089279174804688</SimpleData>
					<SimpleData name="el_mean">246.128826511928025</SimpleData>
					<SimpleData name="el_median">249.520484924316406</SimpleData>
					<SimpleData name="el_stdev">12.476551260255286</SimpleData>
					<SimpleData name="el_min">220.685684204101563</SimpleData>
					<SimpleData name="el_max">270.561035156250000</SimpleData>
					<SimpleData name="area">219302.721</SimpleData>
				</SchemaData>
			</ExtendedData>
			<MultiGeometry>
				<Polygon>
					<outerBoundaryIs>
						<LinearRing>
							<coordinates>
								15.3239249847765,44.361179636953,0 15.3283419199261,44.3597722177995,0 15.3307225043921,44.3598855920652,0 15.3325932242666,44.358749884672,0 15.3320195946831,44.3580781976497,0 15.3325537201321,44.3576918690594,0 15.3347335264962,44.3578778894205,0 15.3341920326076,44.3569656347499,0 15.333716635601,44.3558848452474,0 15.3330780302123,44.3555740795428,0 15.3315393469337,44.3561316698942,0 15.3303017566859,44.3565921754849,0 15.3300417116759,44.3580358327947,0 15.3288377232194,44.3585202737055,0 15.3277960829308,44.3580663476343,0 15.3269205809181,44.3573474039529,0 15.3259823306156,44.3573981822832,0 15.3259545447698,44.3584323438559,0 15.3244125341248,44.3584126853137,0 15.3238136938992,44.3592320308407,0 15.3234537109322,44.3608202462552,0 15.3239249847765,44.361179636953,0 
							</coordinates>
						</LinearRing>
					</outerBoundaryIs>
				</Polygon>
			</MultiGeometry>
		</Placemark>
		<Placemark>
			<Style>
				<LineStyle>
					<color>ff0000ff</color>
				</LineStyle>
				<PolyStyle>
					<fill>0</fill>
				</PolyStyle>
			</Style>
			<ExtendedData>
				<SchemaData schemaUrl="#Terraces">
					<SimpleData name="el_count">46.000000000000000</SimpleData>
					<SimpleData name="el_sum">9652.887359619140625</SimpleData>
					<SimpleData name="el_mean">209.845377383024783</SimpleData>
					<SimpleData name="el_median">208.923873901367188</SimpleData>
					<SimpleData name="el_stdev">4.649025683240411</SimpleData>
					<SimpleData name="el_min">202.653030395507813</SimpleData>
					<SimpleData name="el_max">221.649810791015625</SimpleData>
					<SimpleData name="area">29341.368</SimpleData>
				</SchemaData>
			</ExtendedData>
			<MultiGeometry>
				<Polygon>
					<outerBoundaryIs>
						<LinearRing>
							<coordinates>
								15.3274529923538,44.3566484744806,0 15.328751188124,44.355033500482,0 15.330089848463,44.3546689132958,0 15.3302878432745,44.3541152268455,0 15.3290474595796,44.3540707098401,0 15.3274764654433,44.3548447746259,0 15.3268141442227,44.3562895776258,0 15.3274529923538,44.3566484744806,0 
							</coordinates>
						</LinearRing>
					</outerBoundaryIs>
				</Polygon>
			</MultiGeometry>
		</Placemark>
		<Placemark>
			<Style>
				<LineStyle>
					<color>ff0000ff</color>
				</LineStyle>
				<PolyStyle>
					<fill>0</fill>
				</PolyStyle>
			</Style>
			<ExtendedData>
				<SchemaData schemaUrl="#Terraces">
					<SimpleData name="el_count">1144.000000000000000</SimpleData>
					<SimpleData name="el_sum">288187.691238403320313</SimpleData>
					<SimpleData name="el_mean">251.912317516086830</SimpleData>
					<SimpleData name="el_median">252.735145568847656</SimpleData>
					<SimpleData name="el_stdev">9.563429645445600</SimpleData>
					<SimpleData name="el_min">217.523330688476563</SimpleData>
					<SimpleData name="el_max">275.613189697265625</SimpleData>
					<SimpleData name="area">715924.441</SimpleData>
				</SchemaData>
			</ExtendedData>
			<MultiGeometry>
				<Polygon>
					<outerBoundaryIs>
						<LinearRing>
							<coordinates>
								15.3322396868057,44.3555043757415,0 15.3335727427532,44.3541537780939,0 15.3353135497149,44.3537879545451,0 15.3376901757467,44.3532518874128,0 15.3395986482955,44.3529095511536,0 15.3406368049341,44.3527621692748,0 15.3418808040447,44.3534318091734,0 15.3430534492746,44.3533561480663,0 15.3433527074407,44.352946425364,0 15.342269701316,44.3511460419865,0 15.3426312195678,44.3499184869352,0 15.3437673277922,44.3493379104121,0 15.3459103743511,44.3490188107465,0 15.3492906817549,44.3482389733472,0 15.3510584120588,44.3468146945729,0 15.353196849878,44.3457499695753,0 15.3557355987009,44.3443953766119,0 15.3561333626666,44.3436726827093,0 15.3572087673012,44.344174342892,0 15.358309937784,44.3434013425587,0 15.3582370591025,44.3424396316925,0 15.3584669389297,44.3416693588347,0 15.3597063460777,44.3415933171156,0 15.3610443592823,44.3412043199137,0 15.3606028443171,44.340243774774,0 15.359125236431,44.3397193629172,0 15.3581195481168,44.3396503748431,0 15.3567811131233,44.3399671937085,0 15.3553482383249,44.3412943275164,0 15.3535121676539,44.34245435217,0 15.3524123921469,44.3434677869306,0 15.3519461232023,44.3439501941829,0 15.3502392230114,44.3443161678304,0 15.3486000363478,44.3448021517166,0 15.3474636372952,44.3453106322027,0 15.345693179192,44.3462779430132,0 15.3441226130763,44.3470522364439,0 15.3413512604097,44.3488160899465,0 15.339513845471,44.3498316014047,0 15.3399556455128,44.3508884194581,0 15.3396563740103,44.3512981334497,0 15.3384833499866,44.3513016154695,0 15.337210746043,44.3514737186234,0 15.3361412874765,44.3520059367166,0 15.3354715284819,44.3521040995003,0 15.3347315879757,44.3516493496933,0 15.3338266778857,44.3516519978873,0 15.3330949282755,44.3526401204981,0 15.3323923206946,44.3528586032341,0 15.3319933884475,44.3534369260887,0 15.3314317451397,44.3548814635406,0 15.3312343004392,44.3555313440433,0 15.3320399404151,44.3557454408981,0 15.3322396868057,44.3555043757415,0 
							</coordinates>
						</LinearRing>
					</outerBoundaryIs>
				</Polygon>
			</MultiGeometry>
		</Placemark>
		<Placemark>
			<Style>
				<LineStyle>
					<color>ff0000ff</color>
				</LineStyle>
				<PolyStyle>
					<fill>0</fill>
				</PolyStyle>
			</Style>
			<ExtendedData>
				<SchemaData schemaUrl="#Terraces">
					<SimpleData name="el_count">801.000000000000000</SimpleData>
					<SimpleData name="el_sum">195956.251708984375000</SimpleData>
					<SimpleData name="el_mean">244.639515242177737</SimpleData>
					<SimpleData name="el_median">246.442413330078125</SimpleData>
					<SimpleData name="el_stdev">20.482747567676224</SimpleData>
					<SimpleData name="el_min">191.746307373046875</SimpleData>
					<SimpleData name="el_max">281.566406250000000</SimpleData>
					<SimpleData name="area">497504.705</SimpleData>
				</SchemaData>
			</ExtendedData>
			<MultiGeometry>
				<Polygon>
					<outerBoundaryIs>
						<LinearRing>
							<coordinates>
								15.3787200611229,44.3436962230163,0 15.3795609267683,44.3441744016211,0 15.3797331378076,44.3448952835951,0 15.3819390974897,44.3439981351078,0 15.3827392849827,44.3433701961932,0 15.383977752952,44.34314960338,0 15.3856469548076,44.342182040648,0 15.3870478711014,44.3411913142587,0 15.3886852059919,44.3404883482334,0 15.3907627405403,44.3404812599844,0 15.3914972095612,44.340069920623,0 15.3924623752608,44.339080620136,0 15.392658286312,44.338310394796,0 15.3923520693813,44.3376140403783,0 15.3940556100322,44.3368145754949,0 15.3936158426329,44.3361908304617,0 15.3911073557072,44.3368728052645,0 15.3892368742576,44.3377689891875,0 15.3878637180489,44.3378698541036,0 15.3873563613151,44.3371501205261,0 15.3867467593616,44.3361661971934,0 15.3862007167796,44.33465298816,0 15.3856956150461,44.33426991847,0 15.3858928607691,44.3336920877556,0 15.3855202120743,44.3330680844269,0 15.3852156813605,44.3326121898119,0 15.3840098454463,44.3326643470258,0 15.3814708531609,44.3338031351195,0 15.3829469443122,44.3340867783172,0 15.3841210321779,44.3342992728337,0 15.3835201342433,44.3346379712285,0 15.3837623564439,44.3358155350346,0 15.3851398794354,44.3363880630463,0 15.3862168166093,44.3371058821575,0 15.3861889921867,44.3379717224866,0 15.38619530614,44.3389336412681,0 15.3843924861581,44.3399497592674,0 15.3828218190214,44.3406043434296,0 15.3817537532538,44.3412572272963,0 15.3802458438658,44.341262256897,0 15.3791769624512,44.3417948768688,0 15.3784768232374,44.3423503140863,0 15.3777031658399,44.3418959536192,0 15.3773720819474,44.3425223085961,0 15.3775095163669,44.3430509211509,0 15.3787200611229,44.3436962230163,0 
							</coordinates>
						</LinearRing>
					</outerBoundaryIs>
				</Polygon>
			</MultiGeometry>
		</Placemark>
		<Placemark>
			<Style>
				<LineStyle>
					<color>ff0000ff</color>
				</LineStyle>
				<PolyStyle>
					<fill>0</fill>
				</PolyStyle>
			</Style>
			<ExtendedData>
				<SchemaData schemaUrl="#Terraces">
					<SimpleData name="el_count">176.000000000000000</SimpleData>
					<SimpleData name="el_sum">44044.312088012695313</SimpleData>
					<SimpleData name="el_mean">250.251773227344870</SimpleData>
					<SimpleData name="el_median">250.569297790527344</SimpleData>
					<SimpleData name="el_stdev">4.759924400028879</SimpleData>
					<SimpleData name="el_min">238.738098144531250</SimpleData>
					<SimpleData name="el_max">260.160858154296875</SimpleData>
					<SimpleData name="area">110663.558</SimpleData>
				</SchemaData>
			</ExtendedData>
			<MultiGeometry>
				<Polygon>
					<outerBoundaryIs>
						<LinearRing>
							<coordinates>
								15.3646049716781,44.3425878225597,0 15.3664442718503,44.3419807245872,0 15.3677466348812,44.3412550843813,0 15.3697553695381,44.3409600177781,0 15.3709287898656,44.3410524073209,0 15.3702191984664,44.3401168180616,0 15.3697802628305,44.3395891728846,0 15.3691087411622,44.3393749082944,0 15.36873849447,44.339111570587,0 15.3672669980006,44.3395732328042,0 15.3660963062348,44.3399136698572,0 15.3648252242212,44.3402784640683,0 15.3641270506886,44.3411704861322,0 15.3633616882638,44.342038669055,0 15.363363767786,44.3423753412854,0 15.3646049716781,44.3425878225597,0 
							</coordinates>
						</LinearRing>
					</outerBoundaryIs>
				</Polygon>
			</MultiGeometry>
		</Placemark>
		<Placemark>
			<Style>
				<LineStyle>
					<color>ff0000ff</color>
				</LineStyle>
				<PolyStyle>
					<fill>0</fill>
				</PolyStyle>
			</Style>
			<ExtendedData>
				<SchemaData schemaUrl="#Terraces">
					<SimpleData name="el_count">334.000000000000000</SimpleData>
					<SimpleData name="el_sum">71510.693786621093750</SimpleData>
					<SimpleData name="el_mean">214.103873612638012</SimpleData>
					<SimpleData name="el_median">212.272789001464844</SimpleData>
					<SimpleData name="el_stdev">9.868189618546154</SimpleData>
					<SimpleData name="el_min">189.964355468750000</SimpleData>
					<SimpleData name="el_max">235.328506469726563</SimpleData>
					<SimpleData name="area">208087.909</SimpleData>
				</SchemaData>
			</ExtendedData>
			<MultiGeometry>
				<Polygon>
					<outerBoundaryIs>
						<LinearRing>
							<coordinates>
								15.371806255619,44.3420355426869,0 15.373651420342,44.3423662006205,0 15.3753936204893,44.3423123913636,0 15.3741820698667,44.3414987179362,0 15.3748481178821,44.3408472248605,0 15.3756818472916,44.3402192249583,0 15.3768183645705,44.3397826084379,0 15.3779879094444,44.3392737257911,0 15.3782463878419,44.3377818629522,0 15.378743112357,44.336866373713,0 15.3782701548412,44.3362667281325,0 15.3768295392988,44.3362955382608,0 15.3759977216059,44.3372121227844,0 15.375298066669,44.3378396848849,0 15.3744339200351,44.338948752013,0 15.3734978386628,44.3392884956618,0 15.3723239931228,44.3391239883597,0 15.3716488218608,44.3383325864976,0 15.3707407864933,44.3378064701492,0 15.3697357224222,44.3378337763267,0 15.3695040415723,44.3382914476236,0 15.3707495755543,44.3392012548581,0 15.3712923805912,44.3402576257166,0 15.371806255619,44.3420355426869,0 
							</coordinates>
						</LinearRing>
					</outerBoundaryIs>
				</Polygon>
			</MultiGeometry>
		</Placemark>
		<Placemark>
			<Style>
				<LineStyle>
					<color>ff0000ff</color>
				</LineStyle>
				<PolyStyle>
					<fill>0</fill>
				</PolyStyle>
			</Style>
			<ExtendedData>
				<SchemaData schemaUrl="#Terraces">
					<SimpleData name="el_count">43.000000000000000</SimpleData>
					<SimpleData name="el_sum">14576.647674560546875</SimpleData>
					<SimpleData name="el_mean">338.991806385128996</SimpleData>
					<SimpleData name="el_median">339.388458251953125</SimpleData>
					<SimpleData name="el_stdev">2.583750633455865</SimpleData>
					<SimpleData name="el_min">333.392852783203125</SimpleData>
					<SimpleData name="el_max">343.468017578125000</SimpleData>
					<SimpleData name="area">25542.404</SimpleData>
				</SchemaData>
			</ExtendedData>
			<MultiGeometry>
				<Polygon>
					<outerBoundaryIs>
						<LinearRing>
							<coordinates>
								15.3641611409148,44.3466774797605,0 15.3651656124861,44.3465299821938,0 15.3664010682583,44.3458045717629,0 15.3656925373923,44.3450372910974,0 15.364586813186,44.3450648741717,0 15.3637196821748,44.3457409958985,0 15.3641611409148,44.3466774797605,0 
							</coordinates>
						</LinearRing>
					</outerBoundaryIs>
				</Polygon>
			</MultiGeometry>
		</Placemark>
		<Placemark>
			<Style>
				<LineStyle>
					<color>ff0000ff</color>
				</LineStyle>
				<PolyStyle>
					<fill>0</fill>
				</PolyStyle>
			</Style>
			<ExtendedData>
				<SchemaData schemaUrl="#Terraces">
					<SimpleData name="el_count">30.000000000000000</SimpleData>
					<SimpleData name="el_sum">8653.772308349609375</SimpleData>
					<SimpleData name="el_mean">288.459076944986975</SimpleData>
					<SimpleData name="el_median">288.452774047851563</SimpleData>
					<SimpleData name="el_stdev">2.591092974027171</SimpleData>
					<SimpleData name="el_min">283.607940673828125</SimpleData>
					<SimpleData name="el_max">293.020355224609375</SimpleData>
					<SimpleData name="area">18501.580</SimpleData>
				</SchemaData>
			</ExtendedData>
			<MultiGeometry>
				<Polygon>
					<outerBoundaryIs>
						<LinearRing>
							<coordinates>
								15.36043420689,44.3455349740036,0 15.3609703926401,44.3455332808424,0 15.3620015565856,44.3442794967301,0 15.3613282367234,44.3437766104944,0 15.3600904050957,44.344117198122,0 15.36043420689,44.3455349740036,0 
							</coordinates>
						</LinearRing>
					</outerBoundaryIs>
				</Polygon>
			</MultiGeometry>
		</Placemark>
		<Placemark>
			<Style>
				<LineStyle>
					<color>ff0000ff</color>
				</LineStyle>
				<PolyStyle>
					<fill>0</fill>
				</PolyStyle>
			</Style>
			<ExtendedData>
				<SchemaData schemaUrl="#Terraces">
					<SimpleData name="el_count">25.000000000000000</SimpleData>
					<SimpleData name="el_sum">8884.499176025390625</SimpleData>
					<SimpleData name="el_mean">355.379967041015618</SimpleData>
					<SimpleData name="el_median">356.130889892578125</SimpleData>
					<SimpleData name="el_stdev">4.236380702574734</SimpleData>
					<SimpleData name="el_min">347.060852050781250</SimpleData>
					<SimpleData name="el_max">362.578735351562500</SimpleData>
					<SimpleData name="area">14595.669</SimpleData>
				</SchemaData>
			</ExtendedData>
			<MultiGeometry>
				<Polygon>
					<outerBoundaryIs>
						<LinearRing>
							<coordinates>
								15.3561709308057,44.349877070884,0 15.35677608108,44.3501878122796,0 15.3572433819287,44.3498737218111,0 15.358547352728,44.3493646185595,0 15.3581765041189,44.3490050551268,0 15.3570358738571,44.3488162383975,0 15.3561709308057,44.349877070884,0 
							</coordinates>
						</LinearRing>
					</outerBoundaryIs>
				</Polygon>
			</MultiGeometry>
		</Placemark>
		<Placemark>
			<Style>
				<LineStyle>
					<color>ff0000ff</color>
				</LineStyle>
				<PolyStyle>
					<fill>0</fill>
				</PolyStyle>
			</Style>
			<ExtendedData>
				<SchemaData schemaUrl="#Terraces">
					<SimpleData name="el_count">42.000000000000000</SimpleData>
					<SimpleData name="el_sum">12893.823333740234375</SimpleData>
					<SimpleData name="el_mean">306.995793660481752</SimpleData>
					<SimpleData name="el_median">305.966903686523438</SimpleData>
					<SimpleData name="el_stdev">6.242148997969555</SimpleData>
					<SimpleData name="el_min">295.131927490234375</SimpleData>
					<SimpleData name="el_max">318.499603271484375</SimpleData>
					<SimpleData name="area">26317.218</SimpleData>
				</SchemaData>
			</ExtendedData>
			<MultiGeometry>
				<Polygon>
					<outerBoundaryIs>
						<LinearRing>
							<coordinates>
								15.3527142181679,44.3490941979,0 15.3547862625729,44.3481258424163,0 15.3550498672159,44.3473795209054,0 15.3543446520981,44.3471412260706,0 15.352306724255,44.3482056623441,0 15.3518747938084,44.3488322537684,0 15.3527142181679,44.3490941979,0 
							</coordinates>
						</LinearRing>
					</outerBoundaryIs>
				</Polygon>
			</MultiGeometry>
		</Placemark>
		<Placemark>
			<Style>
				<LineStyle>
					<color>ff0000ff</color>
				</LineStyle>
				<PolyStyle>
					<fill>0</fill>
				</PolyStyle>
			</Style>
			<ExtendedData>
				<SchemaData schemaUrl="#Terraces">
					<SimpleData name="el_count">47.000000000000000</SimpleData>
					<SimpleData name="el_sum">14056.050109863281250</SimpleData>
					<SimpleData name="el_mean">299.064895954537917</SimpleData>
					<SimpleData name="el_median">299.599212646484375</SimpleData>
					<SimpleData name="el_stdev">2.966042648449201</SimpleData>
					<SimpleData name="el_min">291.624420166015625</SimpleData>
					<SimpleData name="el_max">303.762054443359375</SimpleData>
					<SimpleData name="area">29748.337</SimpleData>
				</SchemaData>
			</ExtendedData>
			<MultiGeometry>
				<Polygon>
					<outerBoundaryIs>
						<LinearRing>
							<coordinates>
								15.3457978118413,44.3526745165256,0 15.3473318654697,44.351371245929,0 15.3455496365003,44.3503666162778,0 15.3446430560638,44.3500807737363,0 15.3449182220096,44.3512823658959,0 15.3452914046205,44.3520507888277,0 15.3457978118413,44.3526745165256,0 
							</coordinates>
						</LinearRing>
					</outerBoundaryIs>
				</Polygon>
			</MultiGeometry>
		</Placemark>
		<Placemark>
			<Style>
				<LineStyle>
					<color>ff0000ff</color>
				</LineStyle>
				<PolyStyle>
					<fill>0</fill>
				</PolyStyle>
			</Style>
			<ExtendedData>
				<SchemaData schemaUrl="#Terraces">
					<SimpleData name="el_count">69.000000000000000</SimpleData>
					<SimpleData name="el_sum">20002.308166503906250</SimpleData>
					<SimpleData name="el_mean">289.888524152230502</SimpleData>
					<SimpleData name="el_median">289.891571044921875</SimpleData>
					<SimpleData name="el_stdev">2.680214474717647</SimpleData>
					<SimpleData name="el_min">281.732604980468750</SimpleData>
					<SimpleData name="el_max">295.011474609375000</SimpleData>
					<SimpleData name="area">43517.297</SimpleData>
				</SchemaData>
			</ExtendedData>
			<MultiGeometry>
				<Polygon>
					<outerBoundaryIs>
						<LinearRing>
							<coordinates>
								15.3386866583178,44.3575055101301,0 15.3413402108016,44.3555737369365,0 15.3418395465993,44.3549830570166,0 15.3412663371554,44.3543955842784,0 15.3402938648652,44.3543143160071,0 15.3391232077885,44.3547386452291,0 15.3395476545498,44.3556872975158,0 15.3385320865978,44.3568566608003,0 15.3380487004838,44.3573150125264,0 15.3386866583178,44.3575055101301,0 
							</coordinates>
						</LinearRing>
					</outerBoundaryIs>
				</Polygon>
			</MultiGeometry>
		</Placemark>
		<Placemark>
			<Style>
				<LineStyle>
					<color>ff0000ff</color>
				</LineStyle>
				<PolyStyle>
					<fill>0</fill>
				</PolyStyle>
			</Style>
			<ExtendedData>
				<SchemaData schemaUrl="#Terraces">
					<SimpleData name="el_count">220.000000000000000</SimpleData>
					<SimpleData name="el_sum">2324.375943645834923</SimpleData>
					<SimpleData name="el_mean">10.565345198390158</SimpleData>
					<SimpleData name="el_median">9.707676410675049</SimpleData>
					<SimpleData name="el_stdev">5.556293499409769</SimpleData>
					<SimpleData name="el_min">-0.065519139170647</SimpleData>
					<SimpleData name="el_max">24.149425506591797</SimpleData>
					<SimpleData name="area">138744.096</SimpleData>
				</SchemaData>
			</ExtendedData>
			<MultiGeometry>
				<Polygon>
					<outerBoundaryIs>
						<LinearRing>
							<coordinates>
								15.3384875467014,44.3403835952807,0 15.3428366765605,44.3391681997101,0 15.3469797600004,44.3371356150645,0 15.3470408165182,44.3361253920139,0 15.3438270213673,44.33661608114,0 15.3402811629817,44.3376367367422,0 15.3385484753316,44.3393252806953,0 15.3384875467014,44.3403835952807,0 
							</coordinates>
						</LinearRing>
					</outerBoundaryIs>
				</Polygon>
			</MultiGeometry>
		</Placemark>
		<Placemark>
			<Style>
				<LineStyle>
					<color>ff0000ff</color>
				</LineStyle>
				<PolyStyle>
					<fill>0</fill>
				</PolyStyle>
			</Style>
			<ExtendedData>
				<SchemaData schemaUrl="#Terraces">
					<SimpleData name="el_count">82.000000000000000</SimpleData>
					<SimpleData name="el_sum">6922.018081665039063</SimpleData>
					<SimpleData name="el_mean">84.414854654451702</SimpleData>
					<SimpleData name="el_median">85.591144561767578</SimpleData>
					<SimpleData name="el_stdev">4.153696930305594</SimpleData>
					<SimpleData name="el_min">70.287155151367188</SimpleData>
					<SimpleData name="el_max">91.398231506347656</SimpleData>
					<SimpleData name="area">50999.185</SimpleData>
				</SchemaData>
			</ExtendedData>
			<MultiGeometry>
				<Polygon>
					<outerBoundaryIs>
						<LinearRing>
							<coordinates>
								15.3793715376912,44.3303952353539,0 15.3832516107342,44.3294203413805,0 15.3849213803752,44.3285970763574,0 15.3833746549319,44.3277365303328,0 15.3796345970572,44.3296248081238,0 15.3793715376912,44.3303952353539,0 
							</coordinates>
						</LinearRing>
					</outerBoundaryIs>
				</Polygon>
			</MultiGeometry>
		</Placemark>
		<Placemark>
			<Style>
				<LineStyle>
					<color>ff0000ff</color>
				</LineStyle>
				<PolyStyle>
					<fill>0</fill>
				</PolyStyle>
			</Style>
			<ExtendedData>
				<SchemaData schemaUrl="#Terraces">
					<SimpleData name="el_count">302.000000000000000</SimpleData>
					<SimpleData name="el_sum">65320.683898925781250</SimpleData>
					<SimpleData name="el_mean">216.293655294456215</SimpleData>
					<SimpleData name="el_median">217.613494873046875</SimpleData>
					<SimpleData name="el_stdev">8.208601244048349</SimpleData>
					<SimpleData name="el_min">196.111480712890625</SimpleData>
					<SimpleData name="el_max">230.885253906250000</SimpleData>
					<SimpleData name="area">190253.193</SimpleData>
				</SchemaData>
			</ExtendedData>
			<MultiGeometry>
				<Polygon>
					<outerBoundaryIs>
						<LinearRing>
							<coordinates>
								15.3974015999101,44.3311515810991,0 15.4005852286932,44.3312607033922,0 15.4021276960162,44.3314476719202,0 15.4035239569591,44.3298555446558,0 15.4038510613488,44.3287000586972,0 15.4031425807666,44.3279811050026,0 15.4022349190343,44.3275273824155,0 15.400632918043,44.3284228086077,0 15.3989851392838,44.3275147312677,0 15.3974447334302,44.3276162955643,0 15.3964086236161,44.3279806241347,0 15.3967132166058,44.3284364890504,0 15.3979174904574,44.3281677662428,0 15.397385524383,44.3287708317497,0 15.3967905961556,44.3299753269309,0 15.3970301435983,44.3307199991971,0 15.3974015999101,44.3311515810991,0 
							</coordinates>
						</LinearRing>
					</outerBoundaryIs>
				</Polygon>
			</MultiGeometry>
		</Placemark>
		<Placemark>
			<Style>
				<LineStyle>
					<color>ff0000ff</color>
				</LineStyle>
				<PolyStyle>
					<fill>0</fill>
				</PolyStyle>
			</Style>
			<ExtendedData>
				<SchemaData schemaUrl="#Terraces">
					<SimpleData name="el_count">84.000000000000000</SimpleData>
					<SimpleData name="el_sum">22752.967041015625000</SimpleData>
					<SimpleData name="el_mean">270.868655250186009</SimpleData>
					<SimpleData name="el_median">270.655944824218750</SimpleData>
					<SimpleData name="el_stdev">5.033669953685396</SimpleData>
					<SimpleData name="el_min">262.357543945312500</SimpleData>
					<SimpleData name="el_max">286.643768310546875</SimpleData>
					<SimpleData name="area">51666.669</SimpleData>
				</SchemaData>
			</ExtendedData>
			<MultiGeometry>
				<Polygon>
					<outerBoundaryIs>
						<LinearRing>
							<coordinates>
								15.3893376457442,44.3327425058187,0 15.3899002067896,44.3316824516836,0 15.3915450833698,44.3321577958609,0 15.3931210503356,44.3323447711517,0 15.3940222762328,44.3318366468394,0 15.3942150827658,44.3306095064108,0 15.3929759540793,44.330685921717,0 15.3922775198255,44.33145787549,0 15.3908003327303,44.3310060167481,0 15.3898279427988,44.3308890967323,0 15.3886264342904,44.3315905983218,0 15.3893376457442,44.3327425058187,0 
							</coordinates>
						</LinearRing>
					</outerBoundaryIs>
				</Polygon>
			</MultiGeometry>
		</Placemark>
		<Placemark>
			<Style>
				<LineStyle>
					<color>ff0000ff</color>
				</LineStyle>
				<PolyStyle>
					<fill>0</fill>
				</PolyStyle>
			</Style>
			<ExtendedData>
				<SchemaData schemaUrl="#Terraces">
					<SimpleData name="el_count">21.000000000000000</SimpleData>
					<SimpleData name="el_sum">7624.814727783203125</SimpleData>
					<SimpleData name="el_mean">363.086415608723939</SimpleData>
					<SimpleData name="el_median">363.340728759765625</SimpleData>
					<SimpleData name="el_stdev">1.880819346221047</SimpleData>
					<SimpleData name="el_min">359.517150878906250</SimpleData>
					<SimpleData name="el_max">367.172027587890625</SimpleData>
					<SimpleData name="area">13902.959</SimpleData>
				</SchemaData>
			</ExtendedData>
			<MultiGeometry>
				<Polygon>
					<outerBoundaryIs>
						<LinearRing>
							<coordinates>
								15.4041991538796,44.335480512572,0 15.40584060185,44.3354265953676,0 15.4058707900501,44.334945517796,0 15.4047616379143,44.3344444345848,0 15.4035594116324,44.3350258527613,0 15.4041991538796,44.335480512572,0 
							</coordinates>
						</LinearRing>
					</outerBoundaryIs>
				</Polygon>
			</MultiGeometry>
		</Placemark>
		<Placemark>
			<Style>
				<LineStyle>
					<color>ff0000ff</color>
				</LineStyle>
				<PolyStyle>
					<fill>0</fill>
				</PolyStyle>
			</Style>
			<ExtendedData>
				<SchemaData schemaUrl="#Terraces">
					<SimpleData name="el_count">29.000000000000000</SimpleData>
					<SimpleData name="el_sum">11022.221649169921875</SimpleData>
					<SimpleData name="el_mean">380.076608592066293</SimpleData>
					<SimpleData name="el_median">379.640350341796875</SimpleData>
					<SimpleData name="el_stdev">3.095159777960648</SimpleData>
					<SimpleData name="el_min">372.953918457031250</SimpleData>
					<SimpleData name="el_max">387.062652587890625</SimpleData>
					<SimpleData name="area">17555.347</SimpleData>
				</SchemaData>
			</ExtendedData>
			<MultiGeometry>
				<Polygon>
					<outerBoundaryIs>
						<LinearRing>
							<coordinates>
								15.4070516304224,44.33611969311,0 15.4087914394611,44.3357527522874,0 15.4088861082474,44.3349107154352,0 15.4078096030904,44.3342893023602,0 15.4072815121611,44.3354455153226,0 15.4070516304224,44.33611969311,0 
							</coordinates>
						</LinearRing>
					</outerBoundaryIs>
				</Polygon>
			</MultiGeometry>
		</Placemark>
		<Placemark>
			<Style>
				<LineStyle>
					<color>ff0000ff</color>
				</LineStyle>
				<PolyStyle>
					<fill>0</fill>
				</PolyStyle>
			</Style>
			<ExtendedData>
				<SchemaData schemaUrl="#Terraces">
					<SimpleData name="el_count">11.000000000000000</SimpleData>
					<SimpleData name="el_sum">3788.950256347656250</SimpleData>
					<SimpleData name="el_mean">344.450023304332376</SimpleData>
					<SimpleData name="el_median">344.796447753906250</SimpleData>
					<SimpleData name="el_stdev">2.136557380186283</SimpleData>
					<SimpleData name="el_min">339.319458007812500</SimpleData>
					<SimpleData name="el_max">347.392272949218750</SimpleData>
					<SimpleData name="area">6790.785</SimpleData>
				</SchemaData>
			</ExtendedData>
			<MultiGeometry>
				<Polygon>
					<outerBoundaryIs>
						<LinearRing>
							<coordinates>
								15.4046466352806,44.3372104210247,0 15.4057823800311,44.3367013733396,0 15.4046738569952,44.3362964812455,0 15.4041067293635,44.3366592166709,0 15.4046466352806,44.3372104210247,0 
							</coordinates>
						</LinearRing>
					</outerBoundaryIs>
				</Polygon>
			</MultiGeometry>
		</Placemark>
		<Placemark>
			<Style>
				<LineStyle>
					<color>ff0000ff</color>
				</LineStyle>
				<PolyStyle>
					<fill>0</fill>
				</PolyStyle>
			</Style>
			<ExtendedData>
				<SchemaData schemaUrl="#Terraces">
					<SimpleData name="el_count">451.000000000000000</SimpleData>
					<SimpleData name="el_sum">84001.508193969726563</SimpleData>
					<SimpleData name="el_mean">186.256115729422902</SimpleData>
					<SimpleData name="el_median">185.770645141601563</SimpleData>
					<SimpleData name="el_stdev">6.622568972957660</SimpleData>
					<SimpleData name="el_min">171.298034667968750</SimpleData>
					<SimpleData name="el_max">200.562881469726563</SimpleData>
					<SimpleData name="area">281324.914</SimpleData>
				</SchemaData>
			</ExtendedData>
			<MultiGeometry>
				<Polygon>
					<outerBoundaryIs>
						<LinearRing>
							<coordinates>
								15.4747488492989,44.2962263126147,0 15.4749551753289,44.2968988177345,0 15.4774940702471,44.2961667728382,0 15.479427475714,44.2951005328346,0 15.4800184050238,44.2936551302856,0 15.483230269217,44.293353003907,0 15.4855648511942,44.2922368643399,0 15.4909735025225,44.2903860446038,0 15.4916338679401,44.2892769642093,0 15.4903580629658,44.288849571398,0 15.4883525227159,44.2892429422959,0 15.4888264150187,44.2898661815425,0 15.4871552283814,44.2902100026627,0 15.4846099880024,44.2901246342144,0 15.4828064259546,44.2906613427886,0 15.4817460785128,44.2920125464005,0 15.4790069203094,44.2927936236167,0 15.4764748006185,44.2943433294959,0 15.4747488492989,44.2962263126147,0 
							</coordinates>
						</LinearRing>
					</outerBoundaryIs>
				</Polygon>
			</MultiGeometry>
		</Placemark>
		<Placemark>
			<Style>
				<LineStyle>
					<color>ff0000ff</color>
				</LineStyle>
				<PolyStyle>
					<fill>0</fill>
				</PolyStyle>
			</Style>
			<ExtendedData>
				<SchemaData schemaUrl="#Terraces">
					<SimpleData name="el_count">132.000000000000000</SimpleData>
					<SimpleData name="el_sum">35586.736694335937500</SimpleData>
					<SimpleData name="el_mean">269.596490108605565</SimpleData>
					<SimpleData name="el_median">270.092407226562500</SimpleData>
					<SimpleData name="el_stdev">5.603904658307795</SimpleData>
					<SimpleData name="el_min">259.054534912109375</SimpleData>
					<SimpleData name="el_max">281.560119628906250</SimpleData>
					<SimpleData name="area">81860.179</SimpleData>
				</SchemaData>
			</ExtendedData>
			<MultiGeometry>
				<Polygon>
					<outerBoundaryIs>
						<LinearRing>
							<coordinates>
								15.4536482359277,44.3042000201293,0 15.4521744077389,44.3041577665033,0 15.4538595381891,44.3055459045575,0 15.4553977762158,44.3052511987427,0 15.4575354224976,44.3045211973729,0 15.4604680670186,44.3026817162696,0 15.4599928673069,44.3018659767785,0 15.4583241626675,44.3025941438612,0 15.4559908850811,44.3039983033632,0 15.4536482359277,44.3042000201293,0 
							</coordinates>
						</LinearRing>
					</outerBoundaryIs>
				</Polygon>
			</MultiGeometry>
		</Placemark>
		<Placemark>
			<Style>
				<LineStyle>
					<color>ff0000ff</color>
				</LineStyle>
				<PolyStyle>
					<fill>0</fill>
				</PolyStyle>
			</Style>
			<ExtendedData>
				<SchemaData schemaUrl="#Terraces">
					<SimpleData name="el_count">30.000000000000000</SimpleData>
					<SimpleData name="el_sum">7746.026031494140625</SimpleData>
					<SimpleData name="el_mean">258.200867716471350</SimpleData>
					<SimpleData name="el_median">257.526031494140625</SimpleData>
					<SimpleData name="el_stdev">2.324704731239647</SimpleData>
					<SimpleData name="el_min">254.672714233398438</SimpleData>
					<SimpleData name="el_max">264.156982421875000</SimpleData>
					<SimpleData name="area">20150.901</SimpleData>
				</SchemaData>
			</ExtendedData>
			<MultiGeometry>
				<Polygon>
					<outerBoundaryIs>
						<LinearRing>
							<coordinates>
								15.4495601654846,44.3038795013503,0 15.4500319304983,44.3042624219766,0 15.4508978260106,44.3036337425631,0 15.4501555903359,44.3029152106113,0 15.4475403162694,44.3024926113261,0 15.4495601654846,44.3038795013503,0 
							</coordinates>
						</LinearRing>
					</outerBoundaryIs>
				</Polygon>
			</MultiGeometry>
		</Placemark>
		<Placemark>
			<Style>
				<LineStyle>
					<color>ff0000ff</color>
				</LineStyle>
				<PolyStyle>
					<fill>0</fill>
				</PolyStyle>
			</Style>
			<ExtendedData>
				<SchemaData schemaUrl="#Terraces">
					<SimpleData name="el_count">181.000000000000000</SimpleData>
					<SimpleData name="el_sum">33816.242767333984375</SimpleData>
					<SimpleData name="el_mean">186.830070537756825</SimpleData>
					<SimpleData name="el_median">187.645019531250000</SimpleData>
					<SimpleData name="el_stdev">5.449587631790835</SimpleData>
					<SimpleData name="el_min">171.848464965820313</SimpleData>
					<SimpleData name="el_max">197.187423706054688</SimpleData>
					<SimpleData name="area">117249.699</SimpleData>
				</SchemaData>
			</ExtendedData>
			<MultiGeometry>
				<Polygon>
					<outerBoundaryIs>
						<LinearRing>
							<coordinates>
								15.4283271001771,44.3129071819551,0 15.4312593172608,44.3108279686422,0 15.4330600810298,44.3097630166239,0 15.4327142170309,44.3082733126764,0 15.4319728488359,44.3076508543526,0 15.4298407359784,44.3091980094372,0 15.4283092600239,44.3104542903607,0 15.4275131481244,44.3115154117633,0 15.4271192674634,44.3126231213398,0 15.4283271001771,44.3129071819551,0 
							</coordinates>
						</LinearRing>
					</outerBoundaryIs>
				</Polygon>
			</MultiGeometry>
		</Placemark>
		<Placemark>
			<Style>
				<LineStyle>
					<color>ff0000ff</color>
				</LineStyle>
				<PolyStyle>
					<fill>0</fill>
				</PolyStyle>
			</Style>
			<ExtendedData>
				<SchemaData schemaUrl="#Terraces">
					<SimpleData name="el_count">428.000000000000000</SimpleData>
					<SimpleData name="el_sum">21437.308597564697266</SimpleData>
					<SimpleData name="el_mean">50.087169620478264</SimpleData>
					<SimpleData name="el_median">51.146190643310547</SimpleData>
					<SimpleData name="el_stdev">8.958627921466039</SimpleData>
					<SimpleData name="el_min">25.327257156372070</SimpleData>
					<SimpleData name="el_max">69.559768676757813</SimpleData>
					<SimpleData name="area">265204.023</SimpleData>
				</SchemaData>
			</ExtendedData>
			<MultiGeometry>
				<Polygon>
					<outerBoundaryIs>
						<LinearRing>
							<coordinates>
								15.4102219043573,44.3198515349259,0 15.4146214631097,44.3167093340552,0 15.4163499387326,44.3148272564892,0 15.4198903460549,44.3134194782245,0 15.4222255511047,44.3121122455378,0 15.4225494314074,44.3105719365808,0 15.421541244889,44.3100946891982,0 15.4200813548057,44.3120239566205,0 15.4178766645433,44.3128496959666,0 15.4158698147873,44.3132417976363,0 15.4124673391525,44.3152261197733,0 15.4100674828888,44.3169181619113,0 15.4088050200446,44.318413699569,0 15.4080737754524,44.3192339661071,0 15.4102219043573,44.3198515349259,0 
							</coordinates>
						</LinearRing>
					</outerBoundaryIs>
				</Polygon>
			</MultiGeometry>
		</Placemark>
		<Placemark>
			<Style>
				<LineStyle>
					<color>ff0000ff</color>
				</LineStyle>
				<PolyStyle>
					<fill>0</fill>
				</PolyStyle>
			</Style>
			<ExtendedData>
				<SchemaData schemaUrl="#Terraces">
					<SimpleData name="el_count">70.000000000000000</SimpleData>
					<SimpleData name="el_sum">15231.531677246093750</SimpleData>
					<SimpleData name="el_mean">217.593309674944209</SimpleData>
					<SimpleData name="el_median">218.607070922851563</SimpleData>
					<SimpleData name="el_stdev">3.342903421608260</SimpleData>
					<SimpleData name="el_min">207.828231811523438</SimpleData>
					<SimpleData name="el_max">223.071563720703125</SimpleData>
					<SimpleData name="area">44468.724</SimpleData>
				</SchemaData>
			</ExtendedData>
			<MultiGeometry>
				<Polygon>
					<outerBoundaryIs>
						<LinearRing>
							<coordinates>
								15.4038976019594,44.3257178740376,0 15.40637229642,44.3250838344657,0 15.4077407901339,44.3243575009712,0 15.4064623343674,44.32356845476,0 15.4046255134392,44.3243926271869,0 15.4030226461184,44.3251437990869,0 15.4026911026234,44.3256499880686,0 15.4035305839855,44.3259356081853,0 15.4038976019594,44.3257178740376,0 
							</coordinates>
						</LinearRing>
					</outerBoundaryIs>
				</Polygon>
			</MultiGeometry>
		</Placemark>
		<Placemark>
			<Style>
				<LineStyle>
					<color>ff0000ff</color>
				</LineStyle>
				<PolyStyle>
					<fill>0</fill>
				</PolyStyle>
			</Style>
			<ExtendedData>
				<SchemaData schemaUrl="#Terraces">
					<SimpleData name="el_count">74.000000000000000</SimpleData>
					<SimpleData name="el_sum">23722.875946044921875</SimpleData>
					<SimpleData name="el_mean">320.579404676282707</SimpleData>
					<SimpleData name="el_median">321.372436523437500</SimpleData>
					<SimpleData name="el_stdev">2.695173238773370</SimpleData>
					<SimpleData name="el_min">313.104248046875000</SimpleData>
					<SimpleData name="el_max">326.011383056640625</SimpleData>
					<SimpleData name="area">45443.263</SimpleData>
				</SchemaData>
			</ExtendedData>
			<MultiGeometry>
				<Polygon>
					<outerBoundaryIs>
						<LinearRing>
							<coordinates>
								15.4224892937809,44.3255303797154,0 15.4241573606286,44.3245622556297,0 15.4234809711499,44.3236749684997,0 15.4227417499719,44.3233650753366,0 15.4210034270279,44.3238765152529,0 15.4201377727516,44.3246252078538,0 15.4212135413486,44.32515031429,0 15.4224892937809,44.3255303797154,0 
							</coordinates>
						</LinearRing>
					</outerBoundaryIs>
				</Polygon>
			</MultiGeometry>
		</Placemark>
		<Placemark>
			<Style>
				<LineStyle>
					<color>ff0000ff</color>
				</LineStyle>
				<PolyStyle>
					<fill>0</fill>
				</PolyStyle>
			</Style>
			<ExtendedData>
				<SchemaData schemaUrl="#Terraces">
					<SimpleData name="el_count">77.000000000000000</SimpleData>
					<SimpleData name="el_sum">20211.151824951171875</SimpleData>
					<SimpleData name="el_mean">262.482491233132123</SimpleData>
					<SimpleData name="el_median">262.648834228515625</SimpleData>
					<SimpleData name="el_stdev">8.595637261677469</SimpleData>
					<SimpleData name="el_min">246.872741699218750</SimpleData>
					<SimpleData name="el_max">274.904296875000000</SimpleData>
					<SimpleData name="area">49941.993</SimpleData>
				</SchemaData>
			</ExtendedData>
			<MultiGeometry>
				<Polygon>
					<outerBoundaryIs>
						<LinearRing>
							<coordinates>
								15.4200529272108,44.3221244692219,0 15.4215546562675,44.3213253341484,0 15.4224844773536,44.3201916158557,0 15.4219725434493,44.3188708362485,0 15.4206325240932,44.3188517300131,0 15.420343592039,44.3206083399095,0 15.4191452267796,44.3216708806957,0 15.4194499623864,44.3221266849338,0 15.4200529272108,44.3221244692219,0 
							</coordinates>
						</LinearRing>
					</outerBoundaryIs>
				</Polygon>
			</MultiGeometry>
		</Placemark>
		<Placemark>
			<Style>
				<LineStyle>
					<color>ff0000ff</color>
				</LineStyle>
				<PolyStyle>
					<fill>0</fill>
				</PolyStyle>
			</Style>
			<ExtendedData>
				<SchemaData schemaUrl="#Terraces">
					<SimpleData name="el_count">52.000000000000000</SimpleData>
					<SimpleData name="el_sum">13877.838806152343750</SimpleData>
					<SimpleData name="el_mean">266.881515502929688</SimpleData>
					<SimpleData name="el_median">266.653503417968750</SimpleData>
					<SimpleData name="el_stdev">3.509152899010660</SimpleData>
					<SimpleData name="el_min">258.756561279296875</SimpleData>
					<SimpleData name="el_max">273.437866210937500</SimpleData>
					<SimpleData name="area">33200.517</SimpleData>
				</SchemaData>
			</ExtendedData>
			<MultiGeometry>
				<Polygon>
					<outerBoundaryIs>
						<LinearRing>
							<coordinates>
								15.4276012966208,44.3190422928625,0 15.4284948443686,44.3175479321923,0 15.4279186062693,44.3166121973313,0 15.4270807110754,44.3165431873896,0 15.4262154156291,44.3173159742222,0 15.4265596021753,44.3185892645297,0 15.4276012966208,44.3190422928625,0 
							</coordinates>
						</LinearRing>
					</outerBoundaryIs>
				</Polygon>
			</MultiGeometry>
		</Placemark>
		<Placemark>
			<Style>
				<LineStyle>
					<color>ff0000ff</color>
				</LineStyle>
				<PolyStyle>
					<fill>0</fill>
				</PolyStyle>
			</Style>
			<ExtendedData>
				<SchemaData schemaUrl="#Terraces">
					<SimpleData name="el_count">33.000000000000000</SimpleData>
					<SimpleData name="el_sum">10045.591857910156250</SimpleData>
					<SimpleData name="el_mean">304.411874482125938</SimpleData>
					<SimpleData name="el_median">304.320770263671875</SimpleData>
					<SimpleData name="el_stdev">1.833881604802905</SimpleData>
					<SimpleData name="el_min">299.769500732421875</SimpleData>
					<SimpleData name="el_max">307.861206054687500</SimpleData>
					<SimpleData name="area">21229.160</SimpleData>
				</SchemaData>
			</ExtendedData>
			<MultiGeometry>
				<Polygon>
					<outerBoundaryIs>
						<LinearRing>
							<coordinates>
								15.4315365800955,44.3166707322189,0 15.4327677604435,44.3155598390531,0 15.4306220173437,44.3152793651698,0 15.4298528817689,44.3154506022822,0 15.4303616222546,44.3163144361146,0 15.4315365800955,44.3166707322189,0 
							</coordinates>
						</LinearRing>
					</outerBoundaryIs>
				</Polygon>
			</MultiGeometry>
		</Placemark>
		<Placemark>
			<Style>
				<LineStyle>
					<color>ff0000ff</color>
				</LineStyle>
				<PolyStyle>
					<fill>0</fill>
				</PolyStyle>
			</Style>
			<ExtendedData>
				<SchemaData schemaUrl="#Terraces">
					<SimpleData name="el_count">36.000000000000000</SimpleData>
					<SimpleData name="el_sum">16417.976898193359375</SimpleData>
					<SimpleData name="el_mean">456.054913838704408</SimpleData>
					<SimpleData name="el_median">456.285308837890625</SimpleData>
					<SimpleData name="el_stdev">1.638377218468846</SimpleData>
					<SimpleData name="el_min">451.998107910156250</SimpleData>
					<SimpleData name="el_max">458.168640136718750</SimpleData>
					<SimpleData name="area">22050.473</SimpleData>
				</SchemaData>
			</ExtendedData>
			<MultiGeometry>
				<Polygon>
					<outerBoundaryIs>
						<LinearRing>
							<coordinates>
								15.4353082749159,44.3193979597603,0 15.4375532498415,44.3194855766759,0 15.4367737325282,44.3182620823202,0 15.4361355314378,44.3180240349855,0 15.4349348399607,44.3187260219973,0 15.4350397704143,44.3193268369449,0 15.4353082749159,44.3193979597603,0 
							</coordinates>
						</LinearRing>
					</outerBoundaryIs>
				</Polygon>
			</MultiGeometry>
		</Placemark>
		<Placemark>
			<Style>
				<LineStyle>
					<color>ff0000ff</color>
				</LineStyle>
				<PolyStyle>
					<fill>0</fill>
				</PolyStyle>
			</Style>
			<ExtendedData>
				<SchemaData schemaUrl="#Terraces">
					<SimpleData name="el_count">497.000000000000000</SimpleData>
					<SimpleData name="el_sum">289994.952575683593750</SimpleData>
					<SimpleData name="el_mean">583.490850252884456</SimpleData>
					<SimpleData name="el_median">583.965393066406250</SimpleData>
					<SimpleData name="el_stdev">6.817851205735714</SimpleData>
					<SimpleData name="el_min">567.031494140625000</SimpleData>
					<SimpleData name="el_max">598.556274414062500</SimpleData>
					<SimpleData name="area">312789.513</SimpleData>
				</SchemaData>
			</ExtendedData>
			<MultiGeometry>
				<Polygon>
					<outerBoundaryIs>
						<LinearRing>
							<coordinates>
								15.4371095224144,44.336417450176,0 15.440585512968,44.3352497672261,0 15.4410423322546,44.3336127052146,0 15.440160782705,44.3322212912844,0 15.4363392195275,44.3319473710592,0 15.4331221684601,44.331863420601,0 15.4300994682552,44.3308648037677,0 15.4321914871951,44.3328769838116,0 15.4313954978997,44.3339862247336,0 15.4327473598005,44.3355683132042,0 15.4371095224144,44.336417450176,0 
							</coordinates>
						</LinearRing>
					</outerBoundaryIs>
				</Polygon>
			</MultiGeometry>
		</Placemark>
		<Placemark>
			<Style>
				<LineStyle>
					<color>ff0000ff</color>
				</LineStyle>
				<PolyStyle>
					<fill>0</fill>
				</PolyStyle>
			</Style>
			<ExtendedData>
				<SchemaData schemaUrl="#Terraces">
					<SimpleData name="el_count">125.000000000000000</SimpleData>
					<SimpleData name="el_sum">80575.285217285156250</SimpleData>
					<SimpleData name="el_mean">644.602281738281249</SimpleData>
					<SimpleData name="el_median">644.324829101562500</SimpleData>
					<SimpleData name="el_stdev">3.891949439826138</SimpleData>
					<SimpleData name="el_min">637.120178222656250</SimpleData>
					<SimpleData name="el_max">655.152954101562500</SimpleData>
					<SimpleData name="area">79775.319</SimpleData>
				</SchemaData>
			</ExtendedData>
			<MultiGeometry>
				<Polygon>
					<outerBoundaryIs>
						<LinearRing>
							<coordinates>
								15.4333054835652,44.329457872118,0 15.4363213901685,44.3295425859791,0 15.4369764360756,44.327520004515,0 15.436102201718,44.3270904717285,0 15.4333593847876,44.3276780755854,0 15.4316240262985,44.3285984907238,0 15.4322323546765,44.3293176466324,0 15.4333054835652,44.329457872118,0 
							</coordinates>
						</LinearRing>
					</outerBoundaryIs>
				</Polygon>
			</MultiGeometry>
		</Placemark>
		<Placemark>
			<Style>
				<LineStyle>
					<color>ff0000ff</color>
				</LineStyle>
				<PolyStyle>
					<fill>0</fill>
				</PolyStyle>
			</Style>
			<ExtendedData>
				<SchemaData schemaUrl="#Terraces">
					<SimpleData name="el_count">97.000000000000000</SimpleData>
					<SimpleData name="el_sum">58979.020202636718750</SimpleData>
					<SimpleData name="el_mean">608.031136109656927</SimpleData>
					<SimpleData name="el_median">606.300659179687500</SimpleData>
					<SimpleData name="el_stdev">4.840183247519221</SimpleData>
					<SimpleData name="el_min">600.211975097656250</SimpleData>
					<SimpleData name="el_max">620.134826660156250</SimpleData>
					<SimpleData name="area">60888.552</SimpleData>
				</SchemaData>
			</ExtendedData>
			<MultiGeometry>
				<Polygon>
					<outerBoundaryIs>
						<LinearRing>
							<coordinates>
								15.3894314763252,44.3519809751917,0 15.3917945513875,44.3494959037965,0 15.3910165405217,44.3484163890876,0 15.3900465732821,44.3487082868769,0 15.3881107358176,44.3499173036441,0 15.3880491026741,44.3507351604477,0 15.3892524400584,44.3502500970645,0 15.3897540372511,44.3500800474692,0 15.3890890056991,44.3508759136443,0 15.3882568574884,44.3517444893396,0 15.3884935280068,44.3520563144464,0 15.3894314763252,44.3519809751917,0 
							</coordinates>
						</LinearRing>
					</outerBoundaryIs>
				</Polygon>
			</MultiGeometry>
		</Placemark>
		<Placemark>
			<Style>
				<LineStyle>
					<color>ff0000ff</color>
				</LineStyle>
				<PolyStyle>
					<fill>0</fill>
				</PolyStyle>
			</Style>
			<ExtendedData>
				<SchemaData schemaUrl="#Terraces">
					<SimpleData name="el_count">165.000000000000000</SimpleData>
					<SimpleData name="el_sum">100892.961853027343750</SimpleData>
					<SimpleData name="el_mean">611.472496078953554</SimpleData>
					<SimpleData name="el_median">611.358337402343750</SimpleData>
					<SimpleData name="el_stdev">6.242861460920200</SimpleData>
					<SimpleData name="el_min">599.090209960937500</SimpleData>
					<SimpleData name="el_max">624.295776367187500</SimpleData>
					<SimpleData name="area">103875.812</SimpleData>
				</SchemaData>
			</ExtendedData>
			<MultiGeometry>
				<Polygon>
					<outerBoundaryIs>
						<LinearRing>
							<coordinates>
								15.3808266356622,44.3533326521505,0 15.3831735370499,44.3534450456953,0 15.3847829357705,44.3535358293283,0 15.384887261578,44.3541126403726,0 15.3862636455462,44.3544446724078,0 15.3874673903966,44.3540077236274,0 15.3902150909287,44.3539021762666,0 15.3902133355714,44.35363764944,0 15.3889362239223,44.3531129394472,0 15.3869257490701,44.3531919127216,0 15.3854792066929,44.3523791565015,0 15.385041616823,44.3520920510637,0 15.3829317213842,44.3523396282563,0 15.3817602433027,44.352584033979,0 15.3804844741019,44.3522516124549,0 15.379173498485,44.3516547606101,0 15.3785062934916,44.3521379424009,0 15.3799842298367,44.3526380527855,0 15.3808266356622,44.3533326521505,0 
							</coordinates>
						</LinearRing>
					</outerBoundaryIs>
				</Polygon>
			</MultiGeometry>
		</Placemark>
		<Placemark>
			<Style>
				<LineStyle>
					<color>ff0000ff</color>
				</LineStyle>
				<PolyStyle>
					<fill>0</fill>
				</PolyStyle>
			</Style>
			<ExtendedData>
				<SchemaData schemaUrl="#Terraces">
					<SimpleData name="el_count">43.000000000000000</SimpleData>
					<SimpleData name="el_sum">25801.780517578125000</SimpleData>
					<SimpleData name="el_mean">600.041407385537809</SimpleData>
					<SimpleData name="el_median">600.453430175781250</SimpleData>
					<SimpleData name="el_stdev">2.411817147257915</SimpleData>
					<SimpleData name="el_min">595.793579101562500</SimpleData>
					<SimpleData name="el_max">604.498352050781250</SimpleData>
					<SimpleData name="area">25349.501</SimpleData>
				</SchemaData>
			</ExtendedData>
			<MultiGeometry>
				<Polygon>
					<outerBoundaryIs>
						<LinearRing>
							<coordinates>
								15.3791905553167,44.3543000326708,0 15.3788152119579,44.3532671951844,0 15.377704397378,44.3525253719342,0 15.3764970684048,44.3524091155484,0 15.3771418820259,44.3536575073772,0 15.3783532608128,44.3543990028901,0 15.3791905553167,44.3543000326708,0 
							</coordinates>
						</LinearRing>
					</outerBoundaryIs>
				</Polygon>
			</MultiGeometry>
		</Placemark>
		<Placemark>
			<Style>
				<LineStyle>
					<color>ff0000ff</color>
				</LineStyle>
				<PolyStyle>
					<fill>0</fill>
				</PolyStyle>
			</Style>
			<ExtendedData>
				<SchemaData schemaUrl="#Terraces">
					<SimpleData name="el_count">33.000000000000000</SimpleData>
					<SimpleData name="el_sum">18244.326843261718750</SimpleData>
					<SimpleData name="el_mean">552.858389189749005</SimpleData>
					<SimpleData name="el_median">552.841491699218750</SimpleData>
					<SimpleData name="el_stdev">3.203066522705941</SimpleData>
					<SimpleData name="el_min">546.093444824218750</SimpleData>
					<SimpleData name="el_max">559.939147949218750</SimpleData>
					<SimpleData name="area">20979.387</SimpleData>
				</SchemaData>
			</ExtendedData>
			<MultiGeometry>
				<Polygon>
					<outerBoundaryIs>
						<LinearRing>
							<coordinates>
								15.3703196188909,44.3507459184631,0 15.3724302732828,44.3506188139624,0 15.3722237071981,44.3497537429072,0 15.3707487891226,44.3497104427355,0 15.3697459406712,44.3501225170845,0 15.3694474853604,44.3506285003241,0 15.3703196188909,44.3507459184631,0 
							</coordinates>
						</LinearRing>
					</outerBoundaryIs>
				</Polygon>
			</MultiGeometry>
		</Placemark>
		<Placemark>
			<Style>
				<LineStyle>
					<color>ff0000ff</color>
				</LineStyle>
				<PolyStyle>
					<fill>0</fill>
				</PolyStyle>
			</Style>
			<ExtendedData>
				<SchemaData schemaUrl="#Terraces">
					<SimpleData name="el_count">45.000000000000000</SimpleData>
					<SimpleData name="el_sum">19996.972473144531250</SimpleData>
					<SimpleData name="el_mean">444.377166069878456</SimpleData>
					<SimpleData name="el_median">444.363830566406250</SimpleData>
					<SimpleData name="el_stdev">1.185453873590691</SimpleData>
					<SimpleData name="el_min">441.742828369140625</SimpleData>
					<SimpleData name="el_max">447.466766357421875</SimpleData>
					<SimpleData name="area">29608.926</SimpleData>
				</SchemaData>
			</ExtendedData>
			<MultiGeometry>
				<Polygon>
					<outerBoundaryIs>
						<LinearRing>
							<coordinates>
								15.3965103777398,44.3430827382419,0 15.3983838472884,44.3426192983544,0 15.3988837222977,44.3422087296021,0 15.3980411017037,44.3414902143271,0 15.3965673468547,44.3415915343319,0 15.3957351162945,44.3424120691925,0 15.3958727153039,44.3429406590643,0 15.3965103777398,44.3430827382419,0 
							</coordinates>
						</LinearRing>
					</outerBoundaryIs>
				</Polygon>
			</MultiGeometry>
		</Placemark>
		<Placemark>
			<Style>
				<LineStyle>
					<color>ff0000ff</color>
				</LineStyle>
				<PolyStyle>
					<fill>0</fill>
				</PolyStyle>
			</Style>
			<ExtendedData>
				<SchemaData schemaUrl="#Terraces">
					<SimpleData name="el_count">1003.000000000000000</SimpleData>
					<SimpleData name="el_sum">620706.645629882812500</SimpleData>
					<SimpleData name="el_mean">618.850095343851308</SimpleData>
					<SimpleData name="el_median">618.526306152343750</SimpleData>
					<SimpleData name="el_stdev">8.981915776451377</SimpleData>
					<SimpleData name="el_min">594.421203613281250</SimpleData>
					<SimpleData name="el_max">645.786682128906250</SimpleData>
					<SimpleData name="area">625502.948</SimpleData>
				</SchemaData>
			</ExtendedData>
			<MultiGeometry>
				<Polygon>
					<outerBoundaryIs>
						<LinearRing>
							<coordinates>
								15.4906187754106,44.3201597777614,0 15.4958982711083,44.3185978709017,0 15.4986984640785,44.3169984736552,0 15.4992143992816,44.314639458265,0 15.495994574109,44.3141244155768,0 15.494654848421,44.3141302250341,0 15.4928361549127,44.3129356563344,0 15.4908807616193,44.3114049654376,0 15.4901977182466,44.3098206903227,0 15.4917988465186,44.3090442522821,0 15.4922604744934,44.3081765135283,0 15.4913159402674,44.3073629268521,0 15.488175916194,44.3083383344603,0 15.4877919628131,44.3105043502439,0 15.4896068804516,44.3112661410441,0 15.4909641846985,44.3133765924521,0 15.4892389452364,44.3153559795967,0 15.4877077876238,44.3165168596259,0 15.4875203601721,44.3181529634149,0 15.4860632358402,44.3201792535152,0 15.4876698786735,44.3200281141337,0 15.4906187754106,44.3201597777614,0 
							</coordinates>
						</LinearRing>
					</outerBoundaryIs>
				</Polygon>
			</MultiGeometry>
		</Placemark>
		<Placemark>
			<Style>
				<LineStyle>
					<color>ff0000ff</color>
				</LineStyle>
				<PolyStyle>
					<fill>0</fill>
				</PolyStyle>
			</Style>
			<ExtendedData>
				<SchemaData schemaUrl="#Terraces">
					<SimpleData name="el_count">351.000000000000000</SimpleData>
					<SimpleData name="el_sum">247151.581726074218750</SimpleData>
					<SimpleData name="el_mean">704.135560473145915</SimpleData>
					<SimpleData name="el_median">701.838867187500000</SimpleData>
					<SimpleData name="el_stdev">10.019231209637955</SimpleData>
					<SimpleData name="el_min">681.947998046875000</SimpleData>
					<SimpleData name="el_max">735.934570312500000</SimpleData>
					<SimpleData name="area">216597.862</SimpleData>
				</SchemaData>
			</ExtendedData>
			<MultiGeometry>
				<Polygon>
					<outerBoundaryIs>
						<LinearRing>
							<coordinates>
								15.4965271530755,44.3216733560964,0 15.5048081136183,44.3185588427489,0 15.5076821000263,44.3177765509468,0 15.5091413302368,44.3160866552287,0 15.5078598396248,44.3150823192463,0 15.5060627576028,44.3164370159919,0 15.504654755881,44.3162989536969,0 15.5057865396127,44.3154762958776,0 15.5042379966206,44.3145692956815,0 15.5041151406109,44.3158684618645,0 15.5043296994797,44.3174547213708,0 15.5031941580354,44.3178445066106,0 15.5016525582357,44.3177550929588,0 15.4985868853926,44.3196443043858,0 15.4962445786607,44.319943087131,0 15.4951154068647,44.3211023184413,0 15.4965271530755,44.3216733560964,0 
							</coordinates>
						</LinearRing>
					</outerBoundaryIs>
				</Polygon>
			</MultiGeometry>
		</Placemark>
		<Placemark>
			<Style>
				<LineStyle>
					<color>ff0000ff</color>
				</LineStyle>
				<PolyStyle>
					<fill>0</fill>
				</PolyStyle>
			</Style>
			<ExtendedData>
				<SchemaData schemaUrl="#Terraces">
					<SimpleData name="el_count">455.000000000000000</SimpleData>
					<SimpleData name="el_sum">295295.653076171875000</SimpleData>
					<SimpleData name="el_mean">649.001435332245933</SimpleData>
					<SimpleData name="el_median">646.208618164062500</SimpleData>
					<SimpleData name="el_stdev">9.266571305752848</SimpleData>
					<SimpleData name="el_min">628.493591308593750</SimpleData>
					<SimpleData name="el_max">669.736328125000000</SimpleData>
					<SimpleData name="area">282565.649</SimpleData>
				</SchemaData>
			</ExtendedData>
			<MultiGeometry>
				<Polygon>
					<outerBoundaryIs>
						<LinearRing>
							<coordinates>
								15.5143859324733,44.3106281750487,0 15.5197237006028,44.3082472492756,0 15.5217134834509,44.3060257052923,0 15.5210339303664,44.3049225700037,0 15.5183570237625,44.3051752352831,0 15.5168873528918,44.3056147704373,0 15.5149408328353,44.3051425893355,0 15.5129416082783,44.3063059186117,0 15.513690941172,44.3077454687394,0 15.5123023742292,44.3098198858829,0 15.5143859324733,44.3106281750487,0 
							</coordinates>
						</LinearRing>
					</outerBoundaryIs>
				</Polygon>
			</MultiGeometry>
		</Placemark>
		<Placemark>
			<Style>
				<LineStyle>
					<color>ff0000ff</color>
				</LineStyle>
				<PolyStyle>
					<fill>0</fill>
				</PolyStyle>
			</Style>
			<ExtendedData>
				<SchemaData schemaUrl="#Terraces">
					<SimpleData name="el_count">233.000000000000000</SimpleData>
					<SimpleData name="el_sum">170879.407226562500000</SimpleData>
					<SimpleData name="el_mean">733.388013847907700</SimpleData>
					<SimpleData name="el_median">733.632751464843750</SimpleData>
					<SimpleData name="el_stdev">5.517543910639338</SimpleData>
					<SimpleData name="el_min">712.930236816406250</SimpleData>
					<SimpleData name="el_max">744.632141113281250</SimpleData>
					<SimpleData name="area">147838.641</SimpleData>
				</SchemaData>
			</ExtendedData>
			<MultiGeometry>
				<Polygon>
					<outerBoundaryIs>
						<LinearRing>
							<coordinates>
								15.5054834951644,44.3113893755835,0 15.5078104838284,44.3093589710763,0 15.5090040826394,44.3079588387218,0 15.5059118874651,44.3066739501288,0 15.504566977229,44.3060546344439,0 15.5028198267004,44.3053889769129,0 15.5047819223184,44.3076889913611,0 15.503791638001,44.3093767665578,0 15.5043476661611,44.3117310767356,0 15.5054834951644,44.3113893755835,0 
							</coordinates>
						</LinearRing>
					</outerBoundaryIs>
				</Polygon>
			</MultiGeometry>
		</Placemark>
		<Placemark>
			<Style>
				<LineStyle>
					<color>ff0000ff</color>
				</LineStyle>
				<PolyStyle>
					<fill>0</fill>
				</PolyStyle>
			</Style>
			<ExtendedData>
				<SchemaData schemaUrl="#Terraces">
					<SimpleData name="el_count">56.000000000000000</SimpleData>
					<SimpleData name="el_sum">40157.921020507812500</SimpleData>
					<SimpleData name="el_mean">717.105732509068048</SimpleData>
					<SimpleData name="el_median">715.742706298828125</SimpleData>
					<SimpleData name="el_stdev">5.404002145079167</SimpleData>
					<SimpleData name="el_min">708.722412109375000</SimpleData>
					<SimpleData name="el_max">727.194030761718750</SimpleData>
					<SimpleData name="area">36102.867</SimpleData>
				</SchemaData>
			</ExtendedData>
			<MultiGeometry>
				<Polygon>
					<outerBoundaryIs>
						<LinearRing>
							<coordinates>
								15.5008395740591,44.3088125814286,0 15.5000917657903,44.3075172322585,0 15.5008236241164,44.3069368588258,0 15.5027072190185,44.3078905297783,0 15.5033046881447,44.3072626345987,0 15.5018891254885,44.3062107234186,0 15.5004156265364,44.3062171880994,0 15.4991536560421,44.3074732382194,0 15.5008395740591,44.3088125814286,0 
							</coordinates>
						</LinearRing>
					</outerBoundaryIs>
				</Polygon>
			</MultiGeometry>
		</Placemark>
		<Placemark>
			<Style>
				<LineStyle>
					<color>ff0000ff</color>
				</LineStyle>
				<PolyStyle>
					<fill>0</fill>
				</PolyStyle>
			</Style>
			<ExtendedData>
				<SchemaData schemaUrl="#Terraces">
					<SimpleData name="el_count">86.000000000000000</SimpleData>
					<SimpleData name="el_sum">60236.975097656250000</SimpleData>
					<SimpleData name="el_mean">700.429942996002865</SimpleData>
					<SimpleData name="el_median">701.914093017578125</SimpleData>
					<SimpleData name="el_stdev">6.164094035054430</SimpleData>
					<SimpleData name="el_min">684.639648437500000</SimpleData>
					<SimpleData name="el_max">712.219299316406250</SimpleData>
					<SimpleData name="area">55410.786</SimpleData>
				</SchemaData>
			</ExtendedData>
			<MultiGeometry>
				<Polygon>
					<outerBoundaryIs>
						<LinearRing>
							<coordinates>
								15.5001542534781,44.3109318622334,0 15.5000474497887,44.3101868228888,0 15.498865491425,44.3090376574332,0 15.498088098017,44.3081993482094,0 15.4965435141828,44.3077251004446,0 15.4955761631854,44.3081862252042,0 15.4954161987024,44.3090767180204,0 15.4968926107367,44.3094069857851,0 15.5001542534781,44.3109318622334,0 
							</coordinates>
						</LinearRing>
					</outerBoundaryIs>
				</Polygon>
			</MultiGeometry>
		</Placemark>
		<Placemark>
			<Style>
				<LineStyle>
					<color>ff0000ff</color>
				</LineStyle>
				<PolyStyle>
					<fill>0</fill>
				</PolyStyle>
			</Style>
			<ExtendedData>
				<SchemaData schemaUrl="#Terraces">
					<SimpleData name="el_count">57.000000000000000</SimpleData>
					<SimpleData name="el_sum">38746.757995605468750</SimpleData>
					<SimpleData name="el_mean">679.767684133429270</SimpleData>
					<SimpleData name="el_median">682.035888671875000</SimpleData>
					<SimpleData name="el_stdev">5.634677935418775</SimpleData>
					<SimpleData name="el_min">664.291198730468750</SimpleData>
					<SimpleData name="el_max">685.986328125000000</SimpleData>
					<SimpleData name="area">36966.498</SimpleData>
				</SchemaData>
			</ExtendedData>
			<MultiGeometry>
				<Polygon>
					<outerBoundaryIs>
						<LinearRing>
							<coordinates>
								15.5091292702292,44.3146918907665,0 15.5123098860074,44.3145333784013,0 15.5123057016318,44.3140524252835,0 15.5111987619781,44.3138649957459,0 15.5098925382378,44.3138708339925,0 15.508346881243,44.3133005567633,0 15.5075380843383,44.3127269868949,0 15.5065337294264,44.3127795422578,0 15.5091292702292,44.3146918907665,0 
							</coordinates>
						</LinearRing>
					</outerBoundaryIs>
				</Polygon>
			</MultiGeometry>
		</Placemark>
		<Placemark>
			<Style>
				<LineStyle>
					<color>ff0000ff</color>
				</LineStyle>
				<PolyStyle>
					<fill>0</fill>
				</PolyStyle>
			</Style>
			<ExtendedData>
				<SchemaData schemaUrl="#Terraces">
					<SimpleData name="el_count">54.000000000000000</SimpleData>
					<SimpleData name="el_sum">37965.294250488281250</SimpleData>
					<SimpleData name="el_mean">703.061004638671875</SimpleData>
					<SimpleData name="el_median">703.240905761718750</SimpleData>
					<SimpleData name="el_stdev">1.402934476296442</SimpleData>
					<SimpleData name="el_min">699.181335449218750</SimpleData>
					<SimpleData name="el_max">706.310058593750000</SimpleData>
					<SimpleData name="area">33492.933</SimpleData>
				</SchemaData>
			</ExtendedData>
			<MultiGeometry>
				<Polygon>
					<outerBoundaryIs>
						<LinearRing>
							<coordinates>
								15.5117264984424,44.3129247374347,0 15.5129560804096,44.3118129867136,0 15.5122483612291,44.3113111419262,0 15.5111764258514,44.3112918953406,0 15.5096755541287,44.3120200601593,0 15.5101508982912,44.3127634448892,0 15.5107568880992,44.3131214658705,0 15.5117264984424,44.3129247374347,0 
							</coordinates>
						</LinearRing>
					</outerBoundaryIs>
				</Polygon>
			</MultiGeometry>
		</Placemark>
		<Placemark>
			<Style>
				<LineStyle>
					<color>ff0000ff</color>
				</LineStyle>
				<PolyStyle>
					<fill>0</fill>
				</PolyStyle>
			</Style>
			<ExtendedData>
				<SchemaData schemaUrl="#Terraces">
					<SimpleData name="el_count">269.000000000000000</SimpleData>
					<SimpleData name="el_sum">78355.172393798828125</SimpleData>
					<SimpleData name="el_mean">291.283168750181517</SimpleData>
					<SimpleData name="el_median">291.382598876953125</SimpleData>
					<SimpleData name="el_stdev">8.640024694557551</SimpleData>
					<SimpleData name="el_min">269.846191406250000</SimpleData>
					<SimpleData name="el_max">306.510589599609375</SimpleData>
					<SimpleData name="area">170431.833</SimpleData>
				</SchemaData>
			</ExtendedData>
			<MultiGeometry>
				<Polygon>
					<outerBoundaryIs>
						<LinearRing>
							<coordinates>
								15.4879136498974,44.2968922997348,0 15.4913205314359,44.2958676526871,0 15.494019530771,44.2942928479114,0 15.495114935884,44.2931578171736,0 15.4956469946467,44.2927226334413,0 15.4944081984754,44.2927280019312,0 15.4926762344238,44.2938176759,0 15.4932075121244,44.2932863122083,0 15.4936064677041,44.2929479073523,0 15.4926351133021,44.2929040032611,0 15.4902938372682,44.2932026606877,0 15.4886265530212,44.2940274600548,0 15.487692248359,44.2944162317067,0 15.4881677696015,44.2952318555758,0 15.4878363298192,44.2956420990177,0 15.486959818186,44.2949243786691,0 15.4861241501672,44.2950962788167,0 15.4856954205947,44.2958917088497,0 15.48643859409,44.296682152684,0 15.4879136498974,44.2968922997348,0 
							</coordinates>
						</LinearRing>
					</outerBoundaryIs>
				</Polygon>
			</MultiGeometry>
		</Placemark>
		<Placemark>
			<Style>
				<LineStyle>
					<color>ff0000ff</color>
				</LineStyle>
				<PolyStyle>
					<fill>0</fill>
				</PolyStyle>
			</Style>
			<ExtendedData>
				<SchemaData schemaUrl="#Terraces">
					<SimpleData name="el_count">37.000000000000000</SimpleData>
					<SimpleData name="el_sum">21079.856689453125000</SimpleData>
					<SimpleData name="el_mean">569.725856471706038</SimpleData>
					<SimpleData name="el_median">569.584411621093750</SimpleData>
					<SimpleData name="el_stdev">3.163480139696239</SimpleData>
					<SimpleData name="el_min">565.777954101562500</SimpleData>
					<SimpleData name="el_max">577.652221679687500</SimpleData>
					<SimpleData name="area">22964.100</SimpleData>
				</SchemaData>
			</ExtendedData>
			<MultiGeometry>
				<Polygon>
					<outerBoundaryIs>
						<LinearRing>
							<coordinates>
								15.48676039734,44.3072621871166,0 15.4886234280024,44.3057632179796,0 15.4877519324817,44.3056707480416,0 15.4863470091249,44.3058691274535,0 15.4856062971483,44.3053913061042,0 15.4858159534652,44.3064485544241,0 15.48676039734,44.3072621871166,0 
							</coordinates>
						</LinearRing>
					</outerBoundaryIs>
				</Polygon>
			</MultiGeometry>
		</Placemark>
		<Placemark>
			<Style>
				<LineStyle>
					<color>ff0000ff</color>
				</LineStyle>
				<PolyStyle>
					<fill>0</fill>
				</PolyStyle>
			</Style>
			<ExtendedData>
				<SchemaData schemaUrl="#Terraces">
					<SimpleData name="el_count">32.000000000000000</SimpleData>
					<SimpleData name="el_sum">17671.333129882812500</SimpleData>
					<SimpleData name="el_mean">552.229160308837891</SimpleData>
					<SimpleData name="el_median">552.082275390625000</SimpleData>
					<SimpleData name="el_stdev">3.075532159323981</SimpleData>
					<SimpleData name="el_min">547.282348632812500</SimpleData>
					<SimpleData name="el_max">558.742431640625000</SimpleData>
					<SimpleData name="area">20472.102</SimpleData>
				</SchemaData>
			</ExtendedData>
			<MultiGeometry>
				<Polygon>
					<outerBoundaryIs>
						<LinearRing>
							<coordinates>
								15.4843902399706,44.3041218915711,0 15.4850835761398,44.3029165172449,0 15.4842430450501,44.3025112565865,0 15.4830725917466,44.3027086016007,0 15.4825387741709,44.3029513443205,0 15.4830440347761,44.3033099384729,0 15.4837523973847,44.3039322054691,0 15.4843902399706,44.3041218915711,0 
							</coordinates>
						</LinearRing>
					</outerBoundaryIs>
				</Polygon>
			</MultiGeometry>
		</Placemark>
		<Placemark>
			<Style>
				<LineStyle>
					<color>ff0000ff</color>
				</LineStyle>
				<PolyStyle>
					<fill>0</fill>
				</PolyStyle>
			</Style>
			<ExtendedData>
				<SchemaData schemaUrl="#Terraces">
					<SimpleData name="el_count">156.000000000000000</SimpleData>
					<SimpleData name="el_sum">86846.301391601562500</SimpleData>
					<SimpleData name="el_mean">556.707060202574098</SimpleData>
					<SimpleData name="el_median">556.802673339843750</SimpleData>
					<SimpleData name="el_stdev">5.949830714157010</SimpleData>
					<SimpleData name="el_min">541.936767578125000</SimpleData>
					<SimpleData name="el_max">574.947021484375000</SimpleData>
					<SimpleData name="area">96440.720</SimpleData>
				</SchemaData>
			</ExtendedData>
			<MultiGeometry>
				<Polygon>
					<outerBoundaryIs>
						<LinearRing>
							<coordinates>
								15.5081684700041,44.3003872385184,0 15.5103726637411,44.2997040491253,0 15.5105240427312,44.2978516258843,0 15.5110102402935,44.295997704503,0 15.5107363334065,44.2953015180119,0 15.5103181410026,44.2972753779895,0 15.5095544679363,44.2980242957505,0 15.5087529304228,44.2982683550849,0 15.5073104239347,44.2979621380205,0 15.5053634075146,44.2973936005373,0 15.5042553621956,44.2970377673085,0 15.5060427864218,44.2985208800288,0 15.5066601851721,44.3002255979009,0 15.5081684700041,44.3003872385184,0 
							</coordinates>
						</LinearRing>
					</outerBoundaryIs>
				</Polygon>
			</MultiGeometry>
		</Placemark>
		<Placemark>
			<Style>
				<LineStyle>
					<color>ff0000ff</color>
				</LineStyle>
				<PolyStyle>
					<fill>0</fill>
				</PolyStyle>
			</Style>
			<ExtendedData>
				<SchemaData schemaUrl="#Terraces">
					<SimpleData name="el_count">122.000000000000000</SimpleData>
					<SimpleData name="el_sum">74350.871276855468750</SimpleData>
					<SimpleData name="el_mean">609.433371121766186</SimpleData>
					<SimpleData name="el_median">609.587799072265625</SimpleData>
					<SimpleData name="el_stdev">5.396188706184634</SimpleData>
					<SimpleData name="el_min">598.032226562500000</SimpleData>
					<SimpleData name="el_max">623.184692382812500</SimpleData>
					<SimpleData name="area">76565.738</SimpleData>
				</SchemaData>
			</ExtendedData>
			<MultiGeometry>
				<Polygon>
					<outerBoundaryIs>
						<LinearRing>
							<coordinates>
								15.514228768963,44.3041357544587,0 15.5110898232596,44.3013121022998,0 15.5092560047099,44.3022341411912,0 15.5105041673864,44.3032867100544,0 15.5116550454451,44.3047004304065,0 15.5132329479699,44.3051502757327,0 15.514228768963,44.3041357544587,0 
							</coordinates>
						</LinearRing>
					</outerBoundaryIs>
				</Polygon>
			</MultiGeometry>
		</Placemark>
		<Placemark>
			<Style>
				<LineStyle>
					<color>ff0000ff</color>
				</LineStyle>
				<PolyStyle>
					<fill>0</fill>
				</PolyStyle>
			</Style>
			<ExtendedData>
				<SchemaData schemaUrl="#Terraces">
					<SimpleData name="el_count">131.000000000000000</SimpleData>
					<SimpleData name="el_sum">87676.333557128906250</SimpleData>
					<SimpleData name="el_mean">669.284988985716836</SimpleData>
					<SimpleData name="el_median">670.484375000000000</SimpleData>
					<SimpleData name="el_stdev">4.046117311620392</SimpleData>
					<SimpleData name="el_min">657.605285644531250</SimpleData>
					<SimpleData name="el_max">676.875549316406250</SimpleData>
					<SimpleData name="area">81259.646</SimpleData>
				</SchemaData>
			</ExtendedData>
			<MultiGeometry>
				<Polygon>
					<outerBoundaryIs>
						<LinearRing>
							<coordinates>
								15.5187131086573,44.3037787980266,0 15.5220581979324,44.3033547320314,0 15.5221817002348,44.3021757840815,0 15.5218063227358,44.3013838941535,0 15.5217990808258,44.3005662731643,0 15.5203687714311,44.3016549871113,0 15.5190963062569,44.301660776766,0 15.5179637046895,44.30233928019,0 15.5173980277463,44.302750670764,0 15.5177106079208,44.3040238323893,0 15.5187131086573,44.3037787980266,0 
							</coordinates>
						</LinearRing>
					</outerBoundaryIs>
				</Polygon>
			</MultiGeometry>
		</Placemark>
		<Placemark>
			<Style>
				<LineStyle>
					<color>ff0000ff</color>
				</LineStyle>
				<PolyStyle>
					<fill>0</fill>
				</PolyStyle>
			</Style>
			<ExtendedData>
				<SchemaData schemaUrl="#Terraces">
					<SimpleData name="el_count">93.000000000000000</SimpleData>
					<SimpleData name="el_sum">56320.514953613281250</SimpleData>
					<SimpleData name="el_mean">605.596934985089092</SimpleData>
					<SimpleData name="el_median">603.956359863281250</SimpleData>
					<SimpleData name="el_stdev">12.511721295855599</SimpleData>
					<SimpleData name="el_min">586.621520996093750</SimpleData>
					<SimpleData name="el_max">631.626647949218750</SimpleData>
					<SimpleData name="area">58484.546</SimpleData>
				</SchemaData>
			</ExtendedData>
			<MultiGeometry>
				<Polygon>
					<outerBoundaryIs>
						<LinearRing>
							<coordinates>
								15.4972855511273,44.304379112831,0 15.5007866180439,44.3025842180779,0 15.5027259644721,44.3022390183238,0 15.5040978754974,44.3021127289888,0 15.5031208176976,44.3014196258561,0 15.5023787964985,44.3007976267786,0 15.5024854064507,44.3015186173643,0 15.5026238640163,44.3020470784597,0 15.5015527138049,44.3020998839717,0 15.5008121314708,44.301646209012,0 15.4997077046998,44.3017231917622,0 15.4987412912269,44.3022805342647,0 15.4978438651755,44.3030780543236,0 15.4970095344262,44.303418368548,0 15.4964804301203,44.3042142745756,0 15.4972855511273,44.304379112831,0 
							</coordinates>
						</LinearRing>
					</outerBoundaryIs>
				</Polygon>
			</MultiGeometry>
		</Placemark>
		<Placemark>
			<Style>
				<LineStyle>
					<color>ff0000ff</color>
				</LineStyle>
				<PolyStyle>
					<fill>0</fill>
				</PolyStyle>
			</Style>
			<ExtendedData>
				<SchemaData schemaUrl="#Terraces">
					<SimpleData name="el_count">14.000000000000000</SimpleData>
					<SimpleData name="el_sum">7872.712768554687500</SimpleData>
					<SimpleData name="el_mean">562.336626325334805</SimpleData>
					<SimpleData name="el_median">562.178192138671875</SimpleData>
					<SimpleData name="el_stdev">1.463367839681848</SimpleData>
					<SimpleData name="el_min">560.097656250000000</SimpleData>
					<SimpleData name="el_max">565.375610351562500</SimpleData>
					<SimpleData name="area">8179.563</SimpleData>
				</SchemaData>
			</ExtendedData>
			<MultiGeometry>
				<Polygon>
					<outerBoundaryIs>
						<LinearRing>
							<coordinates>
								15.4888358943026,44.3031169587775,0 15.4889584645707,44.3017456613433,0 15.4879562706864,44.3020385306496,0 15.4878595956277,44.3024958678739,0 15.4888358943026,44.3031169587775,0 
							</coordinates>
						</LinearRing>
					</outerBoundaryIs>
				</Polygon>
			</MultiGeometry>
		</Placemark>
		<Placemark>
			<Style>
				<LineStyle>
					<color>ff0000ff</color>
				</LineStyle>
				<PolyStyle>
					<fill>0</fill>
				</PolyStyle>
			</Style>
			<ExtendedData>
				<SchemaData schemaUrl="#Terraces">
					<SimpleData name="el_count">6.000000000000000</SimpleData>
					<SimpleData name="el_sum">3568.760253906250000</SimpleData>
					<SimpleData name="el_mean">594.793375651041629</SimpleData>
					<SimpleData name="el_median">595.583160400390625</SimpleData>
					<SimpleData name="el_stdev">2.261152701094389</SimpleData>
					<SimpleData name="el_min">591.261230468750000</SimpleData>
					<SimpleData name="el_max">597.078125000000000</SimpleData>
					<SimpleData name="area">4737.805</SimpleData>
				</SchemaData>
			</ExtendedData>
			<MultiGeometry>
				<Polygon>
					<outerBoundaryIs>
						<LinearRing>
							<coordinates>
								15.4876421104143,44.3045409310768,0 15.4875665759946,44.3035071620044,0 15.4868294613238,44.3034622086047,0 15.4872715571812,44.3042779773539,0 15.4873754023869,44.3046863611688,0 15.4876421104143,44.3045409310768,0 
							</coordinates>
						</LinearRing>
					</outerBoundaryIs>
				</Polygon>
			</MultiGeometry>
		</Placemark>
		<Placemark>
			<Style>
				<LineStyle>
					<color>ff0000ff</color>
				</LineStyle>
				<PolyStyle>
					<fill>0</fill>
				</PolyStyle>
			</Style>
			<ExtendedData>
				<SchemaData schemaUrl="#Terraces">
					<SimpleData name="el_count">22.000000000000000</SimpleData>
					<SimpleData name="el_sum">12280.884521484375000</SimpleData>
					<SimpleData name="el_mean">558.222023703835248</SimpleData>
					<SimpleData name="el_median">558.165100097656250</SimpleData>
					<SimpleData name="el_stdev">2.522353001501128</SimpleData>
					<SimpleData name="el_min">553.086791992187500</SimpleData>
					<SimpleData name="el_max">562.892944335937500</SimpleData>
					<SimpleData name="area">13563.556</SimpleData>
				</SchemaData>
			</ExtendedData>
			<MultiGeometry>
				<Polygon>
					<outerBoundaryIs>
						<LinearRing>
							<coordinates>
								15.4957579659971,44.3019327913299,0 15.496991274951,44.3012540698676,0 15.4966864559216,44.3008465686123,0 15.4957133504066,44.3006103091815,0 15.4949780846594,44.3007818381913,0 15.4953520873734,44.3014535791717,0 15.4957579659971,44.3019327913299,0 
							</coordinates>
						</LinearRing>
					</outerBoundaryIs>
				</Polygon>
			</MultiGeometry>
		</Placemark>
		<Placemark>
			<Style>
				<LineStyle>
					<color>ff0000ff</color>
				</LineStyle>
				<PolyStyle>
					<fill>0</fill>
				</PolyStyle>
			</Style>
			<ExtendedData>
				<SchemaData schemaUrl="#Terraces">
					<SimpleData name="el_count">12.000000000000000</SimpleData>
					<SimpleData name="el_sum">6380.572265625000000</SimpleData>
					<SimpleData name="el_mean">531.714355468750000</SimpleData>
					<SimpleData name="el_median">530.622283935546875</SimpleData>
					<SimpleData name="el_stdev">2.888841595348411</SimpleData>
					<SimpleData name="el_min">528.095947265625000</SimpleData>
					<SimpleData name="el_max">539.020324707031250</SimpleData>
					<SimpleData name="area">6922.817</SimpleData>
				</SchemaData>
			</ExtendedData>
			<MultiGeometry>
				<Polygon>
					<outerBoundaryIs>
						<LinearRing>
							<coordinates>
								15.4911001733546,44.3015681330724,0 15.4926677817976,44.3008158745461,0 15.4909273325071,44.3009195624556,0 15.4904294518785,44.3014507714723,0 15.4911001733546,44.3015681330724,0 
							</coordinates>
						</LinearRing>
					</outerBoundaryIs>
				</Polygon>
			</MultiGeometry>
		</Placemark>
		<Placemark>
			<Style>
				<LineStyle>
					<color>ff0000ff</color>
				</LineStyle>
				<PolyStyle>
					<fill>0</fill>
				</PolyStyle>
			</Style>
			<ExtendedData>
				<SchemaData schemaUrl="#Terraces">
					<SimpleData name="el_count">546.000000000000000</SimpleData>
					<SimpleData name="el_sum">8117.197882652282715</SimpleData>
					<SimpleData name="el_mean">14.866662788740445</SimpleData>
					<SimpleData name="el_median">13.615445137023926</SimpleData>
					<SimpleData name="el_stdev">7.977779258687773</SimpleData>
					<SimpleData name="el_min">1.082158565521240</SimpleData>
					<SimpleData name="el_max">36.509792327880859</SimpleData>
					<SimpleData name="area">342054.481</SimpleData>
				</SchemaData>
			</ExtendedData>
			<MultiGeometry>
				<Polygon>
					<outerBoundaryIs>
						<LinearRing>
							<coordinates>
								15.433058989984,44.3005042944485,0 15.4392722633758,44.2984604823736,0 15.4403250765179,44.2959553669591,0 15.4423279227592,44.2951299738521,0 15.4453704758257,44.2945409833698,0 15.4495769446238,44.2929132433027,0 15.4472972949103,44.2925374135844,0 15.4427507288881,44.2934689766193,0 15.4391782276768,44.2948294940366,0 15.435439211013,44.296334826365,0 15.4348817090994,44.2979241626183,0 15.4327418979976,44.298365165075,0 15.4311057333224,44.2989966170782,0 15.4309802378428,44.3001514264727,0 15.4314900938945,44.3011835940012,0 15.4323959831509,44.3014206550558,0 15.433058989984,44.3005042944485,0 
							</coordinates>
						</LinearRing>
					</outerBoundaryIs>
				</Polygon>
			</MultiGeometry>
		</Placemark>
		<Placemark>
			<Style>
				<LineStyle>
					<color>ff0000ff</color>
				</LineStyle>
				<PolyStyle>
					<fill>0</fill>
				</PolyStyle>
			</Style>
			<ExtendedData>
				<SchemaData schemaUrl="#Terraces">
					<SimpleData name="el_count">15173.000000000000000</SimpleData>
					<SimpleData name="el_sum">2891076.824249267578125</SimpleData>
					<SimpleData name="el_mean">190.540883427751112</SimpleData>
					<SimpleData name="el_median">192.675643920898438</SimpleData>
					<SimpleData name="el_stdev">35.334764929206663</SimpleData>
					<SimpleData name="el_min">107.780891418457031</SimpleData>
					<SimpleData name="el_max">257.744842529296875</SimpleData>
					<SimpleData name="area">9492885.026</SimpleData>
				</SchemaData>
			</ExtendedData>
			<MultiGeometry>
				<Polygon>
					<outerBoundaryIs>
						<LinearRing>
							<coordinates>
								15.541339787285,44.2697170341564,0 15.5489493685395,44.2674201332974,0 15.5551446761068,44.2642638499243,0 15.5600677373019,44.2611134737976,0 15.5661316335076,44.258342016793,0 15.5708747268252,44.2574526538193,0 15.5736072687,44.2562846214109,0 15.5759452333928,44.2558399785465,0 15.5796827842219,44.2548110219487,0 15.582882969062,44.2535922954346,0 15.5878232935405,44.2524126354172,0 15.5913659401882,44.2520095688718,0 15.5940454309369,44.2522842521219,0 15.5981184662922,44.2513972397612,0 15.6019813182087,44.2495973334572,0 15.6074988552753,44.2460569898448,0 15.6087460453001,44.2437176095339,0 15.6122083970424,44.2420878309866,0 15.6169819172166,44.2411001928735,0 15.6203239828951,44.2407935064088,0 15.624202493699,44.2406040365492,0 15.6232519120802,44.239286537776,0 15.6220753366953,44.2387398264871,0 15.6225694737537,44.2380156675065,0 15.6245807505266,44.2384135195904,0 15.6265966479903,44.2392441910118,0 15.6290752693973,44.2395432037961,0 15.6292147079731,44.2400715114653,0 15.6268461167919,44.2406857558767,0 15.6283989269913,44.2419999130662,0 15.630901615491,44.2414089449302,0 15.6338360145738,44.2405269406456,0 15.6409644033501,44.2377215422854,0 15.6468200601637,44.2348267159739,0 15.6501165096638,44.233461263688,0 15.6504459414236,44.2330024589288,0 15.6532830137293,44.2324571930262,0 15.6572141009527,44.2310398064024,0 15.6611123616417,44.2296946209789,0 15.6662524628603,44.2287508979684,0 15.6697947635424,44.228489693518,0 15.6742575222731,44.2268281115178,0 15.678317624983,44.225072550666,0 15.6760386473951,44.224653179492,0 15.6807717870673,44.2232783290407,0 15.6873694907165,44.2212187069489,0 15.6886969689733,44.2203449487521,0 15.6860736643597,44.2190620898947,0 15.6861181993546,44.2171379043748,0 15.6829701195879,44.2167238876,0 15.679569525901,44.21760993147,0 15.6755033723321,44.2187883993295,0 15.6716371403238,44.2199174490488,0 15.6673722041282,44.2212891873867,0 15.6631793481958,44.2231413269561,0 15.6565891245512,44.2259690748151,0 15.6516518843354,44.2271035978803,0 15.6494510021144,44.227693306403,0 15.6489859682401,44.2279845366041,0 15.6504033002589,44.229130824565,0 15.647256927508,44.2289082062669,0 15.6451175683546,44.229016503836,0 15.6420475188744,44.2296590726433,0 15.6389099919351,44.2302538384471,0 15.6338454915525,44.2320616728537,0 15.6298376397889,44.2326129173031,0 15.6275673928826,44.2330101948038,0 15.6241619643559,44.2336060267353,0 15.6200216405892,44.2343019439242,0 15.6156106287786,44.2347105830832,0 15.613608283309,44.2351542368207,0 15.6092021229392,44.2360435806554,0 15.6050619392156,44.2367870524767,0 15.5995289977169,44.23874013746,0 15.5949327978917,44.2407361768767,0 15.5901991117109,44.2423960567709,0 15.5884744757708,44.243895985145,0 15.5886245930983,44.2455305353695,0 15.5866274096867,44.2465508617788,0 15.5847582584931,44.2469933249667,0 15.580878477486,44.2471093152885,0 15.5776046299323,44.2476068934681,0 15.5747415559543,44.2490642662944,0 15.5734192130966,44.2507062341234,0 15.571086551474,44.2516798738481,0 15.5676762217851,44.2519373609157,0 15.5662760859247,44.2524733849906,0 15.5666863541739,44.2533852065831,0 15.5646802386813,44.2535394340607,0 15.5639510493662,44.2542645015784,0 15.5634281082166,44.2555657193243,0 15.5612202369547,44.2556246856079,0 15.5599442092883,44.2551499708857,0 15.5578128161933,44.2562185474662,0 15.5558129224988,44.2570459560503,0 15.5548909577701,44.2586376608429,0 15.5542325749307,44.2597952004998,0 15.5528343829865,44.2605715378868,0 15.5507606106773,44.2606777505616,0 15.5506168853122,44.2596202954802,0 15.5522226054691,44.2595644466822,0 15.552485345952,44.2590341021765,0 15.5506734841186,44.2585137768511,0 15.5493983731407,44.258135135436,0 15.5481241720322,44.2578526707003,0 15.5482098631465,44.2598723606094,0 15.5484191300477,44.260785211155,0 15.5464113758417,44.2607948326405,0 15.5444767602262,44.2614774370318,0 15.5448894217884,44.2626779098465,0 15.5448349323409,44.2640249027977,0 15.5441727429064,44.264797620848,0 15.542437434863,44.2653349478552,0 15.5421789972037,44.2663462241389,0 15.5405026242134,44.2660174853749,0 15.5403766931487,44.2668838376775,0 15.5394352445454,44.2664073115581,0 15.5405611807792,44.2651033540566,0 15.5410895626671,44.2643312908687,0 15.5396827285505,44.2641936532856,0 15.5370108183878,44.264783416632,0 15.5361433539861,44.2650760769511,0 15.5379544147261,44.2655004407327,0 15.5376923919053,44.2661269430566,0 15.5358156935816,44.2658471758433,0 15.5339485910645,44.2666254798639,0 15.5322148707165,44.2673550343298,0 15.5305601551972,44.2694309273426,0 15.5296308377145,44.2703009959355,0 15.5329685152869,44.26927542332,0 15.5357749752081,44.2687332214964,0 15.5381115310185,44.2680488725321,0 15.5409209718014,44.267843213156,0 15.5399275403436,44.2690022546819,0 15.5378644118634,44.2703106217676,0 15.5376723734125,44.2712734767953,0 15.5386790663528,44.271557319206,0 15.541339787285,44.2697170341564,0 
							</coordinates>
						</LinearRing>
					</outerBoundaryIs>
				</Polygon>
			</MultiGeometry>
		</Placemark>
		<Placemark>
			<Style>
				<LineStyle>
					<color>ff0000ff</color>
				</LineStyle>
				<PolyStyle>
					<fill>0</fill>
				</PolyStyle>
			</Style>
			<ExtendedData>
				<SchemaData schemaUrl="#Terraces">
					<SimpleData name="el_count">239.000000000000000</SimpleData>
					<SimpleData name="el_sum">51516.621063232421875</SimpleData>
					<SimpleData name="el_mean">215.550715745742338</SimpleData>
					<SimpleData name="el_median">215.811065673828125</SimpleData>
					<SimpleData name="el_stdev">4.193091166480238</SimpleData>
					<SimpleData name="el_min">205.070526123046875</SimpleData>
					<SimpleData name="el_max">225.897766113281250</SimpleData>
					<SimpleData name="area">151908.416</SimpleData>
				</SchemaData>
			</ExtendedData>
			<MultiGeometry>
				<Polygon>
					<outerBoundaryIs>
						<LinearRing>
							<coordinates>
								15.5373116685908,44.2720928322197,0 15.535701003872,44.2716434704049,0 15.5341012531925,44.272396473316,0 15.5330700110271,44.2730987046059,0 15.5320700445062,44.2735602932074,0 15.530098994943,44.2739782860469,0 15.5288975204887,44.2743686354772,0 15.5281378248859,44.2755024420229,0 15.5282783879502,44.2762473034149,0 15.5296470448041,44.2758321368143,0 15.5315497001031,44.2752461288832,0 15.5328200714944,44.2750718690839,0 15.5337574701859,44.2750915415552,0 15.5351597498502,44.2747002004787,0 15.5362572789504,44.273925493068,0 15.5373116685908,44.2720928322197,0 
							</coordinates>
						</LinearRing>
					</outerBoundaryIs>
				</Polygon>
			</MultiGeometry>
		</Placemark>
		<Placemark>
			<Style>
				<LineStyle>
					<color>ff0000ff</color>
				</LineStyle>
				<PolyStyle>
					<fill>0</fill>
				</PolyStyle>
			</Style>
			<ExtendedData>
				<SchemaData schemaUrl="#Terraces">
					<SimpleData name="el_count">80.000000000000000</SimpleData>
					<SimpleData name="el_sum">15538.057174682617188</SimpleData>
					<SimpleData name="el_mean">194.225714683532715</SimpleData>
					<SimpleData name="el_median">193.747070312500000</SimpleData>
					<SimpleData name="el_stdev">4.469319952483669</SimpleData>
					<SimpleData name="el_min">183.823959350585938</SimpleData>
					<SimpleData name="el_max">205.543579101562500</SimpleData>
					<SimpleData name="area">48666.618</SimpleData>
				</SchemaData>
			</ExtendedData>
			<MultiGeometry>
				<Polygon>
					<outerBoundaryIs>
						<LinearRing>
							<coordinates>
								15.5182256634268,44.2788184702065,0 15.5200666757931,44.2788101032836,0 15.5212310003666,44.2779871391226,0 15.5209901057489,44.2772427269064,0 15.5194855582375,44.2774419690425,0 15.5186169738864,44.2776383057886,0 15.51764163267,44.2771136573073,0 15.5169408291032,44.2773573183842,0 15.5165459051902,44.2781286648075,0 15.5182256634268,44.2788184702065,0 
							</coordinates>
						</LinearRing>
					</outerBoundaryIs>
				</Polygon>
			</MultiGeometry>
		</Placemark>
		<Placemark>
			<Style>
				<LineStyle>
					<color>ff0000ff</color>
				</LineStyle>
				<PolyStyle>
					<fill>0</fill>
				</PolyStyle>
			</Style>
			<ExtendedData>
				<SchemaData schemaUrl="#Terraces">
					<SimpleData name="el_count">79.000000000000000</SimpleData>
					<SimpleData name="el_sum">14392.320251464843750</SimpleData>
					<SimpleData name="el_mean">182.181269005884104</SimpleData>
					<SimpleData name="el_median">182.263519287109375</SimpleData>
					<SimpleData name="el_stdev">2.325916920689532</SimpleData>
					<SimpleData name="el_min">176.089645385742188</SimpleData>
					<SimpleData name="el_max">189.632659912109375</SimpleData>
					<SimpleData name="area">49784.136</SimpleData>
				</SchemaData>
			</ExtendedData>
			<MultiGeometry>
				<Polygon>
					<outerBoundaryIs>
						<LinearRing>
							<coordinates>
								15.5081336059572,44.2808117566942,0 15.5104747131365,44.2805608313203,0 15.5125446641993,44.2799262951431,0 15.5128731244429,44.2792033586919,0 15.5124662202879,44.2786039663292,0 15.5110986272159,44.2791632146031,0 15.5096615664194,44.2794341715397,0 15.5088611116851,44.2797744224902,0 15.5076955427644,44.2804770222049,0 15.5070973553184,44.2809847027272,0 15.5081336059572,44.2808117566942,0 
							</coordinates>
						</LinearRing>
					</outerBoundaryIs>
				</Polygon>
			</MultiGeometry>
		</Placemark>
		<Placemark>
			<Style>
				<LineStyle>
					<color>ff0000ff</color>
				</LineStyle>
				<PolyStyle>
					<fill>0</fill>
				</PolyStyle>
			</Style>
			<ExtendedData>
				<SchemaData schemaUrl="#Terraces">
					<SimpleData name="el_count">54.000000000000000</SimpleData>
					<SimpleData name="el_sum">8550.013519287109375</SimpleData>
					<SimpleData name="el_mean">158.333583690502024</SimpleData>
					<SimpleData name="el_median">157.397781372070313</SimpleData>
					<SimpleData name="el_stdev">6.928393420578702</SimpleData>
					<SimpleData name="el_min">146.317474365234375</SimpleData>
					<SimpleData name="el_max">173.092224121093750</SimpleData>
					<SimpleData name="area">34571.058</SimpleData>
				</SchemaData>
			</ExtendedData>
			<MultiGeometry>
				<Polygon>
					<outerBoundaryIs>
						<LinearRing>
							<coordinates>
								15.5154253330463,44.2763060215551,0 15.5180299860286,44.2755968253767,0 15.5183939401014,44.2751141991427,0 15.5168151187982,44.2744720366425,0 15.5156139656443,44.2749103424044,0 15.5146514993346,44.2758525842622,0 15.5149234698078,44.2763323336913,0 15.5154253330463,44.2763060215551,0 
							</coordinates>
						</LinearRing>
					</outerBoundaryIs>
				</Polygon>
			</MultiGeometry>
		</Placemark>
		<Placemark>
			<Style>
				<LineStyle>
					<color>ff0000ff</color>
				</LineStyle>
				<PolyStyle>
					<fill>0</fill>
				</PolyStyle>
			</Style>
			<ExtendedData>
				<SchemaData schemaUrl="#Terraces">
					<SimpleData name="el_count">58.000000000000000</SimpleData>
					<SimpleData name="el_sum">7472.370887756347656</SimpleData>
					<SimpleData name="el_mean">128.833980823385303</SimpleData>
					<SimpleData name="el_median">129.006233215332031</SimpleData>
					<SimpleData name="el_stdev">5.580285144154706</SimpleData>
					<SimpleData name="el_min">117.122001647949219</SimpleData>
					<SimpleData name="el_max">138.436889648437500</SimpleData>
					<SimpleData name="area">36738.314</SimpleData>
				</SchemaData>
			</ExtendedData>
			<MultiGeometry>
				<Polygon>
					<outerBoundaryIs>
						<LinearRing>
							<coordinates>
								15.5201977593715,44.2746971700158,0 15.5228404441107,44.2745167635209,0 15.5235032356316,44.2737682163511,0 15.5230229237231,44.2724477344261,0 15.522287876574,44.2725953902006,0 15.5216937242551,44.2735360071323,0 15.5204258986845,44.2739987167905,0 15.5197948401404,44.2745547116132,0 15.5201977593715,44.2746971700158,0 
							</coordinates>
						</LinearRing>
					</outerBoundaryIs>
				</Polygon>
			</MultiGeometry>
		</Placemark>
		<Placemark>
			<Style>
				<LineStyle>
					<color>ff0000ff</color>
				</LineStyle>
				<PolyStyle>
					<fill>0</fill>
				</PolyStyle>
			</Style>
			<ExtendedData>
				<SchemaData schemaUrl="#Terraces">
					<SimpleData name="el_count">151.000000000000000</SimpleData>
					<SimpleData name="el_sum">38079.579528808593750</SimpleData>
					<SimpleData name="el_mean">252.182645886149629</SimpleData>
					<SimpleData name="el_median">252.843765258789063</SimpleData>
					<SimpleData name="el_stdev">3.667374614682851</SimpleData>
					<SimpleData name="el_min">242.080108642578125</SimpleData>
					<SimpleData name="el_max">258.762084960937500</SimpleData>
					<SimpleData name="area">93201.946</SimpleData>
				</SchemaData>
			</ExtendedData>
			<MultiGeometry>
				<Polygon>
					<outerBoundaryIs>
						<LinearRing>
							<coordinates>
								15.5099067094492,44.2845554569928,0 15.5130419653545,44.2832187388939,0 15.5142050068362,44.2822275116036,0 15.5130298268704,44.2818239672221,0 15.5109560628424,44.2820256519343,0 15.5091548609291,44.2827792051732,0 15.5078516046456,44.2830495427084,0 15.5065813985473,44.2832716213498,0 15.505946601462,44.2834187271027,0 15.5099067094492,44.2845554569928,0 
							</coordinates>
						</LinearRing>
					</outerBoundaryIs>
				</Polygon>
			</MultiGeometry>
		</Placemark>
		<Placemark>
			<Style>
				<LineStyle>
					<color>ff0000ff</color>
				</LineStyle>
				<PolyStyle>
					<fill>0</fill>
				</PolyStyle>
			</Style>
			<ExtendedData>
				<SchemaData schemaUrl="#Terraces">
					<SimpleData name="el_count">94.000000000000000</SimpleData>
					<SimpleData name="el_sum">19517.257568359375000</SimpleData>
					<SimpleData name="el_mean">207.630399663397611</SimpleData>
					<SimpleData name="el_median">207.645996093750000</SimpleData>
					<SimpleData name="el_stdev">6.594422615999457</SimpleData>
					<SimpleData name="el_min">193.380935668945313</SimpleData>
					<SimpleData name="el_max">220.509445190429688</SimpleData>
					<SimpleData name="area">59079.373</SimpleData>
				</SchemaData>
			</ExtendedData>
			<MultiGeometry>
				<Polygon>
					<outerBoundaryIs>
						<LinearRing>
							<coordinates>
								15.5158325469986,44.2807652253961,0 15.5173479147015,44.2798805934713,0 15.516436228913,44.2789828911086,0 15.5155069936298,44.277989065538,0 15.5152664863957,44.2772807126086,0 15.5146967258927,44.277199110623,0 15.5140665225729,44.2778632890184,0 15.513805030011,44.2785859278651,0 15.5142135206611,44.279365673872,0 15.5147559171231,44.2801448149668,0 15.5152629621976,44.2807076742345,0 15.5158325469986,44.2807652253961,0 
							</coordinates>
						</LinearRing>
					</outerBoundaryIs>
				</Polygon>
			</MultiGeometry>
		</Placemark>
		<Placemark>
			<Style>
				<LineStyle>
					<color>ff0000ff</color>
				</LineStyle>
				<PolyStyle>
					<fill>0</fill>
				</PolyStyle>
			</Style>
			<ExtendedData>
				<SchemaData schemaUrl="#Terraces">
					<SimpleData name="el_count">46.000000000000000</SimpleData>
					<SimpleData name="el_sum">3720.636131286621094</SimpleData>
					<SimpleData name="el_mean">80.883394158404812</SimpleData>
					<SimpleData name="el_median">80.386249542236328</SimpleData>
					<SimpleData name="el_stdev">4.457820085651442</SimpleData>
					<SimpleData name="el_min">71.617874145507813</SimpleData>
					<SimpleData name="el_max">89.588226318359375</SimpleData>
					<SimpleData name="area">28751.695</SimpleData>
				</SchemaData>
			</ExtendedData>
			<MultiGeometry>
				<Polygon>
					<outerBoundaryIs>
						<LinearRing>
							<coordinates>
								15.4829345132863,44.2858630844439,0 15.484567775908,44.284990413908,0 15.4837253343031,44.2843206202735,0 15.4822198859809,44.2844472290264,0 15.4813227010456,44.285268669454,0 15.4815270980143,44.2857006849429,0 15.4829345132863,44.2858630844439,0 
							</coordinates>
						</LinearRing>
					</outerBoundaryIs>
				</Polygon>
			</MultiGeometry>
		</Placemark>
		<Placemark>
			<Style>
				<LineStyle>
					<color>ff0000ff</color>
				</LineStyle>
				<PolyStyle>
					<fill>0</fill>
				</PolyStyle>
			</Style>
			<ExtendedData>
				<SchemaData schemaUrl="#Terraces">
					<SimpleData name="el_count">52.000000000000000</SimpleData>
					<SimpleData name="el_sum">7020.678077697753906</SimpleData>
					<SimpleData name="el_mean">135.013039955726043</SimpleData>
					<SimpleData name="el_median">136.571670532226563</SimpleData>
					<SimpleData name="el_stdev">5.920509075558058</SimpleData>
					<SimpleData name="el_min">122.399711608886719</SimpleData>
					<SimpleData name="el_max">142.697479248046875</SimpleData>
					<SimpleData name="area">32968.254</SimpleData>
				</SchemaData>
			</ExtendedData>
			<MultiGeometry>
				<Polygon>
					<outerBoundaryIs>
						<LinearRing>
							<coordinates>
								15.4870970042832,44.2872161873147,0 15.489777032984,44.2874211661179,0 15.4899699046258,44.2864583905441,0 15.4889289121347,44.2860780715421,0 15.4872241571059,44.2863979888346,0 15.4861863568883,44.2864024106463,0 15.4858557452889,44.2869088402875,0 15.4870970042832,44.2872161873147,0 
							</coordinates>
						</LinearRing>
					</outerBoundaryIs>
				</Polygon>
			</MultiGeometry>
		</Placemark>
		<Placemark>
			<Style>
				<LineStyle>
					<color>ff0000ff</color>
				</LineStyle>
				<PolyStyle>
					<fill>0</fill>
				</PolyStyle>
			</Style>
			<ExtendedData>
				<SchemaData schemaUrl="#Terraces">
					<SimpleData name="el_count">27.000000000000000</SimpleData>
					<SimpleData name="el_sum">1274.231983184814453</SimpleData>
					<SimpleData name="el_mean">47.193777154993128</SimpleData>
					<SimpleData name="el_median">47.794055938720703</SimpleData>
					<SimpleData name="el_stdev">2.805642834158598</SimpleData>
					<SimpleData name="el_min">40.842525482177734</SimpleData>
					<SimpleData name="el_max">51.878414154052734</SimpleData>
					<SimpleData name="area">18747.569</SimpleData>
				</SchemaData>
			</ExtendedData>
			<MultiGeometry>
				<Polygon>
					<outerBoundaryIs>
						<LinearRing>
							<coordinates>
								15.4863562677647,44.2826500867744,0 15.4876329041687,44.2831977648708,0 15.4889013869307,44.282759465744,0 15.4890643745264,44.2822296959889,0 15.4874229039605,44.2820924195887,0 15.4862520730557,44.282193604477,0 15.4863562677647,44.2826500867744,0 
							</coordinates>
						</LinearRing>
					</outerBoundaryIs>
				</Polygon>
			</MultiGeometry>
		</Placemark>
		<Placemark>
			<Style>
				<LineStyle>
					<color>ff0000ff</color>
				</LineStyle>
				<PolyStyle>
					<fill>0</fill>
				</PolyStyle>
			</Style>
			<ExtendedData>
				<SchemaData schemaUrl="#Terraces">
					<SimpleData name="el_count">21.000000000000000</SimpleData>
					<SimpleData name="el_sum">1426.992172241210938</SimpleData>
					<SimpleData name="el_mean">67.952008201962428</SimpleData>
					<SimpleData name="el_median">68.408279418945313</SimpleData>
					<SimpleData name="el_stdev">4.196299865793596</SimpleData>
					<SimpleData name="el_min">61.187080383300781</SimpleData>
					<SimpleData name="el_max">74.763580322265625</SimpleData>
					<SimpleData name="area">13128.017</SimpleData>
				</SchemaData>
			</ExtendedData>
			<MultiGeometry>
				<Polygon>
					<outerBoundaryIs>
						<LinearRing>
							<coordinates>
								15.4899817925768,44.2838610779444,0 15.4909834676404,44.2835441435161,0 15.4908066783105,44.2824146130551,0 15.4900028750433,44.2823699664263,0 15.4896075648542,44.2831412207879,0 15.4899817925768,44.2838610779444,0 
							</coordinates>
						</LinearRing>
					</outerBoundaryIs>
				</Polygon>
			</MultiGeometry>
		</Placemark>
		<Placemark>
			<Style>
				<LineStyle>
					<color>ff0000ff</color>
				</LineStyle>
				<PolyStyle>
					<fill>0</fill>
				</PolyStyle>
			</Style>
			<ExtendedData>
				<SchemaData schemaUrl="#Terraces">
					<SimpleData name="el_count">18.000000000000000</SimpleData>
					<SimpleData name="el_sum">5009.490173339843750</SimpleData>
					<SimpleData name="el_mean">278.305009629991332</SimpleData>
					<SimpleData name="el_median">278.103561401367188</SimpleData>
					<SimpleData name="el_stdev">1.414398331204819</SimpleData>
					<SimpleData name="el_min">275.368682861328125</SimpleData>
					<SimpleData name="el_max">281.749877929687500</SimpleData>
					<SimpleData name="area">11100.068</SimpleData>
				</SchemaData>
			</ExtendedData>
			<MultiGeometry>
				<Polygon>
					<outerBoundaryIs>
						<LinearRing>
							<coordinates>
								15.4984105588025,44.2908949326593,0 15.4995111157038,44.2903851027688,0 15.4995388880017,44.2897116178001,0 15.498868081765,44.289570257153,0 15.4983340417794,44.28976497778,0 15.4982068331609,44.2905591396605,0 15.4984105588025,44.2908949326593,0 
							</coordinates>
						</LinearRing>
					</outerBoundaryIs>
				</Polygon>
			</MultiGeometry>
		</Placemark>
		<Placemark>
			<Style>
				<LineStyle>
					<color>ff0000ff</color>
				</LineStyle>
				<PolyStyle>
					<fill>0</fill>
				</PolyStyle>
			</Style>
			<ExtendedData>
				<SchemaData schemaUrl="#Terraces">
					<SimpleData name="el_count">22.000000000000000</SimpleData>
					<SimpleData name="el_sum">11716.273620605468750</SimpleData>
					<SimpleData name="el_mean">532.557891845703125</SimpleData>
					<SimpleData name="el_median">532.457183837890625</SimpleData>
					<SimpleData name="el_stdev">1.089513879281151</SimpleData>
					<SimpleData name="el_min">530.253540039062500</SimpleData>
					<SimpleData name="el_max">535.198608398437500</SimpleData>
					<SimpleData name="area">13749.180</SimpleData>
				</SchemaData>
			</ExtendedData>
			<MultiGeometry>
				<Polygon>
					<outerBoundaryIs>
						<LinearRing>
							<coordinates>
								15.5084087248709,44.2933038367808,0 15.5091451042624,44.2932765082579,0 15.5103448048462,44.2926218401472,0 15.5099731858703,44.2922387208588,0 15.5088352597726,44.2922918928109,0 15.5082014083912,44.2925592501032,0 15.5084087248709,44.2933038367808,0 
							</coordinates>
						</LinearRing>
					</outerBoundaryIs>
				</Polygon>
			</MultiGeometry>
		</Placemark>
		<Placemark>
			<Style>
				<LineStyle>
					<color>ff0000ff</color>
				</LineStyle>
				<PolyStyle>
					<fill>0</fill>
				</PolyStyle>
			</Style>
			<ExtendedData>
				<SchemaData schemaUrl="#Terraces">
					<SimpleData name="el_count">68.000000000000000</SimpleData>
					<SimpleData name="el_sum">15475.007583618164063</SimpleData>
					<SimpleData name="el_mean">227.573640935561230</SimpleData>
					<SimpleData name="el_median">227.596725463867188</SimpleData>
					<SimpleData name="el_stdev">2.107276403525804</SimpleData>
					<SimpleData name="el_min">223.057144165039063</SimpleData>
					<SimpleData name="el_max">231.561645507812500</SimpleData>
					<SimpleData name="area">41686.740</SimpleData>
				</SchemaData>
			</ExtendedData>
			<MultiGeometry>
				<Polygon>
					<outerBoundaryIs>
						<LinearRing>
							<coordinates>
								15.4730655248234,44.2950909841791,0 15.4760279759507,44.292914295705,0 15.477964422617,44.2922328462583,0 15.4786996323717,44.292061426759,0 15.478662831133,44.2916527532192,0 15.476724077195,44.2920456399141,0 15.4747897534132,44.2929915950982,0 15.4727227906906,44.2941064071498,0 15.4721555256862,44.2943492401134,0 15.472496901969,44.2951654836763,0 15.4730655248234,44.2950909841791,0 
							</coordinates>
						</LinearRing>
					</outerBoundaryIs>
				</Polygon>
			</MultiGeometry>
		</Placemark>
		<Placemark>
			<Style>
				<LineStyle>
					<color>ff0000ff</color>
				</LineStyle>
				<PolyStyle>
					<fill>0</fill>
				</PolyStyle>
			</Style>
			<ExtendedData>
				<SchemaData schemaUrl="#Terraces">
					<SimpleData name="el_count">48.000000000000000</SimpleData>
					<SimpleData name="el_sum">5142.776885986328125</SimpleData>
					<SimpleData name="el_mean">107.141185124715165</SimpleData>
					<SimpleData name="el_median">107.191551208496094</SimpleData>
					<SimpleData name="el_stdev">5.546463395335482</SimpleData>
					<SimpleData name="el_min">95.554397583007813</SimpleData>
					<SimpleData name="el_max">117.997581481933594</SimpleData>
					<SimpleData name="area">30736.799</SimpleData>
				</SchemaData>
			</ExtendedData>
			<MultiGeometry>
				<Polygon>
					<outerBoundaryIs>
						<LinearRing>
							<coordinates>
								15.4704156916234,44.2903162383249,0 15.4719873127724,44.2900692683396,0 15.4730846104495,44.2891268297679,0 15.4721114065259,44.2888422717134,0 15.4706725824354,44.2889444041264,0 15.4692685725424,44.2892147163263,0 15.4704156916234,44.2903162383249,0 
							</coordinates>
						</LinearRing>
					</outerBoundaryIs>
				</Polygon>
			</MultiGeometry>
		</Placemark>
		<Placemark>
			<Style>
				<LineStyle>
					<color>ff0000ff</color>
				</LineStyle>
				<PolyStyle>
					<fill>0</fill>
				</PolyStyle>
			</Style>
			<ExtendedData>
				<SchemaData schemaUrl="#Terraces">
					<SimpleData name="el_count">96.000000000000000</SimpleData>
					<SimpleData name="el_sum">35158.922515869140625</SimpleData>
					<SimpleData name="el_mean">366.238776206970215</SimpleData>
					<SimpleData name="el_median">366.670806884765625</SimpleData>
					<SimpleData name="el_stdev">5.056629572658728</SimpleData>
					<SimpleData name="el_min">354.425476074218750</SimpleData>
					<SimpleData name="el_max">373.850433349609375</SimpleData>
					<SimpleData name="area">58496.273</SimpleData>
				</SchemaData>
			</ExtendedData>
			<MultiGeometry>
				<Polygon>
					<outerBoundaryIs>
						<LinearRing>
							<coordinates>
								15.4455595466672,44.3151138575756,0 15.4475616887703,44.3141200378847,0 15.4468850688912,44.3132328886756,0 15.445008014173,44.313047827862,0 15.4437930316181,44.3118260756952,0 15.4425813525634,44.3110371726054,0 15.4419133242803,44.3112802450884,0 15.4431282566443,44.312502017571,0 15.4440048628324,44.3132681689661,0 15.4450824518427,44.3140335305856,0 15.4448183199873,44.3145395800611,0 15.4455595466672,44.3151138575756,0 
							</coordinates>
						</LinearRing>
					</outerBoundaryIs>
				</Polygon>
			</MultiGeometry>
		</Placemark>
		<Placemark>
			<Style>
				<LineStyle>
					<color>ff0000ff</color>
				</LineStyle>
				<PolyStyle>
					<fill>0</fill>
				</PolyStyle>
			</Style>
			<ExtendedData>
				<SchemaData schemaUrl="#Terraces">
					<SimpleData name="el_count">35.000000000000000</SimpleData>
					<SimpleData name="el_sum">11611.603302001953125</SimpleData>
					<SimpleData name="el_mean">331.760094342912964</SimpleData>
					<SimpleData name="el_median">331.641021728515625</SimpleData>
					<SimpleData name="el_stdev">2.826429840566281</SimpleData>
					<SimpleData name="el_min">324.987304687500000</SimpleData>
					<SimpleData name="el_max">337.357330322265625</SimpleData>
					<SimpleData name="area">22971.886</SimpleData>
				</SchemaData>
			</ExtendedData>
			<MultiGeometry>
				<Polygon>
					<outerBoundaryIs>
						<LinearRing>
							<coordinates>
								15.254033233873,44.4076855378187,0 15.2563428585449,44.406502014972,0 15.2550324462942,44.406023983841,0 15.2540607439109,44.4062906797714,0 15.2533263509892,44.4071339986947,0 15.2533274926985,44.4073985265892,0 15.254033233873,44.4076855378187,0 
							</coordinates>
						</LinearRing>
					</outerBoundaryIs>
				</Polygon>
			</MultiGeometry>
		</Placemark>
		<Placemark>
			<Style>
				<LineStyle>
					<color>ff0000ff</color>
				</LineStyle>
				<PolyStyle>
					<fill>0</fill>
				</PolyStyle>
			</Style>
			<ExtendedData>
				<SchemaData schemaUrl="#Terraces">
					<SimpleData name="el_count">9.000000000000000</SimpleData>
					<SimpleData name="el_sum">3192.806457519531250</SimpleData>
					<SimpleData name="el_mean">354.756273057725707</SimpleData>
					<SimpleData name="el_median">355.081420898437500</SimpleData>
					<SimpleData name="el_stdev">2.044695255950255</SimpleData>
					<SimpleData name="el_min">350.109649658203125</SimpleData>
					<SimpleData name="el_max">358.285614013671875</SimpleData>
					<SimpleData name="area">6155.359</SimpleData>
				</SchemaData>
			</ExtendedData>
			<MultiGeometry>
				<Polygon>
					<outerBoundaryIs>
						<LinearRing>
							<coordinates>
								15.2532200036529,44.4058115821884,0 15.2537530025377,44.4049446631119,0 15.2526806741367,44.4052115708539,0 15.2523474885647,44.4057413684536,0 15.252750769056,44.4059088143769,0 15.2532200036529,44.4058115821884,0 
							</coordinates>
						</LinearRing>
					</outerBoundaryIs>
				</Polygon>
			</MultiGeometry>
		</Placemark>
		<Placemark>
			<Style>
				<LineStyle>
					<color>ff0000ff</color>
				</LineStyle>
				<PolyStyle>
					<fill>0</fill>
				</PolyStyle>
			</Style>
			<ExtendedData>
				<SchemaData schemaUrl="#Terraces">
					<SimpleData name="el_count">30.000000000000000</SimpleData>
					<SimpleData name="el_sum">12704.383087158203125</SimpleData>
					<SimpleData name="el_mean">423.479436238606752</SimpleData>
					<SimpleData name="el_median">422.795455932617188</SimpleData>
					<SimpleData name="el_stdev">2.684284198775541</SimpleData>
					<SimpleData name="el_min">418.584747314453125</SimpleData>
					<SimpleData name="el_max">428.900238037109375</SimpleData>
					<SimpleData name="area">17241.418</SimpleData>
				</SchemaData>
			</ExtendedData>
			<MultiGeometry>
				<Polygon>
					<outerBoundaryIs>
						<LinearRing>
							<coordinates>
								15.2572715212036,44.4040710559459,0 15.2583123789803,44.4042851409093,0 15.2597543014055,44.4041616297616,0 15.2595510088442,44.4037051754358,0 15.2574034881043,44.4035657456971,0 15.2558921787424,44.4031603214408,0 15.2558936463439,44.4034969934724,0 15.2567672892458,44.4038317082046,0 15.2572715212036,44.4040710559459,0 
							</coordinates>
						</LinearRing>
					</outerBoundaryIs>
				</Polygon>
			</MultiGeometry>
		</Placemark>
		<Placemark>
			<Style>
				<LineStyle>
					<color>ff0000ff</color>
				</LineStyle>
				<PolyStyle>
					<fill>0</fill>
				</PolyStyle>
			</Style>
			<ExtendedData>
				<SchemaData schemaUrl="#Terraces">
					<SimpleData name="el_count">59.000000000000000</SimpleData>
					<SimpleData name="el_sum">10606.809341430664063</SimpleData>
					<SimpleData name="el_mean">179.776429515773970</SimpleData>
					<SimpleData name="el_median">178.993301391601563</SimpleData>
					<SimpleData name="el_stdev">3.968616055152511</SimpleData>
					<SimpleData name="el_min">172.918670654296875</SimpleData>
					<SimpleData name="el_max">189.068542480468750</SimpleData>
					<SimpleData name="area">37053.231</SimpleData>
				</SchemaData>
			</ExtendedData>
			<MultiGeometry>
				<Polygon>
					<outerBoundaryIs>
						<LinearRing>
							<coordinates>
								15.2527520096077,44.3984057600714,0 15.2553239805429,44.395923068772,0 15.2534461170939,44.3960234440087,0 15.252208827886,44.3968919202712,0 15.2517774320783,44.3979750437904,0 15.2519807474277,44.3984555606266,0 15.2527520096077,44.3984057600714,0 
							</coordinates>
						</LinearRing>
					</outerBoundaryIs>
				</Polygon>
			</MultiGeometry>
		</Placemark>
		<Placemark>
			<Style>
				<LineStyle>
					<color>ff0000ff</color>
				</LineStyle>
				<PolyStyle>
					<fill>0</fill>
				</PolyStyle>
			</Style>
			<ExtendedData>
				<SchemaData schemaUrl="#Terraces">
					<SimpleData name="el_count">324.000000000000000</SimpleData>
					<SimpleData name="el_sum">161266.882904052734375</SimpleData>
					<SimpleData name="el_mean">497.737292913743033</SimpleData>
					<SimpleData name="el_median">495.472808837890625</SimpleData>
					<SimpleData name="el_stdev">11.596922195053503</SimpleData>
					<SimpleData name="el_min">477.094573974609375</SimpleData>
					<SimpleData name="el_max">541.166748046875000</SimpleData>
					<SimpleData name="area">203872.323</SimpleData>
				</SchemaData>
			</ExtendedData>
			<MultiGeometry>
				<Polygon>
					<outerBoundaryIs>
						<LinearRing>
							<coordinates>
								14.9169111267506,44.8097213169689,0 14.9159040184299,44.8053922038468,0 14.9157738774119,44.8019774979028,0 14.9148974137766,44.8008226133145,0 14.9132756505006,44.8012061382961,0 14.9109812464847,44.7997134860455,0 14.9103047217755,44.8003862605403,0 14.9113160403654,44.801637471493,0 14.9133413285757,44.8024566091357,0 14.9143531047328,44.8034673275879,0 14.9144863625776,44.8047178479323,0 14.9130670785235,44.8051496142043,0 14.9119848901631,44.806014460822,0 14.9127272031188,44.8065440543336,0 14.9140086974987,44.8079397254209,0 14.9169111267506,44.8097213169689,0 
							</coordinates>
						</LinearRing>
					</outerBoundaryIs>
				</Polygon>
			</MultiGeometry>
		</Placemark>
		<Placemark>
			<Style>
				<LineStyle>
					<color>ff0000ff</color>
				</LineStyle>
				<PolyStyle>
					<fill>0</fill>
				</PolyStyle>
			</Style>
			<ExtendedData>
				<SchemaData schemaUrl="#Terraces">
					<SimpleData name="el_count">548.000000000000000</SimpleData>
					<SimpleData name="el_sum">263832.214355468750000</SimpleData>
					<SimpleData name="el_mean">481.445646634067089</SimpleData>
					<SimpleData name="el_median">479.829284667968750</SimpleData>
					<SimpleData name="el_stdev">13.846610914959436</SimpleData>
					<SimpleData name="el_min">445.861297607421875</SimpleData>
					<SimpleData name="el_max">515.674011230468750</SimpleData>
					<SimpleData name="area">340876.948</SimpleData>
				</SchemaData>
			</ExtendedData>
			<MultiGeometry>
				<Polygon>
					<outerBoundaryIs>
						<LinearRing>
							<coordinates>
								14.9148631747684,44.8240996118723,0 14.9163520166686,44.8226098311278,0 14.9162188868161,44.8212150381356,0 14.9164233436102,44.8200128640398,0 14.9175736412697,44.8189075618249,0 14.9182509099777,44.817801910194,0 14.9179824054116,44.8165513000697,0 14.91893024171,44.8152053729359,0 14.9194044782434,44.8142919414817,0 14.9177851004165,44.8127518106939,0 14.915489771533,44.8114997165463,0 14.9135304759441,44.8114982499062,0 14.9127851929372,44.8128923809846,0 14.9150143660862,44.8131826196767,0 14.9171084332062,44.8134727168628,0 14.9175802182774,44.8142906395323,0 14.9162270347309,44.815588166068,0 14.9153478937458,44.8161165407745,0 14.9156844688057,44.8169824635816,0 14.9152771574355,44.818280672642,0 14.9146038015762,44.8166931027141,0 14.912778958637,44.8170283745503,0 14.9113597281854,44.8172196537886,0 14.9121018867461,44.8179416221209,0 14.9147354647126,44.8190497570684,0 14.9145298394376,44.8210214147644,0 14.9144610574986,44.8218389434034,0 14.9120953832536,44.8222218905992,0 14.9116882479809,44.8233277140694,0 14.9120927522151,44.8239532342369,0 14.9148631747684,44.8240996118723,0 
							</coordinates>
						</LinearRing>
					</outerBoundaryIs>
				</Polygon>
			</MultiGeometry>
		</Placemark>
		<Placemark>
			<Style>
				<LineStyle>
					<color>ff0000ff</color>
				</LineStyle>
				<PolyStyle>
					<fill>0</fill>
				</PolyStyle>
			</Style>
			<ExtendedData>
				<SchemaData schemaUrl="#Terraces">
					<SimpleData name="el_count">72.000000000000000</SimpleData>
					<SimpleData name="el_sum">25910.576141357421875</SimpleData>
					<SimpleData name="el_mean">359.869113074408631</SimpleData>
					<SimpleData name="el_median">359.980361938476563</SimpleData>
					<SimpleData name="el_stdev">2.539658121852834</SimpleData>
					<SimpleData name="el_min">354.214416503906250</SimpleData>
					<SimpleData name="el_max">366.652404785156250</SimpleData>
					<SimpleData name="area">43555.550</SimpleData>
				</SchemaData>
			</ExtendedData>
			<MultiGeometry>
				<Polygon>
					<outerBoundaryIs>
						<LinearRing>
							<coordinates>
								14.9041304445214,44.8270728673526,0 14.9056680876492,44.8269539155081,0 14.9053816792803,44.8264607263119,0 14.9047236914314,44.8259071108316,0 14.9038968109339,44.8253293030526,0 14.9027999405275,44.8245709113051,0 14.9018202349704,44.8244738874384,0 14.9018014220189,44.825604054848,0 14.9041304445214,44.8270728673526,0 
							</coordinates>
						</LinearRing>
					</outerBoundaryIs>
				</Polygon>
			</MultiGeometry>
		</Placemark>
		<Placemark>
			<Style>
				<LineStyle>
					<color>ff0000ff</color>
				</LineStyle>
				<PolyStyle>
					<fill>0</fill>
				</PolyStyle>
			</Style>
			<ExtendedData>
				<SchemaData schemaUrl="#Terraces">
					<SimpleData name="el_count">31.000000000000000</SimpleData>
					<SimpleData name="el_sum">12024.364837646484375</SimpleData>
					<SimpleData name="el_mean">387.882736698273675</SimpleData>
					<SimpleData name="el_median">387.638366699218750</SimpleData>
					<SimpleData name="el_stdev">3.522722028953885</SimpleData>
					<SimpleData name="el_min">380.855072021484375</SimpleData>
					<SimpleData name="el_max">394.947296142578125</SimpleData>
					<SimpleData name="area">20000.699</SimpleData>
				</SchemaData>
			</ExtendedData>
			<MultiGeometry>
				<Polygon>
					<outerBoundaryIs>
						<LinearRing>
							<coordinates>
								14.9085895145538,44.8278460097996,0 14.9094517746554,44.8274619535238,0 14.9098917413176,44.8270174421782,0 14.9096392366002,44.8264281045962,0 14.9081356153314,44.8264148817973,0 14.9074925733304,44.8270636169483,0 14.9085895145538,44.8278460097996,0 
							</coordinates>
						</LinearRing>
					</outerBoundaryIs>
				</Polygon>
			</MultiGeometry>
		</Placemark>
		<Placemark>
			<Style>
				<LineStyle>
					<color>ff0000ff</color>
				</LineStyle>
				<PolyStyle>
					<fill>0</fill>
				</PolyStyle>
			</Style>
			<ExtendedData>
				<SchemaData schemaUrl="#Terraces">
					<SimpleData name="el_count">37.000000000000000</SimpleData>
					<SimpleData name="el_sum">15508.102264404296875</SimpleData>
					<SimpleData name="el_mean">419.137899037953957</SimpleData>
					<SimpleData name="el_median">419.250793457031250</SimpleData>
					<SimpleData name="el_stdev">2.915609318055504</SimpleData>
					<SimpleData name="el_min">411.391876220703125</SimpleData>
					<SimpleData name="el_max">426.113952636718750</SimpleData>
					<SimpleData name="area">22777.620</SimpleData>
				</SchemaData>
			</ExtendedData>
			<MultiGeometry>
				<Polygon>
					<outerBoundaryIs>
						<LinearRing>
							<coordinates>
								14.9066255504489,44.8303933438146,0 14.9082646906914,44.8302503935818,0 14.9085193661896,44.8294690885998,0 14.9079290686117,44.8288073370856,0 14.9069656946088,44.8290109511338,0 14.9062720791327,44.8295634521473,0 14.9063220847498,44.8299843058622,0 14.9066255504489,44.8303933438146,0 
							</coordinates>
						</LinearRing>
					</outerBoundaryIs>
				</Polygon>
			</MultiGeometry>
		</Placemark>
		<Placemark>
			<Style>
				<LineStyle>
					<color>ff0000ff</color>
				</LineStyle>
				<PolyStyle>
					<fill>0</fill>
				</PolyStyle>
			</Style>
			<ExtendedData>
				<SchemaData schemaUrl="#Terraces">
					<SimpleData name="el_count">510.000000000000000</SimpleData>
					<SimpleData name="el_sum">92820.388854980468750</SimpleData>
					<SimpleData name="el_mean">182.000762460746017</SimpleData>
					<SimpleData name="el_median">176.015853881835938</SimpleData>
					<SimpleData name="el_stdev">11.688795676333417</SimpleData>
					<SimpleData name="el_min">164.629547119140625</SimpleData>
					<SimpleData name="el_max">209.393264770507813</SimpleData>
					<SimpleData name="area">317768.804</SimpleData>
				</SchemaData>
			</ExtendedData>
			<MultiGeometry>
				<Polygon>
					<outerBoundaryIs>
						<LinearRing>
							<coordinates>
								14.9000101016095,44.86496641422,0 14.9004138994583,44.8660969425789,0 14.9009876051447,44.8667466910775,0 14.9023729726504,44.8673249944981,0 14.9031498382894,44.8678306278136,0 14.9029806073186,44.8679266692879,0 14.9020679164951,44.8677575663511,0 14.9011893327362,44.8674201616718,0 14.9006484386408,44.8673475535706,0 14.8999378949196,44.8676114423131,0 14.8993962466757,44.8679716606389,0 14.89868488809,44.8686924200764,0 14.898243775939,44.8695576937256,0 14.8981746622603,44.8703992515492,0 14.8988843641864,44.8706403447793,0 14.9003381411167,44.870809946533,0 14.9021981632427,44.8707153694703,0 14.9027716514099,44.8715334321351,0 14.9033787711666,44.8724717515559,0 14.9044600668335,44.872977632652,0 14.9052041569491,44.8729061139321,0 14.9053069087562,44.8721126726408,0 14.9049371847924,44.8707417284882,0 14.9045329083057,44.8698276330774,0 14.9039935464308,44.8688172375142,0 14.9041642945949,44.8678074373191,0 14.9043676954037,44.8674950061926,0 14.9047749661538,44.8665815877962,0 14.905081023251,44.8655238059978,0 14.9048451674284,44.8650186376569,0 14.9038981848253,44.8651621224583,0 14.9034250536074,44.8650174456094,0 14.9034258174854,44.8645605667222,0 14.903494405613,44.8639835136591,0 14.9028872112596,44.8631413785839,0 14.9020416882561,44.8632849342681,0 14.9015332903056,44.8640058859481,0 14.9000101016095,44.86496641422,0 
							</coordinates>
						</LinearRing>
					</outerBoundaryIs>
				</Polygon>
			</MultiGeometry>
		</Placemark>
		<Placemark>
			<Style>
				<LineStyle>
					<color>ff0000ff</color>
				</LineStyle>
				<PolyStyle>
					<fill>0</fill>
				</PolyStyle>
			</Style>
			<ExtendedData>
				<SchemaData schemaUrl="#Terraces">
					<SimpleData name="el_count">766.000000000000000</SimpleData>
					<SimpleData name="el_sum">110188.212844848632813</SimpleData>
					<SimpleData name="el_mean">143.848841834006038</SimpleData>
					<SimpleData name="el_median">143.344932556152344</SimpleData>
					<SimpleData name="el_stdev">10.509677641767579</SimpleData>
					<SimpleData name="el_min">121.156806945800781</SimpleData>
					<SimpleData name="el_max">162.601608276367188</SimpleData>
					<SimpleData name="area">479059.929</SimpleData>
				</SchemaData>
			</ExtendedData>
			<MultiGeometry>
				<Polygon>
					<outerBoundaryIs>
						<LinearRing>
							<coordinates>
								14.8967760245599,44.8772271318326,0 14.8985345476413,44.8772768001948,0 14.897586196705,44.8780694795142,0 14.8967404849423,44.8781889491679,0 14.8970103152416,44.8785979787892,0 14.8978217442025,44.8787429850392,0 14.8986680105228,44.8783109068484,0 14.8995139293688,44.8780711919318,0 14.9003932460792,44.8780719622283,0 14.9011027220232,44.8785054110209,0 14.9016427789738,44.8791310794386,0 14.901370695036,44.8800205552506,0 14.9015053637232,44.8803813648631,0 14.9022148763801,44.8808148066028,0 14.9028914273938,44.8807432452026,0 14.9037382866129,44.8799504367015,0 14.9035706276483,44.8790846310199,0 14.9033688317549,44.8784111659543,0 14.9037757146731,44.8777863073895,0 14.9041142312611,44.8775942222116,0 14.9045198676101,44.877714793242,0 14.9048231347049,44.8783883409654,0 14.9054983551923,44.8791102886501,0 14.9057672706308,44.8801204524512,0 14.9062733766018,44.8808663018939,0 14.9066801288368,44.8803135718211,0 14.9067485480547,44.8798327031749,0 14.9063102810423,44.8789666802195,0 14.9062774365354,44.8783654974564,0 14.9064813306019,44.8777645087213,0 14.9065500987013,44.8770672241143,0 14.9058411876779,44.8762731158894,0 14.905368551746,44.8757677541211,0 14.903846838102,44.8756943443518,0 14.9021218100976,44.8758612026891,0 14.9010735577091,44.875788160759,0 14.9007363644811,44.8752107582785,0 14.9022242431126,44.8752841805365,0 14.9044227076465,44.8751177178281,0 14.9045927916917,44.8745167038215,0 14.9048311411767,44.8735310063494,0 14.9042232289231,44.8730495730473,0 14.9035126312958,44.8733134837202,0 14.9028028366889,44.8730964655412,0 14.9019589232098,44.8722060326498,0 14.9011479872644,44.8718205934455,0 14.8997960898126,44.8713865825744,0 14.8981734326875,44.871096592167,0 14.897631825978,44.8714087094142,0 14.8979671815417,44.8729960626669,0 14.8973904141915,44.8740535811082,0 14.8965771140861,44.8749906512459,0 14.8967094182508,44.8766499618558,0 14.8967760245599,44.8772271318326,0 
							</coordinates>
						</LinearRing>
					</outerBoundaryIs>
				</Polygon>
			</MultiGeometry>
		</Placemark>
		<Placemark>
			<Style>
				<LineStyle>
					<color>ff0000ff</color>
				</LineStyle>
				<PolyStyle>
					<fill>0</fill>
				</PolyStyle>
			</Style>
			<ExtendedData>
				<SchemaData schemaUrl="#Terraces">
					<SimpleData name="el_count">100.000000000000000</SimpleData>
					<SimpleData name="el_sum">14401.348922729492188</SimpleData>
					<SimpleData name="el_mean">144.013489227294912</SimpleData>
					<SimpleData name="el_median">143.869201660156250</SimpleData>
					<SimpleData name="el_stdev">3.436487935545221</SimpleData>
					<SimpleData name="el_min">134.191055297851563</SimpleData>
					<SimpleData name="el_max">150.009140014648438</SimpleData>
					<SimpleData name="area">61639.105</SimpleData>
				</SchemaData>
			</ExtendedData>
			<MultiGeometry>
				<Polygon>
					<outerBoundaryIs>
						<LinearRing>
							<coordinates>
								14.9053548536963,44.8841238067058,0 14.9053910812435,44.8826570177545,0 14.9059500154791,44.8821284626413,0 14.906052480162,44.881515368386,0 14.9055631837597,44.8808296475094,0 14.9048198443288,44.8803841752731,0 14.9037534732716,44.8809844371735,0 14.9032618111607,44.881729454626,0 14.9031930985129,44.8823666211861,0 14.9036818782039,44.883352929263,0 14.9044079571106,44.8840268332265,0 14.9053548536963,44.8841238067058,0 
							</coordinates>
						</LinearRing>
					</outerBoundaryIs>
				</Polygon>
			</MultiGeometry>
		</Placemark>
		<Placemark>
			<Style>
				<LineStyle>
					<color>ff0000ff</color>
				</LineStyle>
				<PolyStyle>
					<fill>0</fill>
				</PolyStyle>
			</Style>
			<ExtendedData>
				<SchemaData schemaUrl="#Terraces">
					<SimpleData name="el_count">463.000000000000000</SimpleData>
					<SimpleData name="el_sum">54133.717193603515625</SimpleData>
					<SimpleData name="el_mean">116.919475580137188</SimpleData>
					<SimpleData name="el_median">111.810836791992188</SimpleData>
					<SimpleData name="el_stdev">16.657372227653063</SimpleData>
					<SimpleData name="el_min">91.711662292480469</SimpleData>
					<SimpleData name="el_max">156.059387207031250</SimpleData>
					<SimpleData name="area">290023.112</SimpleData>
				</SchemaData>
			</ExtendedData>
			<MultiGeometry>
				<Polygon>
					<outerBoundaryIs>
						<LinearRing>
							<coordinates>
								14.9055133623185,44.8906043877222,0 14.9097418783896,44.8905356692949,0 14.9100817987763,44.8894779053073,0 14.9101848502017,44.8884680464582,0 14.9102209205079,44.8870253031676,0 14.9102228654582,44.8857749023023,0 14.9096822018891,44.8854378291625,0 14.9096838950325,44.8843557512206,0 14.9107663234764,44.8843085096772,0 14.9117126469755,44.8847901693109,0 14.9118156613731,44.883780308129,0 14.9111408255095,44.8827217516787,0 14.9104990907312,44.8821441413674,0 14.9085348845301,44.8837296353269,0 14.9075526254229,44.8845945079689,0 14.9067060223702,44.8852190208844,0 14.9057570639249,44.8863724594616,0 14.904741607311,44.8868044485743,0 14.9049425375121,44.8880309719658,0 14.9050742412748,44.8902192846511,0 14.9055133623185,44.8906043877222,0 
							</coordinates>
						</LinearRing>
					</outerBoundaryIs>
				</Polygon>
			</MultiGeometry>
		</Placemark>
		<Placemark>
			<Style>
				<LineStyle>
					<color>ff0000ff</color>
				</LineStyle>
				<PolyStyle>
					<fill>0</fill>
				</PolyStyle>
			</Style>
			<ExtendedData>
				<SchemaData schemaUrl="#Terraces">
					<SimpleData name="el_count">107.000000000000000</SimpleData>
					<SimpleData name="el_sum">18819.305480957031250</SimpleData>
					<SimpleData name="el_mean">175.881359635112432</SimpleData>
					<SimpleData name="el_median">178.620834350585938</SimpleData>
					<SimpleData name="el_stdev">7.785461683694672</SimpleData>
					<SimpleData name="el_min">157.762054443359375</SimpleData>
					<SimpleData name="el_max">185.389450073242188</SimpleData>
					<SimpleData name="area">67549.023</SimpleData>
				</SchemaData>
			</ExtendedData>
			<MultiGeometry>
				<Polygon>
					<outerBoundaryIs>
						<LinearRing>
							<coordinates>
								14.9072499121846,44.8835362292988,0 14.9087747630395,44.8817580375307,0 14.9095540639795,44.880868947169,0 14.910635943241,44.8811343072933,0 14.9109406351188,44.8809421755221,0 14.9111110388287,44.880100690412,0 14.9100634097185,44.879570853207,0 14.908948007249,44.8791371372529,0 14.907967135914,44.8791844434913,0 14.9078629495768,44.8808916415862,0 14.9081326034574,44.881468968141,0 14.9070824224524,44.8825261521596,0 14.9063711361123,44.8831507728329,0 14.9066066511454,44.8839204444545,0 14.9072499121846,44.8835362292988,0 
							</coordinates>
						</LinearRing>
					</outerBoundaryIs>
				</Polygon>
			</MultiGeometry>
		</Placemark>
		<Placemark>
			<Style>
				<LineStyle>
					<color>ff0000ff</color>
				</LineStyle>
				<PolyStyle>
					<fill>0</fill>
				</PolyStyle>
			</Style>
			<ExtendedData>
				<SchemaData schemaUrl="#Terraces">
					<SimpleData name="el_count">118.000000000000000</SimpleData>
					<SimpleData name="el_sum">2736.557688713073730</SimpleData>
					<SimpleData name="el_mean">23.191166853500626</SimpleData>
					<SimpleData name="el_median">23.908973693847656</SimpleData>
					<SimpleData name="el_stdev">7.034977513045749</SimpleData>
					<SimpleData name="el_min">7.775265693664551</SimpleData>
					<SimpleData name="el_max">34.086490631103516</SimpleData>
					<SimpleData name="area">73771.914</SimpleData>
				</SchemaData>
			</ExtendedData>
			<MultiGeometry>
				<Polygon>
					<outerBoundaryIs>
						<LinearRing>
							<coordinates>
								14.9104009482512,44.9017897904957,0 14.9112809225537,44.9015981083979,0 14.910910163288,44.9006840665498,0 14.9106413232547,44.8995055955587,0 14.9100692452718,44.8975333623226,0 14.9092251276779,44.8964746636855,0 14.9078721697649,44.8963052571901,0 14.907870441938,44.8973873328036,0 14.9084438170784,44.8984939168544,0 14.9104009482512,44.9017897904957,0 
							</coordinates>
						</LinearRing>
					</outerBoundaryIs>
				</Polygon>
			</MultiGeometry>
		</Placemark>
		<Placemark>
			<Style>
				<LineStyle>
					<color>ff0000ff</color>
				</LineStyle>
				<PolyStyle>
					<fill>0</fill>
				</PolyStyle>
			</Style>
			<ExtendedData>
				<SchemaData schemaUrl="#Terraces">
					<SimpleData name="el_count">142.000000000000000</SimpleData>
					<SimpleData name="el_sum">5875.124111175537109</SimpleData>
					<SimpleData name="el_mean">41.374113458982656</SimpleData>
					<SimpleData name="el_median">41.605415344238281</SimpleData>
					<SimpleData name="el_stdev">8.124668432066523</SimpleData>
					<SimpleData name="el_min">25.937637329101563</SimpleData>
					<SimpleData name="el_max">56.199470520019531</SimpleData>
					<SimpleData name="area">87797.052</SimpleData>
				</SchemaData>
			</ExtendedData>
			<MultiGeometry>
				<Polygon>
					<outerBoundaryIs>
						<LinearRing>
							<coordinates>
								14.9067571211511,44.8954627366652,0 14.9087218901346,44.8938051385001,0 14.9098055490075,44.8930846143604,0 14.909298912516,44.8925792434926,0 14.9076742652567,44.8931310036302,0 14.9059466888808,44.8945483179036,0 14.9053720205663,44.8942833353689,0 14.9060836116697,44.8935625377151,0 14.9069300725172,44.893106353418,0 14.9075058925926,44.8926499439424,0 14.9068299453129,44.8922646557117,0 14.9051378239767,44.8926960938664,0 14.9041226109629,44.8929116616494,0 14.9046279332073,44.8941865317473,0 14.9045584052059,44.8953166433985,0 14.905301796644,44.8958462777724,0 14.9067571211511,44.8954627366652,0 
							</coordinates>
						</LinearRing>
					</outerBoundaryIs>
				</Polygon>
			</MultiGeometry>
		</Placemark>
		<Placemark>
			<Style>
				<LineStyle>
					<color>ff0000ff</color>
				</LineStyle>
				<PolyStyle>
					<fill>0</fill>
				</PolyStyle>
			</Style>
			<ExtendedData>
				<SchemaData schemaUrl="#Terraces">
					<SimpleData name="el_count">37.000000000000000</SimpleData>
					<SimpleData name="el_sum">9627.437774658203125</SimpleData>
					<SimpleData name="el_mean">260.201020936708176</SimpleData>
					<SimpleData name="el_median">260.564392089843750</SimpleData>
					<SimpleData name="el_stdev">2.101358334981249</SimpleData>
					<SimpleData name="el_min">255.544708251953125</SimpleData>
					<SimpleData name="el_max">263.828186035156250</SimpleData>
					<SimpleData name="area">22936.478</SimpleData>
				</SchemaData>
			</ExtendedData>
			<MultiGeometry>
				<Polygon>
					<outerBoundaryIs>
						<LinearRing>
							<coordinates>
								14.8983474602182,44.8490703262471,0 14.8991595688829,44.8485901190278,0 14.9008512260952,44.8477018848015,0 14.9001086604956,44.8470760322411,0 14.8994322493032,44.8472918559001,0 14.8978418194429,44.8482763452101,0 14.8983474602182,44.8490703262471,0 
							</coordinates>
						</LinearRing>
					</outerBoundaryIs>
				</Polygon>
			</MultiGeometry>
		</Placemark>
		<Placemark>
			<Style>
				<LineStyle>
					<color>ff0000ff</color>
				</LineStyle>
				<PolyStyle>
					<fill>0</fill>
				</PolyStyle>
			</Style>
			<ExtendedData>
				<SchemaData schemaUrl="#Terraces">
					<SimpleData name="el_count">29.000000000000000</SimpleData>
					<SimpleData name="el_sum">8510.026885986328125</SimpleData>
					<SimpleData name="el_mean">293.449202965045799</SimpleData>
					<SimpleData name="el_median">293.110717773437500</SimpleData>
					<SimpleData name="el_stdev">2.094063284536730</SimpleData>
					<SimpleData name="el_min">289.715179443359375</SimpleData>
					<SimpleData name="el_max">299.492401123046875</SimpleData>
					<SimpleData name="area">19230.375</SimpleData>
				</SchemaData>
			</ExtendedData>
			<MultiGeometry>
				<Polygon>
					<outerBoundaryIs>
						<LinearRing>
							<coordinates>
								14.8999443140173,44.8443826947381,0 14.9009585659495,44.8442393005507,0 14.9008252222028,44.843157097719,0 14.9002179114798,44.8425313627426,0 14.8990676933337,44.8431315116039,0 14.8999443140173,44.8443826947381,0 
							</coordinates>
						</LinearRing>
					</outerBoundaryIs>
				</Polygon>
			</MultiGeometry>
		</Placemark>
		<Placemark>
			<Style>
				<LineStyle>
					<color>ff0000ff</color>
				</LineStyle>
				<PolyStyle>
					<fill>0</fill>
				</PolyStyle>
			</Style>
			<ExtendedData>
				<SchemaData schemaUrl="#Terraces">
					<SimpleData name="el_count">48.000000000000000</SimpleData>
					<SimpleData name="el_sum">16477.074859619140625</SimpleData>
					<SimpleData name="el_mean">343.272392908732115</SimpleData>
					<SimpleData name="el_median">343.642440795898438</SimpleData>
					<SimpleData name="el_stdev">2.570078489153108</SimpleData>
					<SimpleData name="el_min">337.210937500000000</SimpleData>
					<SimpleData name="el_max">348.353851318359375</SimpleData>
					<SimpleData name="area">30973.128</SimpleData>
				</SchemaData>
			</ExtendedData>
			<MultiGeometry>
				<Polygon>
					<outerBoundaryIs>
						<LinearRing>
							<coordinates>
								14.9050120856787,44.8457576655086,0 14.9086289033328,44.8456884773124,0 14.9069737415068,44.8450138426449,0 14.9053852739685,44.8449163522174,0 14.9035948916531,44.8442896491418,0 14.9032558441963,44.844914568228,0 14.9050120856787,44.8457576655086,0 
							</coordinates>
						</LinearRing>
					</outerBoundaryIs>
				</Polygon>
			</MultiGeometry>
		</Placemark>
		<Placemark>
			<Style>
				<LineStyle>
					<color>ff0000ff</color>
				</LineStyle>
				<PolyStyle>
					<fill>0</fill>
				</PolyStyle>
			</Style>
			<ExtendedData>
				<SchemaData schemaUrl="#Terraces">
					<SimpleData name="el_count">59.000000000000000</SimpleData>
					<SimpleData name="el_sum">10198.125137329101563</SimpleData>
					<SimpleData name="el_mean">172.849578598798331</SimpleData>
					<SimpleData name="el_median">173.176177978515625</SimpleData>
					<SimpleData name="el_stdev">3.573573469184442</SimpleData>
					<SimpleData name="el_min">166.957504272460938</SimpleData>
					<SimpleData name="el_max">180.169250488281250</SimpleData>
					<SimpleData name="area">36946.866</SimpleData>
				</SchemaData>
			</ExtendedData>
			<MultiGeometry>
				<Polygon>
					<outerBoundaryIs>
						<LinearRing>
							<coordinates>
								14.8928438305134,44.845698803905,0 14.8933507999308,44.8457233248255,0 14.8935209563384,44.845098277896,0 14.8931509281112,44.844136077247,0 14.8925107402107,44.8430533893717,0 14.8919696806408,44.8431971571487,0 14.8912251876638,44.8436773781169,0 14.8904460163815,44.8446144421011,0 14.8916625561495,44.8447598808624,0 14.8928438305134,44.845698803905,0 
							</coordinates>
						</LinearRing>
					</outerBoundaryIs>
				</Polygon>
			</MultiGeometry>
		</Placemark>
		<Placemark>
			<Style>
				<LineStyle>
					<color>ff0000ff</color>
				</LineStyle>
				<PolyStyle>
					<fill>0</fill>
				</PolyStyle>
			</Style>
			<ExtendedData>
				<SchemaData schemaUrl="#Terraces">
					<SimpleData name="el_count">68.000000000000000</SimpleData>
					<SimpleData name="el_sum">8103.742378234863281</SimpleData>
					<SimpleData name="el_mean">119.172682032865637</SimpleData>
					<SimpleData name="el_median">118.391281127929688</SimpleData>
					<SimpleData name="el_stdev">5.722054059441802</SimpleData>
					<SimpleData name="el_min">109.088325500488281</SimpleData>
					<SimpleData name="el_max">130.254547119140625</SimpleData>
					<SimpleData name="area">42977.439</SimpleData>
				</SchemaData>
			</ExtendedData>
			<MultiGeometry>
				<Polygon>
					<outerBoundaryIs>
						<LinearRing>
							<coordinates>
								14.8888650313914,44.840645261081,0 14.8892030109875,44.8406455894715,0 14.8896105609061,44.8396119891269,0 14.889815590674,44.8384339135178,0 14.888463863184,44.8383604621844,0 14.8872461061664,44.8389123336441,0 14.8869406640061,44.8395612844544,0 14.8871420866332,44.8402588291691,0 14.8888650313914,44.840645261081,0 
							</coordinates>
						</LinearRing>
					</outerBoundaryIs>
				</Polygon>
			</MultiGeometry>
		</Placemark>
		<Placemark>
			<Style>
				<LineStyle>
					<color>ff0000ff</color>
				</LineStyle>
				<PolyStyle>
					<fill>0</fill>
				</PolyStyle>
			</Style>
			<ExtendedData>
				<SchemaData schemaUrl="#Terraces">
					<SimpleData name="el_count">37.000000000000000</SimpleData>
					<SimpleData name="el_sum">8869.814010620117188</SimpleData>
					<SimpleData name="el_mean">239.724702989732890</SimpleData>
					<SimpleData name="el_median">239.840789794921875</SimpleData>
					<SimpleData name="el_stdev">2.714291971864637</SimpleData>
					<SimpleData name="el_min">234.442337036132813</SimpleData>
					<SimpleData name="el_max">246.785659790039063</SimpleData>
					<SimpleData name="area">24339.706</SimpleData>
				</SchemaData>
			</ExtendedData>
			<MultiGeometry>
				<Polygon>
					<outerBoundaryIs>
						<LinearRing>
							<coordinates>
								14.9044221195767,44.8550390651888,0 14.904827835917,44.8550153576753,0 14.9055390278602,44.8542464654301,0 14.9055745234613,44.8532125022503,0 14.9049325387488,44.8530195989294,0 14.9043571337308,44.8534519526223,0 14.9032737085386,44.8544369399794,0 14.9044221195767,44.8550390651888,0 
							</coordinates>
						</LinearRing>
					</outerBoundaryIs>
				</Polygon>
			</MultiGeometry>
		</Placemark>
		<Placemark>
			<Style>
				<LineStyle>
					<color>ff0000ff</color>
				</LineStyle>
				<PolyStyle>
					<fill>0</fill>
				</PolyStyle>
			</Style>
			<ExtendedData>
				<SchemaData schemaUrl="#Terraces">
					<SimpleData name="el_count">33.000000000000000</SimpleData>
					<SimpleData name="el_sum">9650.121459960937500</SimpleData>
					<SimpleData name="el_mean">292.427923029119313</SimpleData>
					<SimpleData name="el_median">293.147064208984375</SimpleData>
					<SimpleData name="el_stdev">3.588079524080500</SimpleData>
					<SimpleData name="el_min">285.366973876953125</SimpleData>
					<SimpleData name="el_max">300.337585449218750</SimpleData>
					<SimpleData name="area">22022.461</SimpleData>
				</SchemaData>
			</ExtendedData>
			<MultiGeometry>
				<Polygon>
					<outerBoundaryIs>
						<LinearRing>
							<coordinates>
								14.9074363201914,44.8516510140803,0 14.908010689031,44.8518438489308,0 14.9086536212537,44.8514355770859,0 14.9087565907606,44.8504497590577,0 14.907607841181,44.8500881402138,0 14.9069650327195,44.8504242673136,0 14.9066934384123,44.8511454362566,0 14.9074363201914,44.8516510140803,0 
							</coordinates>
						</LinearRing>
					</outerBoundaryIs>
				</Polygon>
			</MultiGeometry>
		</Placemark>
		<Placemark>
			<Style>
				<LineStyle>
					<color>ff0000ff</color>
				</LineStyle>
				<PolyStyle>
					<fill>0</fill>
				</PolyStyle>
			</Style>
			<ExtendedData>
				<SchemaData schemaUrl="#Terraces">
					<SimpleData name="el_count">33.000000000000000</SimpleData>
					<SimpleData name="el_sum">6641.000335693359375</SimpleData>
					<SimpleData name="el_mean">201.242434414950282</SimpleData>
					<SimpleData name="el_median">201.295639038085938</SimpleData>
					<SimpleData name="el_stdev">1.666637078646178</SimpleData>
					<SimpleData name="el_min">197.482269287109375</SimpleData>
					<SimpleData name="el_max">205.365264892578125</SimpleData>
					<SimpleData name="area">21479.779</SimpleData>
				</SchemaData>
			</ExtendedData>
			<MultiGeometry>
				<Polygon>
					<outerBoundaryIs>
						<LinearRing>
							<coordinates>
								14.9006979614067,44.8582100027552,0 14.903336050764,44.8575870617723,0 14.9036412040101,44.8570583005449,0 14.9025255540676,44.8570573537915,0 14.8995829998212,44.8578002404173,0 14.9005284647704,44.8584743647554,0 14.9006979614067,44.8582100027552,0 
							</coordinates>
						</LinearRing>
					</outerBoundaryIs>
				</Polygon>
			</MultiGeometry>
		</Placemark>
		<Placemark>
			<Style>
				<LineStyle>
					<color>ff0000ff</color>
				</LineStyle>
				<PolyStyle>
					<fill>0</fill>
				</PolyStyle>
			</Style>
			<ExtendedData>
				<SchemaData schemaUrl="#Terraces">
					<SimpleData name="el_count">30.000000000000000</SimpleData>
					<SimpleData name="el_sum">6942.650360107421875</SimpleData>
					<SimpleData name="el_mean">231.421678670247388</SimpleData>
					<SimpleData name="el_median">231.485626220703125</SimpleData>
					<SimpleData name="el_stdev">2.960821090906549</SimpleData>
					<SimpleData name="el_min">222.525756835937500</SimpleData>
					<SimpleData name="el_max">239.134185791015625</SimpleData>
					<SimpleData name="area">20322.043</SimpleData>
				</SchemaData>
			</ExtendedData>
			<MultiGeometry>
				<Polygon>
					<outerBoundaryIs>
						<LinearRing>
							<coordinates>
								14.9043071195964,44.863238762339,0 14.9053222633429,44.8627466592871,0 14.9055262692446,44.8620494854888,0 14.9054767732278,44.861304009098,0 14.9051222612476,44.8610031363018,0 14.9043438375764,44.8614834130907,0 14.9039883112966,44.8617957167163,0 14.9032276187714,44.8617710283739,0 14.9037172273391,44.8621561830442,0 14.904460860786,44.8622770390625,0 14.9043071195964,44.863238762339,0 
							</coordinates>
						</LinearRing>
					</outerBoundaryIs>
				</Polygon>
			</MultiGeometry>
		</Placemark>
		<Placemark>
			<Style>
				<LineStyle>
					<color>ff0000ff</color>
				</LineStyle>
				<PolyStyle>
					<fill>0</fill>
				</PolyStyle>
			</Style>
			<ExtendedData>
				<SchemaData schemaUrl="#Terraces">
					<SimpleData name="el_count">67.000000000000000</SimpleData>
					<SimpleData name="el_sum">27593.692962646484375</SimpleData>
					<SimpleData name="el_mean">411.846163621589312</SimpleData>
					<SimpleData name="el_median">412.188171386718750</SimpleData>
					<SimpleData name="el_stdev">4.006977278021269</SimpleData>
					<SimpleData name="el_min">396.665710449218750</SimpleData>
					<SimpleData name="el_max">420.048828125000000</SimpleData>
					<SimpleData name="area">42795.212</SimpleData>
				</SchemaData>
			</ExtendedData>
			<MultiGeometry>
				<Polygon>
					<outerBoundaryIs>
						<LinearRing>
							<coordinates>
								14.9095280718191,44.8434889496939,0 14.9098349691438,44.8417578526836,0 14.9102764413686,44.8404116024484,0 14.9107852644607,44.8392096812183,0 14.9109215645374,44.8384883955837,0 14.9108889167637,44.8377429315903,0 14.9095033067403,44.8377177956371,0 14.9083531663336,44.8383901777972,0 14.9092305204381,44.8392565489116,0 14.909836694356,44.8406517200623,0 14.9095976266325,44.8422385928085,0 14.9095280718191,44.8434889496939,0 
							</coordinates>
						</LinearRing>
					</outerBoundaryIs>
				</Polygon>
			</MultiGeometry>
		</Placemark>
		<Placemark>
			<Style>
				<LineStyle>
					<color>ff0000ff</color>
				</LineStyle>
				<PolyStyle>
					<fill>0</fill>
				</PolyStyle>
			</Style>
			<ExtendedData>
				<SchemaData schemaUrl="#Terraces">
					<SimpleData name="el_count">27.000000000000000</SimpleData>
					<SimpleData name="el_sum">7703.663085937500000</SimpleData>
					<SimpleData name="el_mean">285.320855034722229</SimpleData>
					<SimpleData name="el_median">285.853240966796875</SimpleData>
					<SimpleData name="el_stdev">4.666237971858955</SimpleData>
					<SimpleData name="el_min">272.598205566406250</SimpleData>
					<SimpleData name="el_max">293.650299072265625</SimpleData>
					<SimpleData name="area">14547.700</SimpleData>
				</SchemaData>
			</ExtendedData>
			<MultiGeometry>
				<Polygon>
					<outerBoundaryIs>
						<LinearRing>
							<coordinates>
								14.9000894269967,44.8386477578642,0 14.9003768034194,44.8385878929024,0 14.9004619991392,44.8381791783397,0 14.8998545987686,44.8376376032279,0 14.8994322088498,44.8376011624517,0 14.8987731620787,44.8376126034094,0 14.897725671402,44.8375034613328,0 14.8973030061895,44.8376233140756,0 14.898367354096,44.8377565214347,0 14.8988400602644,44.8380094283714,0 14.8991093616715,44.8386228498708,0 14.9000894269967,44.8386477578642,0 
							</coordinates>
						</LinearRing>
					</outerBoundaryIs>
				</Polygon>
			</MultiGeometry>
		</Placemark>
		<Placemark>
			<Style>
				<LineStyle>
					<color>ff0000ff</color>
				</LineStyle>
				<PolyStyle>
					<fill>0</fill>
				</PolyStyle>
			</Style>
			<ExtendedData>
				<SchemaData schemaUrl="#Terraces">
					<SimpleData name="el_count">267.000000000000000</SimpleData>
					<SimpleData name="el_sum">101832.885650634765625</SimpleData>
					<SimpleData name="el_mean">381.396575470542189</SimpleData>
					<SimpleData name="el_median">380.283233642578125</SimpleData>
					<SimpleData name="el_stdev">7.223052480279989</SimpleData>
					<SimpleData name="el_min">371.098510742187500</SimpleData>
					<SimpleData name="el_max">398.384643554687500</SimpleData>
					<SimpleData name="area">168317.626</SimpleData>
				</SchemaData>
			</ExtendedData>
			<MultiGeometry>
				<Polygon>
					<outerBoundaryIs>
						<LinearRing>
							<coordinates>
								14.9297462078971,44.8803180671145,0 14.9299498062773,44.8797651289593,0 14.928969947152,44.8789950443946,0 14.9276180942963,44.8782247161613,0 14.9268069023527,44.8778394593952,0 14.9261312762668,44.8772378684621,0 14.925219024301,44.8765639800493,0 14.9239679741612,44.8763707840866,0 14.922142013074,44.8761771839245,0 14.9201474365038,44.8756467893654,0 14.9192012595885,44.8751171064586,0 14.9183558735806,44.8750684127387,0 14.9179834301077,44.8753807470905,0 14.9188620642757,44.875838253363,0 14.9200785347582,44.8765604984199,0 14.9191991732866,44.8766079721395,0 14.9182857190623,44.8768477846253,0 14.9190289989984,44.8773773312844,0 14.9211589042169,44.8779078387188,0 14.9225445804019,44.8786061276977,0 14.923760678956,44.8796890263672,0 14.924132392225,44.8799297361809,0 14.9242010129144,44.8791843486505,0 14.9231877082177,44.8781977760875,0 14.922377031195,44.8774517946462,0 14.9226479096033,44.8772115160515,0 14.9235606192966,44.8775247316809,0 14.9247771841263,44.8782469265396,0 14.9254865661679,44.8788966398691,0 14.9262303380027,44.8791135388,0 14.9274476647635,44.8792826422387,0 14.9284618062573,44.8796680216631,0 14.9297462078971,44.8803180671145,0 
							</coordinates>
						</LinearRing>
					</outerBoundaryIs>
				</Polygon>
			</MultiGeometry>
		</Placemark>
		<Placemark>
			<Style>
				<LineStyle>
					<color>ff0000ff</color>
				</LineStyle>
				<PolyStyle>
					<fill>0</fill>
				</PolyStyle>
			</Style>
			<ExtendedData>
				<SchemaData schemaUrl="#Terraces">
					<SimpleData name="el_count">351.000000000000000</SimpleData>
					<SimpleData name="el_sum">115862.500762939453125</SimpleData>
					<SimpleData name="el_mean">330.092594766209288</SimpleData>
					<SimpleData name="el_median">328.434600830078125</SimpleData>
					<SimpleData name="el_stdev">11.045941007898922</SimpleData>
					<SimpleData name="el_min">310.059722900390625</SimpleData>
					<SimpleData name="el_max">357.011322021484375</SimpleData>
					<SimpleData name="area">218989.121</SimpleData>
				</SchemaData>
			</ExtendedData>
			<MultiGeometry>
				<Polygon>
					<outerBoundaryIs>
						<LinearRing>
							<coordinates>
								14.9241229735313,44.8870955011423,0 14.9265926095551,44.8867845146652,0 14.928486571394,44.8869780859124,0 14.9291957189051,44.887940375583,0 14.928248330782,44.8881562000383,0 14.9273005721046,44.8886605706826,0 14.9272996330948,44.889406001938,0 14.9269603938548,44.8901752634235,0 14.9280084306244,44.8906568525382,0 14.9303750343142,44.8917403979284,0 14.9299036341915,44.8899366459803,0 14.9297366370729,44.8881811715842,0 14.9297379836647,44.8870750474536,0 14.9307197796635,44.8863542612969,0 14.9315324009592,44.885657411515,0 14.9307211939131,44.8851759982254,0 14.9290637262262,44.8852471193724,0 14.9272027637309,44.8857509185981,0 14.9253428573839,44.8854130710637,0 14.9245650894045,44.8852682827574,0 14.9240249480923,44.8844743998969,0 14.9239918210508,44.8839453612522,0 14.9228079721381,44.883968613433,0 14.9221304671103,44.8847376321714,0 14.9215549069737,44.8851460237883,0 14.9211820545049,44.8857228759734,0 14.9230409203984,44.8868302689408,0 14.9241229735313,44.8870955011423,0 
							</coordinates>
						</LinearRing>
					</outerBoundaryIs>
				</Polygon>
			</MultiGeometry>
		</Placemark>
		<Placemark>
			<Style>
				<LineStyle>
					<color>ff0000ff</color>
				</LineStyle>
				<PolyStyle>
					<fill>0</fill>
				</PolyStyle>
			</Style>
			<ExtendedData>
				<SchemaData schemaUrl="#Terraces">
					<SimpleData name="el_count">114.000000000000000</SimpleData>
					<SimpleData name="el_sum">29473.043487548828125</SimpleData>
					<SimpleData name="el_mean">258.535469189024809</SimpleData>
					<SimpleData name="el_median">258.914855957031250</SimpleData>
					<SimpleData name="el_stdev">8.176045170466420</SimpleData>
					<SimpleData name="el_min">238.663803100585938</SimpleData>
					<SimpleData name="el_max">277.533294677734375</SimpleData>
					<SimpleData name="area">68816.662</SimpleData>
				</SchemaData>
			</ExtendedData>
			<MultiGeometry>
				<Polygon>
					<outerBoundaryIs>
						<LinearRing>
							<coordinates>
								14.9136334788256,44.8782510660807,0 14.9139388982275,44.8775539558021,0 14.9138741286322,44.8756302076668,0 14.9136737344463,44.8739468189391,0 14.9136086178098,44.8722635317729,0 14.9130669024587,44.8726959533639,0 14.913167267909,44.8734174174067,0 14.9120497267645,44.8744505511157,0 14.9121147271207,44.8761819309201,0 14.9122136973368,44.8778171513332,0 14.9136334788256,44.8782510660807,0 
							</coordinates>
						</LinearRing>
					</outerBoundaryIs>
				</Polygon>
			</MultiGeometry>
		</Placemark>
		<Placemark>
			<Style>
				<LineStyle>
					<color>ff0000ff</color>
				</LineStyle>
				<PolyStyle>
					<fill>0</fill>
				</PolyStyle>
			</Style>
			<ExtendedData>
				<SchemaData schemaUrl="#Terraces">
					<SimpleData name="el_count">29555.000000000000000</SimpleData>
					<SimpleData name="el_sum">11635520.700469970703125</SimpleData>
					<SimpleData name="el_mean">393.690431414988041</SimpleData>
					<SimpleData name="el_median">387.593170166015625</SimpleData>
					<SimpleData name="el_stdev">43.273192912472666</SimpleData>
					<SimpleData name="el_min">294.419830322265625</SimpleData>
					<SimpleData name="el_max">524.476989746093750</SimpleData>
					<SimpleData name="area">18468406.030</SimpleData>
				</SchemaData>
			</ExtendedData>
			<MultiGeometry>
				<Polygon>
					<outerBoundaryIs>
						<LinearRing>
							<coordinates>
								15.8141644584309,44.2249426451662,0 15.8223372957599,44.2258460587183,0 15.8243142140945,44.223715504412,0 15.8280581009677,44.2235922305227,0 15.8308413147384,44.2217443020941,0 15.8335123181558,44.2214362563863,0 15.8374006973745,44.2220811878096,0 15.8410326039261,44.2234974410914,0 15.8443710379531,44.2230880298174,0 15.8491862635993,44.2230523348879,0 15.8542787293797,44.2236877338547,0 15.8580434949652,44.225006256233,0 15.8619113112028,44.2242075719284,0 15.8659198273993,44.2238886685417,0 15.8686204350842,44.2255996866763,0 15.87158021258,44.2267314893884,0 15.8759787185844,44.2256396915554,0 15.8778470841228,44.225336761547,0 15.8722192025215,44.2247065033274,0 15.8711250147381,44.2230795263369,0 15.874343685418,44.2236321092322,0 15.8775566990302,44.2237998620898,0 15.8810458516753,44.2245425690511,0 15.8837037500852,44.223367689748,0 15.8832866622077,44.2223127630609,0 15.8769802596823,44.2210146136628,0 15.8705559727329,44.2207751672865,0 15.8653453438609,44.221199542094,0 15.8585142293408,44.2205777165866,0 15.8563588878174,44.2195357417392,0 15.8588973005326,44.2193242920549,0 15.8627815899961,44.2196798030361,0 15.8669277756777,44.21964841154,0 15.86812726551,44.2193507146459,0 15.8651707418535,44.2184111877365,0 15.8618102760408,44.2172822407608,0 15.8613936225327,44.2162272295463,0 15.8640754597612,44.2166879537903,0 15.8640642066031,44.2159184723964,0 15.8641838780808,44.2149556088239,0 15.8663391869794,44.2159974370832,0 15.8697081590205,44.2177033610361,0 15.8730517396875,44.2176778552167,0 15.8785466446865,44.2184052920493,0 15.8804405694659,44.2198336464185,0 15.8821821622756,44.2200126010517,0 15.8852655732895,44.2204697252545,0 15.8870187521676,44.2214180820633,0 15.8861200077957,44.2239261455149,0 15.8864264946688,44.2265210501315,0 15.8869861015451,44.2281520316197,0 15.8920851992062,44.2291704747651,0 15.89916320284,44.2283454139898,0 15.9024882520717,44.2270686492721,0 15.9018047492322,44.2261120912344,0 15.8984446231831,44.2250804171419,0 15.8948360424396,44.2253011340407,0 15.8902853119253,44.2251443012261,0 15.888764751439,44.2218854891412,0 15.8895440899268,44.2203402913508,0 15.8904513344088,44.2184093078322,0 15.892836924876,44.2169477500094,0 15.8965641490071,44.2157642071354,0 15.9014992406782,44.2148596038004,0 15.9038902974919,44.2137825545798,0 15.902122396564,44.2118726132931,0 15.9016962597267,44.2102406480465,0 15.9028865612864,44.2093654829439,0 15.900469282943,44.20871119243,0 15.8968631691492,44.2090281499898,0 15.8935084657851,44.2082848723607,0 15.8889373487804,44.2066852050861,0 15.8877049970764,44.2047708691096,0 15.884055891166,44.2022018762569,0 15.881757034,44.2004881155235,0 15.8776093528129,44.2003276641982,0 15.8758484037651,44.1988020421959,0 15.8762366746147,44.197933299633,0 15.8734204818994,44.1973776903627,0 15.8715331241216,44.1963339481304,0 15.8684567266061,44.196261181925,0 15.8671282416139,44.1968484509189,0 15.8666160142956,44.1983914759947,0 15.8650186535766,44.1988845636652,0 15.8618112319682,44.199005002859,0 15.8583768932544,44.2019167436446,0 15.8567821554485,44.2026020882847,0 15.8527750270918,44.2029206611439,0 15.8487181380351,44.199776404607,0 15.8473686948945,44.1989206577179,0 15.8435023242786,44.1997188416813,0 15.8414013983794,44.2024278261196,0 15.8378062286334,44.2035124071473,0 15.834476997408,44.2044987364346,0 15.8299158397365,44.2034738086417,0 15.8288151211214,44.2012692906225,0 15.8297092247928,44.1982807204388,0 15.8280805657004,44.1965610075568,0 15.8208515743382,44.195939808913,0 15.8168274105073,44.1950066927691,0 15.813359308474,44.1956086160471,0 15.8101703897913,44.1970742199,0 15.80549486305,44.19739587273,0 15.8019215025945,44.2001145059129,0 15.8024954971525,44.2029963580799,0 15.8085467531342,44.2054547845701,0 15.8108463435576,44.20736240505,0 15.812085525023,44.209950893745,0 15.8155757184568,44.2108879877641,0 15.8111731954337,44.2116889029143,0 15.8105269647961,44.21332882061,0 15.8111160410822,44.2172686699415,0 15.8106087771224,44.2192923829353,0 15.8094379834132,44.2217055797422,0 15.8050188402499,44.2213520251629,0 15.8047722985515,44.2228928945101,0 15.8030491448704,44.2240593702422,0 15.7995883098116,44.2253341920702,0 15.8018923144816,44.2275305422155,0 15.806570245579,44.2272090205341,0 15.8122997318661,44.2255330947931,0 15.8141644584309,44.2249426451662,0 
							</coordinates>
						</LinearRing>
					</outerBoundaryIs>
				</Polygon>
			</MultiGeometry>
		</Placemark>
		<Placemark>
			<Style>
				<LineStyle>
					<color>ff0000ff</color>
				</LineStyle>
				<PolyStyle>
					<fill>0</fill>
				</PolyStyle>
			</Style>
			<ExtendedData>
				<SchemaData schemaUrl="#Terraces">
					<SimpleData name="el_count">4132.000000000000000</SimpleData>
					<SimpleData name="el_sum">1044563.391128540039063</SimpleData>
					<SimpleData name="el_mean">252.798497368959346</SimpleData>
					<SimpleData name="el_median">249.722183227539063</SimpleData>
					<SimpleData name="el_stdev">15.373291311600642</SimpleData>
					<SimpleData name="el_min">214.762619018554688</SimpleData>
					<SimpleData name="el_max">291.872497558593750</SimpleData>
					<SimpleData name="area">2585880.072</SimpleData>
				</SchemaData>
			</ExtendedData>
			<MultiGeometry>
				<Polygon>
					<outerBoundaryIs>
						<LinearRing>
							<coordinates>
								15.6540132084773,44.2349661263975,0 15.6577668022835,44.2356179437072,0 15.6644595675597,44.2358677964693,0 15.6668041659156,44.2361427212912,0 15.6693271207676,44.2344445427851,0 15.6721969812689,44.2338505173174,0 15.6753277522844,44.2326777035627,0 15.6771211432556,44.2315608369061,0 15.6785197625893,44.2310234616299,0 15.6784595032666,44.2316009936606,0 15.6769950814441,44.2322349538188,0 15.677142651006,44.2334365249224,0 15.679090276614,44.2340983327271,0 15.6818262340727,44.2335048612765,0 15.684162456546,44.2330580125395,0 15.6860264918824,44.2322772678993,0 15.6876802863708,44.2306800952819,0 15.6890034821605,44.229421577828,0 15.6903344918171,44.2288363676533,0 15.6930734761004,44.2285311952663,0 15.6956831906307,44.2286115274269,0 15.6988892018054,44.2282071746704,0 15.7013537132125,44.2273263082468,0 15.7036140603899,44.2261580590074,0 15.7058143316433,44.2255673106683,0 15.7085519260027,44.2251655798393,0 15.7103479259369,44.2243367615127,0 15.7110103752833,44.2238035633508,0 15.7086038078102,44.223914712861,0 15.7050682828136,44.2247061559305,0 15.7023964238702,44.2250112033435,0 15.7021168882463,44.2240028660703,0 15.7055866803747,44.223308116101,0 15.7076513373234,44.2225738759853,0 15.7083103316778,44.2217521272451,0 15.707168209683,44.2213263221291,0 15.7045605256136,44.2213905333993,0 15.7010839840516,44.2215081188246,0 15.6989461420988,44.2217136111309,0 15.6981345009522,44.2209490076385,0 15.6965311278729,44.2211030891772,0 15.6962568128328,44.2205275863707,0 15.6943190568194,44.2206836744625,0 15.6931163841844,44.2207871739484,0 15.6915736865522,44.2204117405292,0 15.6901675718828,44.2202759507873,0 15.6897173978229,44.2218178033508,0 15.6889327960671,44.2233616711452,0 15.6857208345565,44.2232367034619,0 15.6843263655435,44.2241108280078,0 15.6819971609328,44.2251348135182,0 15.6807358055999,44.2259600012905,0 15.6791444143376,44.2271719206916,0 15.677481657538,44.2279994580061,0 15.6743440380307,44.2285470998373,0 15.6720786355308,44.2293300164632,0 15.6702813944516,44.2301101420022,0 15.6688060271108,44.229782104485,0 15.6670663827649,44.2297441786138,0 15.6664779554528,44.2309500596098,0 15.6651493672075,44.2317754667911,0 15.6640176314045,44.2322630294406,0 15.6617465580143,44.232564795349,0 15.6595434273311,44.232962319503,0 15.6575425512242,44.2335029306026,0 15.6540132084773,44.2349661263975,0 
							</coordinates>
						</LinearRing>
					</outerBoundaryIs>
				</Polygon>
			</MultiGeometry>
		</Placemark>
		<Placemark>
			<Style>
				<LineStyle>
					<color>ff0000ff</color>
				</LineStyle>
				<PolyStyle>
					<fill>0</fill>
				</PolyStyle>
			</Style>
			<ExtendedData>
				<SchemaData schemaUrl="#Terraces">
					<SimpleData name="el_count">3329.000000000000000</SimpleData>
					<SimpleData name="el_sum">1048675.900558471679688</SimpleData>
					<SimpleData name="el_mean">315.012286139522871</SimpleData>
					<SimpleData name="el_median">315.598083496093750</SimpleData>
					<SimpleData name="el_stdev">25.742114374079144</SimpleData>
					<SimpleData name="el_min">253.031509399414063</SimpleData>
					<SimpleData name="el_max">360.222412109375000</SimpleData>
					<SimpleData name="area">2084317.285</SimpleData>
				</SchemaData>
			</ExtendedData>
			<MultiGeometry>
				<Polygon>
					<outerBoundaryIs>
						<LinearRing>
							<coordinates>
								15.6878656040786,44.2351039796157,0 15.6896784893715,44.2356702223002,0 15.6911574946925,44.2362865545691,0 15.6929529496085,44.235361818836,0 15.6943520776077,44.2348723447908,0 15.6955544679341,44.2347207363539,0 15.6968362320852,44.2356267828254,0 15.6985868746393,44.2365780460666,0 15.7019362354323,44.2369422961244,0 15.7053381692886,44.2361036785606,0 15.7067418154728,44.2359988073222,0 15.7087492420034,44.2360344676542,0 15.710075574339,44.2350642747348,0 15.71106913668,44.234240431612,0 15.7106602543712,44.2336177045421,0 15.7083224864645,44.2339208112976,0 15.709319520668,44.2333855486093,0 15.7109139271042,44.2324617784418,0 15.7107034144338,44.2316454252947,0 15.7092865934155,44.230644176856,0 15.7078767380107,44.230220041639,0 15.7063377284344,44.2301814704298,0 15.7059329486047,44.2298953855421,0 15.7059894880365,44.2290292748157,0 15.7083311129132,44.2290628766852,0 15.7118237327863,44.2302436123716,0 15.7126327773668,44.2307676442634,0 15.7147069172533,44.2308027837737,0 15.7163803084852,44.2308884973706,0 15.7172568757781,44.2314601707876,0 15.7182126339457,44.233041393788,0 15.7182295980445,44.2344361236534,0 15.7190346572283,44.2346234502194,0 15.7230288166394,44.23301101122,0 15.7260939910655,44.232029612638,0 15.7278200958014,44.2309604756789,0 15.7278141685835,44.2304795351092,0 15.7251344962676,44.2301598920759,0 15.7235978371003,44.2303139298711,0 15.7227165178437,44.2293575523271,0 15.7211065258357,44.2289829442319,0 15.7214556478186,44.2301831859293,0 15.7201941559871,44.2309607115946,0 15.7185888173324,44.2309708214728,0 15.716977054973,44.2304518729026,0 15.7150936922964,44.2295979171634,0 15.7140793291317,44.2286904034361,0 15.7148051864082,44.2278682001126,0 15.7158631155391,44.2268515200645,0 15.717263017413,44.2264579556888,0 15.7175892573453,44.2257825365138,0 15.7170471849848,44.2252087658855,0 15.7169069987851,44.2246805690302,0 15.7188477476219,44.2247645684148,0 15.7212572639182,44.2248936738854,0 15.7239313721556,44.2247805625915,0 15.7250577403567,44.2239076568469,0 15.7250512467662,44.2233786212381,0 15.7227004278081,44.2225758538112,0 15.7194227418109,44.2225484454445,0 15.7172860984293,44.2228504692266,0 15.71594558463,44.2226183891783,0 15.7138193811599,44.2237860448642,0 15.712162430001,44.2250469320235,0 15.7101605797923,44.2254441777694,0 15.7072229093606,44.2258952838813,0 15.7048900198008,44.2265830734923,0 15.7032322260269,44.2277957379268,0 15.70150633451,44.2289126005712,0 15.6998375773638,44.2292114234608,0 15.6971020046768,44.2298053243018,0 15.6954955566585,44.2297189206677,0 15.6928908717232,44.2300714344046,0 15.6912237254985,44.230514415182,0 15.6894278281391,44.2313910292981,0 15.6909792413595,44.2324879056587,0 15.6916549134567,44.2330609905,0 15.6890483737356,44.2332691342299,0 15.6874524799832,44.2340964124918,0 15.6868599523457,44.2349176396538,0 15.6878656040786,44.2351039796157,0 
							</coordinates>
						</LinearRing>
					</outerBoundaryIs>
				</Polygon>
			</MultiGeometry>
		</Placemark>
		<Placemark>
			<Style>
				<LineStyle>
					<color>ff0000ff</color>
				</LineStyle>
				<PolyStyle>
					<fill>0</fill>
				</PolyStyle>
			</Style>
			<ExtendedData>
				<SchemaData schemaUrl="#Terraces">
					<SimpleData name="el_count">299.000000000000000</SimpleData>
					<SimpleData name="el_sum">197033.815490722656250</SimpleData>
					<SimpleData name="el_mean">658.975971540878504</SimpleData>
					<SimpleData name="el_median">659.017517089843750</SimpleData>
					<SimpleData name="el_stdev">4.917747712273310</SimpleData>
					<SimpleData name="el_min">649.429016113281250</SimpleData>
					<SimpleData name="el_max">672.660461425781250</SimpleData>
					<SimpleData name="area">190010.059</SimpleData>
				</SchemaData>
			</ExtendedData>
			<MultiGeometry>
				<Polygon>
					<outerBoundaryIs>
						<LinearRing>
							<coordinates>
								15.5376588999317,44.2991580235935,0 15.5420730867377,44.2985118961636,0 15.5419870943692,44.2964441193013,0 15.5417707196333,44.2947617388719,0 15.5386974199809,44.2955458312836,0 15.5360288943371,44.2966646235201,0 15.5334193965839,44.2969173257151,0 15.5336933608371,44.2975894086177,0 15.536572944118,44.2975759184369,0 15.5359150854271,44.2988776343484,0 15.5376588999317,44.2991580235935,0 
							</coordinates>
						</LinearRing>
					</outerBoundaryIs>
				</Polygon>
			</MultiGeometry>
		</Placemark>
		<Placemark>
			<Style>
				<LineStyle>
					<color>ff0000ff</color>
				</LineStyle>
				<PolyStyle>
					<fill>0</fill>
				</PolyStyle>
			</Style>
			<ExtendedData>
				<SchemaData schemaUrl="#Terraces">
					<SimpleData name="el_count">517.000000000000000</SimpleData>
					<SimpleData name="el_sum">365100.864135742187500</SimpleData>
					<SimpleData name="el_mean">706.191226568166712</SimpleData>
					<SimpleData name="el_median">707.788269042968750</SimpleData>
					<SimpleData name="el_stdev">11.215540895364366</SimpleData>
					<SimpleData name="el_min">683.943664550781250</SimpleData>
					<SimpleData name="el_max">731.933288574218750</SimpleData>
					<SimpleData name="area">323724.035</SimpleData>
				</SchemaData>
			</ExtendedData>
			<MultiGeometry>
				<Polygon>
					<outerBoundaryIs>
						<LinearRing>
							<coordinates>
								15.5467787185856,44.2931987615379,0 15.550000521761,44.2940009492897,0 15.5532124780937,44.2937449520644,0 15.5540011066229,44.2921539171407,0 15.5515779171968,44.2908189173474,0 15.5515684644458,44.2898089179808,0 15.550823834824,44.2889467580848,0 15.5482839397863,44.2894399514096,0 15.5455498051799,44.2906554768096,0 15.5434026798223,44.2901847373499,0 15.5402595945875,44.290632522653,0 15.5384516985172,44.2906410590169,0 15.5372473109179,44.2907429246693,0 15.5392040906228,44.292369015383,0 15.5416763449564,44.2917801501948,0 15.5422036204457,44.2908637984946,0 15.5444815704309,44.290997255291,0 15.5458305596459,44.2920489594438,0 15.5467787185856,44.2931987615379,0 
							</coordinates>
						</LinearRing>
					</outerBoundaryIs>
				</Polygon>
			</MultiGeometry>
		</Placemark>
		<Placemark>
			<Style>
				<LineStyle>
					<color>ff0000ff</color>
				</LineStyle>
				<PolyStyle>
					<fill>0</fill>
				</PolyStyle>
			</Style>
			<ExtendedData>
				<SchemaData schemaUrl="#Terraces">
					<SimpleData name="el_count">204.000000000000000</SimpleData>
					<SimpleData name="el_sum">143967.132568359375000</SimpleData>
					<SimpleData name="el_mean">705.721238080192961</SimpleData>
					<SimpleData name="el_median">706.116394042968750</SimpleData>
					<SimpleData name="el_stdev">3.833849782990098</SimpleData>
					<SimpleData name="el_min">694.523559570312500</SimpleData>
					<SimpleData name="el_max">713.330627441406250</SimpleData>
					<SimpleData name="area">126887.223</SimpleData>
				</SchemaData>
			</ExtendedData>
			<MultiGeometry>
				<Polygon>
					<outerBoundaryIs>
						<LinearRing>
							<coordinates>
								15.5523561843777,44.2881217029146,0 15.5548149976456,44.2861377930997,0 15.555070131384,44.2847898258222,0 15.5531918557451,44.2844141579942,0 15.5519188689805,44.2843241208886,0 15.549312677968,44.2848657551608,0 15.5497921113974,44.2860177867688,0 15.5505348916503,44.2866875731124,0 15.5510148137249,44.2878876942596,0 15.5523561843777,44.2881217029146,0 
							</coordinates>
						</LinearRing>
					</outerBoundaryIs>
				</Polygon>
			</MultiGeometry>
		</Placemark>
		<Placemark>
			<Style>
				<LineStyle>
					<color>ff0000ff</color>
				</LineStyle>
				<PolyStyle>
					<fill>0</fill>
				</PolyStyle>
			</Style>
			<ExtendedData>
				<SchemaData schemaUrl="#Terraces">
					<SimpleData name="el_count">441.000000000000000</SimpleData>
					<SimpleData name="el_sum">340136.046997070312500</SimpleData>
					<SimpleData name="el_mean">771.283553281338527</SimpleData>
					<SimpleData name="el_median">770.898864746093750</SimpleData>
					<SimpleData name="el_stdev">5.450415447306696</SimpleData>
					<SimpleData name="el_min">760.339416503906250</SimpleData>
					<SimpleData name="el_max">782.664428710937500</SimpleData>
					<SimpleData name="area">275909.140</SimpleData>
				</SchemaData>
			</ExtendedData>
			<MultiGeometry>
				<Polygon>
					<outerBoundaryIs>
						<LinearRing>
							<coordinates>
								15.5535453904779,44.3006693538292,0 15.5582779508629,44.2982895540406,0 15.5608718306086,44.2964010517493,0 15.5607255420874,44.2951031419309,0 15.5599174044751,44.2946261326582,0 15.5567746671424,44.2951224677327,0 15.5555091519714,44.2958500891929,0 15.5523681146268,44.2965386839966,0 15.55144049781,44.2976013070129,0 15.5520607751873,44.299474106103,0 15.5535453904779,44.3006693538292,0 
							</coordinates>
						</LinearRing>
					</outerBoundaryIs>
				</Polygon>
			</MultiGeometry>
		</Placemark>
		<Placemark>
			<Style>
				<LineStyle>
					<color>ff0000ff</color>
				</LineStyle>
				<PolyStyle>
					<fill>0</fill>
				</PolyStyle>
			</Style>
			<ExtendedData>
				<SchemaData schemaUrl="#Terraces">
					<SimpleData name="el_count">95.000000000000000</SimpleData>
					<SimpleData name="el_sum">53471.178588867187500</SimpleData>
					<SimpleData name="el_mean">562.854511461759898</SimpleData>
					<SimpleData name="el_median">565.142395019531250</SimpleData>
					<SimpleData name="el_stdev">5.590138953026333</SimpleData>
					<SimpleData name="el_min">550.858276367187500</SimpleData>
					<SimpleData name="el_max">571.936889648437500</SimpleData>
					<SimpleData name="area">59651.687</SimpleData>
				</SchemaData>
			</ExtendedData>
			<MultiGeometry>
				<Polygon>
					<outerBoundaryIs>
						<LinearRing>
							<coordinates>
								15.5275099943426,44.2951170694883,0 15.5311052592128,44.2927917368454,0 15.5297617022778,44.292317002123,0 15.528090259745,44.2926133257925,0 15.5270828261391,44.2922812972267,0 15.5266978242713,44.2941588702104,0 15.5275099943426,44.2951170694883,0 
							</coordinates>
						</LinearRing>
					</outerBoundaryIs>
				</Polygon>
			</MultiGeometry>
		</Placemark>
		<Placemark>
			<Style>
				<LineStyle>
					<color>ff0000ff</color>
				</LineStyle>
				<PolyStyle>
					<fill>0</fill>
				</PolyStyle>
			</Style>
			<ExtendedData>
				<SchemaData schemaUrl="#Terraces">
					<SimpleData name="el_count">59.000000000000000</SimpleData>
					<SimpleData name="el_sum">35954.872253417968750</SimpleData>
					<SimpleData name="el_mean">609.404614464711358</SimpleData>
					<SimpleData name="el_median">610.509765625000000</SimpleData>
					<SimpleData name="el_stdev">4.595635558440092</SimpleData>
					<SimpleData name="el_min">598.212951660156250</SimpleData>
					<SimpleData name="el_max">615.974426269531250</SimpleData>
					<SimpleData name="area">35345.861</SimpleData>
				</SchemaData>
			</ExtendedData>
			<MultiGeometry>
				<Polygon>
					<outerBoundaryIs>
						<LinearRing>
							<coordinates>
								15.535743165362,44.287335074066,0 15.5383539859311,44.2872747018787,0 15.5387526403978,44.2869361404747,0 15.5373378177395,44.2859808562741,0 15.5357300508325,44.2858922130986,0 15.5348005528687,44.2867623221499,0 15.535743165362,44.287335074066,0 
							</coordinates>
						</LinearRing>
					</outerBoundaryIs>
				</Polygon>
			</MultiGeometry>
		</Placemark>
		<Placemark>
			<Style>
				<LineStyle>
					<color>ff0000ff</color>
				</LineStyle>
				<PolyStyle>
					<fill>0</fill>
				</PolyStyle>
			</Style>
			<ExtendedData>
				<SchemaData schemaUrl="#Terraces">
					<SimpleData name="el_count">71.000000000000000</SimpleData>
					<SimpleData name="el_sum">47341.973083496093750</SimpleData>
					<SimpleData name="el_mean">666.788353288677399</SimpleData>
					<SimpleData name="el_median">666.958129882812500</SimpleData>
					<SimpleData name="el_stdev">3.580756574725769</SimpleData>
					<SimpleData name="el_min">658.766540527343750</SimpleData>
					<SimpleData name="el_max">672.952026367187500</SimpleData>
					<SimpleData name="area">44185.902</SimpleData>
				</SchemaData>
			</ExtendedData>
			<MultiGeometry>
				<Polygon>
					<outerBoundaryIs>
						<LinearRing>
							<coordinates>
								15.5286609854448,44.2890514795861,0 15.5306636452003,44.2883688299778,0 15.5325419070543,44.2887448680714,0 15.5324679978032,44.2879756541865,0 15.530853685378,44.2871655117886,0 15.5283841008462,44.2880427152696,0 15.5271862008989,44.2888659058884,0 15.5286609854448,44.2890514795861,0 
							</coordinates>
						</LinearRing>
					</outerBoundaryIs>
				</Polygon>
			</MultiGeometry>
		</Placemark>
		<Placemark>
			<Style>
				<LineStyle>
					<color>ff0000ff</color>
				</LineStyle>
				<PolyStyle>
					<fill>0</fill>
				</PolyStyle>
			</Style>
			<ExtendedData>
				<SchemaData schemaUrl="#Terraces">
					<SimpleData name="el_count">24.000000000000000</SimpleData>
					<SimpleData name="el_sum">10438.751037597656250</SimpleData>
					<SimpleData name="el_mean">434.947959899902344</SimpleData>
					<SimpleData name="el_median">434.658523559570313</SimpleData>
					<SimpleData name="el_stdev">3.922540555503548</SimpleData>
					<SimpleData name="el_min">428.069030761718750</SimpleData>
					<SimpleData name="el_max">444.621246337890625</SimpleData>
					<SimpleData name="area">14963.011</SimpleData>
				</SchemaData>
			</ExtendedData>
			<MultiGeometry>
				<Polygon>
					<outerBoundaryIs>
						<LinearRing>
							<coordinates>
								15.5279965422128,44.2821525721314,0 15.529294718203,44.2813289074936,0 15.5285189877182,44.2806831835138,0 15.5277169040846,44.2808311841807,0 15.5273240346259,44.2818189964451,0 15.5279965422128,44.2821525721314,0 
							</coordinates>
						</LinearRing>
					</outerBoundaryIs>
				</Polygon>
			</MultiGeometry>
		</Placemark>
		<Placemark>
			<Style>
				<LineStyle>
					<color>ff0000ff</color>
				</LineStyle>
				<PolyStyle>
					<fill>0</fill>
				</PolyStyle>
			</Style>
			<ExtendedData>
				<SchemaData schemaUrl="#Terraces">
					<SimpleData name="el_count">504.000000000000000</SimpleData>
					<SimpleData name="el_sum">190117.651672363281250</SimpleData>
					<SimpleData name="el_mean">377.217562841990627</SimpleData>
					<SimpleData name="el_median">374.821258544921875</SimpleData>
					<SimpleData name="el_stdev">9.059888273393129</SimpleData>
					<SimpleData name="el_min">359.425079345703125</SimpleData>
					<SimpleData name="el_max">398.010101318359375</SimpleData>
					<SimpleData name="area">317766.423</SimpleData>
				</SchemaData>
			</ExtendedData>
			<MultiGeometry>
				<Polygon>
					<outerBoundaryIs>
						<LinearRing>
							<coordinates>
								15.5876757449365,44.2644738778477,0 15.591422312174,44.2643102488615,0 15.5930829547564,44.2630511014265,0 15.5936572271721,44.2602584568843,0 15.5934409740917,44.2587204563873,0 15.591351439861,44.2572402656777,0 15.5906735671309,44.2563780151227,0 15.5876139431034,44.2582696033643,0 15.5884400299318,44.2605740372424,0 15.5884596994114,44.2625459380847,0 15.5870676412597,44.2638998336026,0 15.5876757449365,44.2644738778477,0 
							</coordinates>
						</LinearRing>
					</outerBoundaryIs>
				</Polygon>
			</MultiGeometry>
		</Placemark>
		<Placemark>
			<Style>
				<LineStyle>
					<color>ff0000ff</color>
				</LineStyle>
				<PolyStyle>
					<fill>0</fill>
				</PolyStyle>
			</Style>
			<ExtendedData>
				<SchemaData schemaUrl="#Terraces">
					<SimpleData name="el_count">525.000000000000000</SimpleData>
					<SimpleData name="el_sum">220115.319976806640625</SimpleData>
					<SimpleData name="el_mean">419.267276146298343</SimpleData>
					<SimpleData name="el_median">418.509002685546875</SimpleData>
					<SimpleData name="el_stdev">10.759206094591113</SimpleData>
					<SimpleData name="el_min">397.082183837890625</SimpleData>
					<SimpleData name="el_max">453.193969726562500</SimpleData>
					<SimpleData name="area">328662.956</SimpleData>
				</SchemaData>
			</ExtendedData>
			<MultiGeometry>
				<Polygon>
					<outerBoundaryIs>
						<LinearRing>
							<coordinates>
								15.5735560181392,44.2716640854336,0 15.5768642989981,44.2677034274541,0 15.577849440786,44.2657745453099,0 15.5797126210444,44.2646588605183,0 15.5804341708503,44.2631641709434,0 15.5774822993807,44.262457667894,0 15.5744266190152,44.264829857087,0 15.572441140335,44.267148507984,0 15.5717258669315,44.2693164804671,0 15.5712731648307,44.2709540619238,0 15.570214273172,44.2722098884984,0 15.5735560181392,44.2716640854336,0 
							</coordinates>
						</LinearRing>
					</outerBoundaryIs>
				</Polygon>
			</MultiGeometry>
		</Placemark>
		<Placemark>
			<Style>
				<LineStyle>
					<color>ff0000ff</color>
				</LineStyle>
				<PolyStyle>
					<fill>0</fill>
				</PolyStyle>
			</Style>
			<ExtendedData>
				<SchemaData schemaUrl="#Terraces">
					<SimpleData name="el_count">983.000000000000000</SimpleData>
					<SimpleData name="el_sum">425761.419860839843750</SimpleData>
					<SimpleData name="el_mean">433.124536989664136</SimpleData>
					<SimpleData name="el_median">428.322784423828125</SimpleData>
					<SimpleData name="el_stdev">16.041367036871041</SimpleData>
					<SimpleData name="el_min">402.492706298828125</SimpleData>
					<SimpleData name="el_max">483.419738769531250</SimpleData>
					<SimpleData name="area">611547.062</SimpleData>
				</SchemaData>
			</ExtendedData>
			<MultiGeometry>
				<Polygon>
					<outerBoundaryIs>
						<LinearRing>
							<coordinates>
								15.6454214128824,44.2506948622342,0 15.6504154643152,44.248454041798,0 15.6528767649358,44.2471413627366,0 15.6549343800727,44.2456385546656,0 15.6565942057863,44.2444746805162,0 15.6594689830976,44.2442657293446,0 15.6612835001946,44.2449767055894,0 15.6615602870395,44.2457927643536,0 15.6637644223419,44.2454432939179,0 15.6660294675132,44.2445643507429,0 15.6668203779457,44.2435015862829,0 15.6660724943399,44.242447799093,0 15.6646588695967,44.2416864689474,0 15.6611896583841,44.2425723616048,0 15.6563126812689,44.2432257569946,0 15.6544404383278,44.2433326940578,0 15.6533009404876,44.2431468256404,0 15.6522968513271,44.2431044659595,0 15.6501670531148,44.2441266606163,0 15.6487884792272,44.2465393853895,0 15.6463987614882,44.2482844508782,0 15.6433324449585,44.2493599106078,0 15.6413941158035,44.2495632013523,0 15.6385086047769,44.2488098034381,0 15.6369157293088,44.2500211384783,0 15.6385283779368,44.2506374055237,0 15.6416053068668,44.2505239692806,0 15.6438181359779,44.2509443981816,0 15.6454214128824,44.2506948622342,0 
							</coordinates>
						</LinearRing>
					</outerBoundaryIs>
				</Polygon>
			</MultiGeometry>
		</Placemark>
		<Placemark>
			<Style>
				<LineStyle>
					<color>ff0000ff</color>
				</LineStyle>
				<PolyStyle>
					<fill>0</fill>
				</PolyStyle>
			</Style>
			<ExtendedData>
				<SchemaData schemaUrl="#Terraces">
					<SimpleData name="el_count">309.000000000000000</SimpleData>
					<SimpleData name="el_sum">174188.794311523437500</SimpleData>
					<SimpleData name="el_mean">563.717780943441539</SimpleData>
					<SimpleData name="el_median">564.150878906250000</SimpleData>
					<SimpleData name="el_stdev">5.248395421120742</SimpleData>
					<SimpleData name="el_min">548.729492187500000</SimpleData>
					<SimpleData name="el_max">574.488708496093750</SimpleData>
					<SimpleData name="area">194961.843</SimpleData>
				</SchemaData>
			</ExtendedData>
			<MultiGeometry>
				<Polygon>
					<outerBoundaryIs>
						<LinearRing>
							<coordinates>
								15.6149843628899,44.2580774307329,0 15.618016393143,44.2536360827268,0 15.6155973749789,44.2526871910132,0 15.6121287617288,44.2537639797863,0 15.611614367511,44.2557868370336,0 15.6127060425479,44.2578010879881,0 15.6149843628899,44.2580774307329,0 
							</coordinates>
						</LinearRing>
					</outerBoundaryIs>
				</Polygon>
			</MultiGeometry>
		</Placemark>
		<Placemark>
			<Style>
				<LineStyle>
					<color>ff0000ff</color>
				</LineStyle>
				<PolyStyle>
					<fill>0</fill>
				</PolyStyle>
			</Style>
			<ExtendedData>
				<SchemaData schemaUrl="#Terraces">
					<SimpleData name="el_count">176.000000000000000</SimpleData>
					<SimpleData name="el_sum">75977.636169433593750</SimpleData>
					<SimpleData name="el_mean">431.691114599054515</SimpleData>
					<SimpleData name="el_median">430.694412231445313</SimpleData>
					<SimpleData name="el_stdev">9.121333591955480</SimpleData>
					<SimpleData name="el_min">413.897430419921875</SimpleData>
					<SimpleData name="el_max">450.633453369140625</SimpleData>
					<SimpleData name="area">108821.669</SimpleData>
				</SchemaData>
			</ExtendedData>
			<MultiGeometry>
				<Polygon>
					<outerBoundaryIs>
						<LinearRing>
							<coordinates>
								15.599071718168,44.2596049203245,0 15.6025448456942,44.2589132862375,0 15.6065651300038,44.2593729855769,0 15.6088355424838,44.2588799308244,0 15.607341468804,44.2567715881004,0 15.603601826118,44.257560972119,0 15.599071718168,44.2596049203245,0 
							</coordinates>
						</LinearRing>
					</outerBoundaryIs>
				</Polygon>
			</MultiGeometry>
		</Placemark>
		<Placemark>
			<Style>
				<LineStyle>
					<color>ff0000ff</color>
				</LineStyle>
				<PolyStyle>
					<fill>0</fill>
				</PolyStyle>
			</Style>
			<ExtendedData>
				<SchemaData schemaUrl="#Terraces">
					<SimpleData name="el_count">553.000000000000000</SimpleData>
					<SimpleData name="el_sum">404751.875244140625000</SimpleData>
					<SimpleData name="el_mean">731.920208398084355</SimpleData>
					<SimpleData name="el_median">727.210876464843750</SimpleData>
					<SimpleData name="el_stdev">13.652567866403547</SimpleData>
					<SimpleData name="el_min">707.337219238281250</SimpleData>
					<SimpleData name="el_max">763.849731445312500</SimpleData>
					<SimpleData name="area">346795.995</SimpleData>
				</SchemaData>
			</ExtendedData>
			<MultiGeometry>
				<Polygon>
					<outerBoundaryIs>
						<LinearRing>
							<coordinates>
								15.6160317478729,44.2686532573796,0 15.621973586108,44.2671781323904,0 15.6231681900187,44.266209670353,0 15.6245615055508,44.2650477190706,0 15.6269019768191,44.2648425080666,0 15.629366538443,44.2637227114184,0 15.6316250780085,44.2621230248045,0 15.6338896963265,44.2611004306999,0 15.6364867765991,44.2598835490945,0 15.6358678816204,44.2583478719576,0 15.6332013520028,44.2593246366885,0 15.6305424441602,44.2610227611239,0 15.6276018623653,44.2614237359288,0 15.6254020078567,44.2622534603947,0 15.6229455575093,44.2641426889486,0 15.6226905380554,44.2653465188672,0 15.6203591361596,44.2664173505586,0 15.618088029107,44.2668625399784,0 15.6162224975163,44.2676902774854,0 15.6160317478729,44.2686532573796,0 
							</coordinates>
						</LinearRing>
					</outerBoundaryIs>
				</Polygon>
			</MultiGeometry>
		</Placemark>
		<Placemark>
			<Style>
				<LineStyle>
					<color>ff0000ff</color>
				</LineStyle>
				<PolyStyle>
					<fill>0</fill>
				</PolyStyle>
			</Style>
			<ExtendedData>
				<SchemaData schemaUrl="#Terraces">
					<SimpleData name="el_count">82.000000000000000</SimpleData>
					<SimpleData name="el_sum">56731.186218261718750</SimpleData>
					<SimpleData name="el_mean">691.843734369045364</SimpleData>
					<SimpleData name="el_median">691.378509521484375</SimpleData>
					<SimpleData name="el_stdev">2.480143015331214</SimpleData>
					<SimpleData name="el_min">684.164001464843750</SimpleData>
					<SimpleData name="el_max">697.159973144531250</SimpleData>
					<SimpleData name="area">52396.973</SimpleData>
				</SchemaData>
			</ExtendedData>
			<MultiGeometry>
				<Polygon>
					<outerBoundaryIs>
						<LinearRing>
							<coordinates>
								15.6196271824063,44.2604572220756,0 15.622304137482,44.2604426699291,0 15.6218833294307,44.2586172519712,0 15.6215370672959,44.2575128909302,0 15.619016792999,44.2596909695175,0 15.6184834254173,44.2598862490851,0 15.6196271824063,44.2604572220756,0 
							</coordinates>
						</LinearRing>
					</outerBoundaryIs>
				</Polygon>
			</MultiGeometry>
		</Placemark>
		<Placemark>
			<Style>
				<LineStyle>
					<color>ff0000ff</color>
				</LineStyle>
				<PolyStyle>
					<fill>0</fill>
				</PolyStyle>
			</Style>
			<ExtendedData>
				<SchemaData schemaUrl="#Terraces">
					<SimpleData name="el_count">199.000000000000000</SimpleData>
					<SimpleData name="el_sum">102110.225646972656250</SimpleData>
					<SimpleData name="el_mean">513.116711793832451</SimpleData>
					<SimpleData name="el_median">514.471252441406250</SimpleData>
					<SimpleData name="el_stdev">4.960135463109821</SimpleData>
					<SimpleData name="el_min">497.937408447265625</SimpleData>
					<SimpleData name="el_max">522.811706542968750</SimpleData>
					<SimpleData name="area">125930.194</SimpleData>
				</SchemaData>
			</ExtendedData>
			<MultiGeometry>
				<Polygon>
					<outerBoundaryIs>
						<LinearRing>
							<coordinates>
								15.5782647270307,44.2739971242421,0 15.5799876581645,44.2722087810497,0 15.5819867710165,44.2712847602437,0 15.5823769921271,44.2701284305212,0 15.5821643172267,44.2689270758832,0 15.5807558620089,44.2686456599406,0 15.5785678100478,44.2707730553299,0 15.5769778123058,44.2724645111304,0 15.5768585210497,44.2739561367019,0 15.5782647270307,44.2739971242421,0 
							</coordinates>
						</LinearRing>
					</outerBoundaryIs>
				</Polygon>
			</MultiGeometry>
		</Placemark>
		<Placemark>
			<Style>
				<LineStyle>
					<color>ff0000ff</color>
				</LineStyle>
				<PolyStyle>
					<fill>0</fill>
				</PolyStyle>
			</Style>
			<ExtendedData>
				<SchemaData schemaUrl="#Terraces">
					<SimpleData name="el_count">120.000000000000000</SimpleData>
					<SimpleData name="el_sum">78475.220214843750000</SimpleData>
					<SimpleData name="el_mean">653.960168457031273</SimpleData>
					<SimpleData name="el_median">654.360595703125000</SimpleData>
					<SimpleData name="el_stdev">2.478291535591856</SimpleData>
					<SimpleData name="el_min">646.920776367187500</SimpleData>
					<SimpleData name="el_max">660.821716308593750</SimpleData>
					<SimpleData name="area">75305.088</SimpleData>
				</SchemaData>
			</ExtendedData>
			<MultiGeometry>
				<Polygon>
					<outerBoundaryIs>
						<LinearRing>
							<coordinates>
								15.4520613254531,44.3330525848445,0 15.4558063349787,44.3320757613239,0 15.4554619936063,44.3308747084957,0 15.4529798193682,44.3304998023529,0 15.4516422963271,44.3308417780712,0 15.4508496497394,44.3323359180617,0 15.4520613254531,44.3330525848445,0 
							</coordinates>
						</LinearRing>
					</outerBoundaryIs>
				</Polygon>
			</MultiGeometry>
		</Placemark>
		<Placemark>
			<Style>
				<LineStyle>
					<color>ff0000ff</color>
				</LineStyle>
				<PolyStyle>
					<fill>0</fill>
				</PolyStyle>
			</Style>
			<ExtendedData>
				<SchemaData schemaUrl="#Terraces">
					<SimpleData name="el_count">340.000000000000000</SimpleData>
					<SimpleData name="el_sum">229158.008361816406250</SimpleData>
					<SimpleData name="el_mean">673.994142240636506</SimpleData>
					<SimpleData name="el_median">672.573333740234375</SimpleData>
					<SimpleData name="el_stdev">7.752565774246013</SimpleData>
					<SimpleData name="el_min">653.381164550781250</SimpleData>
					<SimpleData name="el_max">693.707397460937500</SimpleData>
					<SimpleData name="area">210434.178</SimpleData>
				</SchemaData>
			</ExtendedData>
			<MultiGeometry>
				<Polygon>
					<outerBoundaryIs>
						<LinearRing>
							<coordinates>
								15.4574066546718,44.331059326114,0 15.4622291899372,44.3307994277328,0 15.4642435303804,44.3313203263529,0 15.4662487610764,44.3306868972734,0 15.4685824618835,44.3292344357944,0 15.470235267695,44.3264380128725,0 15.4685556595253,44.325867749778,0 15.4648718027153,44.3260270927709,0 15.4668243421364,44.3272215571124,0 15.4650971259027,44.3291043890268,0 15.4641677993922,44.3302144017617,0 15.4634262008025,44.3296402481029,0 15.4598121032935,44.3301839213474,0 15.4573303050237,44.329857205255,0 15.4571330271311,44.3303389655859,0 15.4574066546718,44.331059326114,0 
							</coordinates>
						</LinearRing>
					</outerBoundaryIs>
				</Polygon>
			</MultiGeometry>
		</Placemark>
		<Placemark>
			<Style>
				<LineStyle>
					<color>ff0000ff</color>
				</LineStyle>
				<PolyStyle>
					<fill>0</fill>
				</PolyStyle>
			</Style>
			<ExtendedData>
				<SchemaData schemaUrl="#Terraces">
					<SimpleData name="el_count">247.000000000000000</SimpleData>
					<SimpleData name="el_sum">153904.245117187500000</SimpleData>
					<SimpleData name="el_mean">623.094109786184163</SimpleData>
					<SimpleData name="el_median">621.355529785156250</SimpleData>
					<SimpleData name="el_stdev">8.967736857499531</SimpleData>
					<SimpleData name="el_min">609.655273437500000</SimpleData>
					<SimpleData name="el_max">640.577026367187500</SimpleData>
					<SimpleData name="area">152566.894</SimpleData>
				</SchemaData>
			</ExtendedData>
			<MultiGeometry>
				<Polygon>
					<outerBoundaryIs>
						<LinearRing>
							<coordinates>
								15.4500242286335,44.3295495435326,0 15.4537757248091,44.3294385078336,0 15.452493771902,44.3282892634704,0 15.4506081189994,44.3270461933975,0 15.4503283381465,44.325508189582,0 15.4499870892607,44.32469188356,0 15.4482487841365,44.3251796893338,0 15.4471917763457,44.327155813461,0 15.4472719355184,44.328886994668,0 15.4500242286335,44.3295495435326,0 
							</coordinates>
						</LinearRing>
					</outerBoundaryIs>
				</Polygon>
			</MultiGeometry>
		</Placemark>
		<Placemark>
			<Style>
				<LineStyle>
					<color>ff0000ff</color>
				</LineStyle>
				<PolyStyle>
					<fill>0</fill>
				</PolyStyle>
			</Style>
			<ExtendedData>
				<SchemaData schemaUrl="#Terraces">
					<SimpleData name="el_count">23.000000000000000</SimpleData>
					<SimpleData name="el_sum">14373.088806152343750</SimpleData>
					<SimpleData name="el_mean">624.916904615319254</SimpleData>
					<SimpleData name="el_median">624.755981445312500</SimpleData>
					<SimpleData name="el_stdev">1.373756004251878</SimpleData>
					<SimpleData name="el_min">622.648864746093750</SimpleData>
					<SimpleData name="el_max">627.883605957031250</SimpleData>
					<SimpleData name="area">15538.051</SimpleData>
				</SchemaData>
			</ExtendedData>
			<MultiGeometry>
				<Polygon>
					<outerBoundaryIs>
						<LinearRing>
							<coordinates>
								15.4439026396069,44.3352489487325,0 15.446375471949,44.3343735656158,0 15.4465036524291,44.3336035120811,0 15.4442311579203,44.3343819250739,0 15.4439026396069,44.3352489487325,0 
							</coordinates>
						</LinearRing>
					</outerBoundaryIs>
				</Polygon>
			</MultiGeometry>
		</Placemark>
		<Placemark>
			<Style>
				<LineStyle>
					<color>ff0000ff</color>
				</LineStyle>
				<PolyStyle>
					<fill>0</fill>
				</PolyStyle>
			</Style>
			<ExtendedData>
				<SchemaData schemaUrl="#Terraces">
					<SimpleData name="el_count">21.000000000000000</SimpleData>
					<SimpleData name="el_sum">13712.522644042968750</SimpleData>
					<SimpleData name="el_mean">652.977268763950860</SimpleData>
					<SimpleData name="el_median">652.988891601562500</SimpleData>
					<SimpleData name="el_stdev">2.083099639271638</SimpleData>
					<SimpleData name="el_min">648.306274414062500</SimpleData>
					<SimpleData name="el_max">658.617431640625000</SimpleData>
					<SimpleData name="area">14052.758</SimpleData>
				</SchemaData>
			</ExtendedData>
			<MultiGeometry>
				<Polygon>
					<outerBoundaryIs>
						<LinearRing>
							<coordinates>
								15.4443568242251,44.3332752044435,0 15.446221758096,44.3317769259015,0 15.4449489915488,44.3318299878802,0 15.4435501837331,44.3329416602414,0 15.4443568242251,44.3332752044435,0 
							</coordinates>
						</LinearRing>
					</outerBoundaryIs>
				</Polygon>
			</MultiGeometry>
		</Placemark>
		<Placemark>
			<Style>
				<LineStyle>
					<color>ff0000ff</color>
				</LineStyle>
				<PolyStyle>
					<fill>0</fill>
				</PolyStyle>
			</Style>
			<ExtendedData>
				<SchemaData schemaUrl="#Terraces">
					<SimpleData name="el_count">148.000000000000000</SimpleData>
					<SimpleData name="el_sum">100092.564758300781250</SimpleData>
					<SimpleData name="el_mean">676.301113231762088</SimpleData>
					<SimpleData name="el_median">677.031555175781250</SimpleData>
					<SimpleData name="el_stdev">5.793025971550402</SimpleData>
					<SimpleData name="el_min">664.319824218750000</SimpleData>
					<SimpleData name="el_max">687.036865234375000</SimpleData>
					<SimpleData name="area">94899.618</SimpleData>
				</SchemaData>
			</ExtendedData>
			<MultiGeometry>
				<Polygon>
					<outerBoundaryIs>
						<LinearRing>
							<coordinates>
								15.4440641107893,44.3300057430294,0 15.4440397986483,44.3267833330331,0 15.4406234574674,44.3268927566392,0 15.4385460573364,44.3268526540947,0 15.4382812753109,44.327286544201,0 15.4409015506038,44.3282384020853,0 15.4411760513828,44.3291030896631,0 15.4410506939603,44.3302579034856,0 15.4423143937064,44.3290024932377,0 15.4434523696661,44.3288537898105,0 15.4427250990896,44.330155231886,0 15.4440641107893,44.3300057430294,0 
							</coordinates>
						</LinearRing>
					</outerBoundaryIs>
				</Polygon>
			</MultiGeometry>
		</Placemark>
		<Placemark>
			<Style>
				<LineStyle>
					<color>ff0000ff</color>
				</LineStyle>
				<PolyStyle>
					<fill>0</fill>
				</PolyStyle>
			</Style>
			<ExtendedData>
				<SchemaData schemaUrl="#Terraces">
					<SimpleData name="el_count">103.000000000000000</SimpleData>
					<SimpleData name="el_sum">67230.088867187500000</SimpleData>
					<SimpleData name="el_mean">652.719309390169883</SimpleData>
					<SimpleData name="el_median">651.788085937500000</SimpleData>
					<SimpleData name="el_stdev">4.943816879526700</SimpleData>
					<SimpleData name="el_min">644.146118164062500</SimpleData>
					<SimpleData name="el_max">667.669799804687500</SimpleData>
					<SimpleData name="area">61309.491</SimpleData>
				</SchemaData>
			</ExtendedData>
			<MultiGeometry>
				<Polygon>
					<outerBoundaryIs>
						<LinearRing>
							<coordinates>
								15.470391433616,44.3124410983614,0 15.4728721808456,44.3127194389392,0 15.4742234982314,44.314156752938,0 15.4743450737052,44.3126171376453,0 15.4726604172933,44.3113735933764,0 15.4719817179427,44.310270163555,0 15.4701774238708,44.3108066740213,0 15.470391433616,44.3124410983614,0 
							</coordinates>
						</LinearRing>
					</outerBoundaryIs>
				</Polygon>
			</MultiGeometry>
		</Placemark>
		<Placemark>
			<Style>
				<LineStyle>
					<color>ff0000ff</color>
				</LineStyle>
				<PolyStyle>
					<fill>0</fill>
				</PolyStyle>
			</Style>
			<ExtendedData>
				<SchemaData schemaUrl="#Terraces">
					<SimpleData name="el_count">197.000000000000000</SimpleData>
					<SimpleData name="el_sum">173468.298095703125000</SimpleData>
					<SimpleData name="el_mean">880.549736526411834</SimpleData>
					<SimpleData name="el_median">878.407775878906250</SimpleData>
					<SimpleData name="el_stdev">10.395777358827225</SimpleData>
					<SimpleData name="el_min">866.947082519531250</SimpleData>
					<SimpleData name="el_max">901.179016113281250</SimpleData>
					<SimpleData name="area">123702.562</SimpleData>
				</SchemaData>
			</ExtendedData>
			<MultiGeometry>
				<Polygon>
					<outerBoundaryIs>
						<LinearRing>
							<coordinates>
								15.571975676451,44.2881694396506,0 15.5728423639658,44.2877803174368,0 15.5749240824562,44.2883951250451,0 15.5772878043962,44.2904513912166,0 15.5788877210403,44.2897218336844,0 15.5778008388356,44.2881401228446,0 15.5757144020709,44.2870444174098,0 15.5755017982204,44.2858430535234,0 15.5712251772163,44.2867302731167,0 15.571975676451,44.2881694396506,0 
							</coordinates>
						</LinearRing>
					</outerBoundaryIs>
				</Polygon>
			</MultiGeometry>
		</Placemark>
		<Placemark>
			<Style>
				<LineStyle>
					<color>ff0000ff</color>
				</LineStyle>
				<PolyStyle>
					<fill>0</fill>
				</PolyStyle>
			</Style>
			<ExtendedData>
				<SchemaData schemaUrl="#Terraces">
					<SimpleData name="el_count">76.000000000000000</SimpleData>
					<SimpleData name="el_sum">58292.990539550781250</SimpleData>
					<SimpleData name="el_mean">767.013033415141877</SimpleData>
					<SimpleData name="el_median">766.953002929687500</SimpleData>
					<SimpleData name="el_stdev">3.626853353779978</SimpleData>
					<SimpleData name="el_min">759.739257812500000</SimpleData>
					<SimpleData name="el_max">774.798400878906250</SimpleData>
					<SimpleData name="area">47898.324</SimpleData>
				</SchemaData>
			</ExtendedData>
			<MultiGeometry>
				<Polygon>
					<outerBoundaryIs>
						<LinearRing>
							<coordinates>
								15.566389674522,44.2852152344562,0 15.5693811722991,44.2829878805587,0 15.5677715905416,44.2827073076225,0 15.5651716147048,44.2838745396051,0 15.5653863072935,44.2853163999588,0 15.566389674522,44.2852152344562,0 
							</coordinates>
						</LinearRing>
					</outerBoundaryIs>
				</Polygon>
			</MultiGeometry>
		</Placemark>
		<Placemark>
			<Style>
				<LineStyle>
					<color>ff0000ff</color>
				</LineStyle>
				<PolyStyle>
					<fill>0</fill>
				</PolyStyle>
			</Style>
			<ExtendedData>
				<SchemaData schemaUrl="#Terraces">
					<SimpleData name="el_count">38.000000000000000</SimpleData>
					<SimpleData name="el_sum">23850.412231445312500</SimpleData>
					<SimpleData name="el_mean">627.642427143297709</SimpleData>
					<SimpleData name="el_median">628.455963134765625</SimpleData>
					<SimpleData name="el_stdev">3.518553508372817</SimpleData>
					<SimpleData name="el_min">619.460327148437500</SimpleData>
					<SimpleData name="el_max">635.201049804687500</SimpleData>
					<SimpleData name="area">25491.705</SimpleData>
				</SchemaData>
			</ExtendedData>
			<MultiGeometry>
				<Polygon>
					<outerBoundaryIs>
						<LinearRing>
							<coordinates>
								15.5574658582445,44.2832390413605,0 15.5581267113659,44.2823219629084,0 15.5565814244508,44.281752333362,0 15.5550470350796,44.2823369687508,0 15.5563281533535,44.2832926854041,0 15.5574658582445,44.2832390413605,0 
							</coordinates>
						</LinearRing>
					</outerBoundaryIs>
				</Polygon>
			</MultiGeometry>
		</Placemark>
		<Placemark>
			<Style>
				<LineStyle>
					<color>ff0000ff</color>
				</LineStyle>
				<PolyStyle>
					<fill>0</fill>
				</PolyStyle>
			</Style>
			<ExtendedData>
				<SchemaData schemaUrl="#Terraces">
					<SimpleData name="el_count">62.000000000000000</SimpleData>
					<SimpleData name="el_sum">37893.290710449218750</SimpleData>
					<SimpleData name="el_mean">611.182108233051963</SimpleData>
					<SimpleData name="el_median">611.756530761718750</SimpleData>
					<SimpleData name="el_stdev">5.658044677566968</SimpleData>
					<SimpleData name="el_min">596.862548828125000</SimpleData>
					<SimpleData name="el_max">620.783081054687500</SimpleData>
					<SimpleData name="area">39272.736</SimpleData>
				</SchemaData>
			</ExtendedData>
			<MultiGeometry>
				<Polygon>
					<outerBoundaryIs>
						<LinearRing>
							<coordinates>
								15.5716796501205,44.278359044594,0 15.5736730188051,44.2768099316055,0 15.5717265408272,44.2762906180229,0 15.5697903216972,44.2768293649277,0 15.5706717537921,44.2779793044935,0 15.5716796501205,44.278359044594,0 
							</coordinates>
						</LinearRing>
					</outerBoundaryIs>
				</Polygon>
			</MultiGeometry>
		</Placemark>
		<Placemark>
			<Style>
				<LineStyle>
					<color>ff0000ff</color>
				</LineStyle>
				<PolyStyle>
					<fill>0</fill>
				</PolyStyle>
			</Style>
			<ExtendedData>
				<SchemaData schemaUrl="#Terraces">
					<SimpleData name="el_count">22.000000000000000</SimpleData>
					<SimpleData name="el_sum">14090.147521972656250</SimpleData>
					<SimpleData name="el_mean">640.461250998757123</SimpleData>
					<SimpleData name="el_median">641.058837890625000</SimpleData>
					<SimpleData name="el_stdev">1.943783547293224</SimpleData>
					<SimpleData name="el_min">634.407653808593750</SimpleData>
					<SimpleData name="el_max">642.891418457031250</SimpleData>
					<SimpleData name="area">13709.788</SimpleData>
				</SchemaData>
			</ExtendedData>
			<MultiGeometry>
				<Polygon>
					<outerBoundaryIs>
						<LinearRing>
							<coordinates>
								15.569478832981,44.2792357922626,0 15.5692691721188,44.2783229853031,0 15.5678610151506,44.2780895068556,0 15.5674676802346,44.2789572161163,0 15.569478832981,44.2792357922626,0 
							</coordinates>
						</LinearRing>
					</outerBoundaryIs>
				</Polygon>
			</MultiGeometry>
		</Placemark>
		<Placemark>
			<Style>
				<LineStyle>
					<color>ff0000ff</color>
				</LineStyle>
				<PolyStyle>
					<fill>0</fill>
				</PolyStyle>
			</Style>
			<ExtendedData>
				<SchemaData schemaUrl="#Terraces">
					<SimpleData name="el_count">32.000000000000000</SimpleData>
					<SimpleData name="el_sum">15193.716430664062500</SimpleData>
					<SimpleData name="el_mean">474.803638458251953</SimpleData>
					<SimpleData name="el_median">474.751602172851563</SimpleData>
					<SimpleData name="el_stdev">3.008638874380521</SimpleData>
					<SimpleData name="el_min">469.091705322265625</SimpleData>
					<SimpleData name="el_max">479.533020019531250</SimpleData>
					<SimpleData name="area">20536.224</SimpleData>
				</SchemaData>
			</ExtendedData>
			<MultiGeometry>
				<Polygon>
					<outerBoundaryIs>
						<LinearRing>
							<coordinates>
								15.5658134476516,44.2740113801161,0 15.564726287695,44.2723333466815,0 15.5636594162445,44.2727714938042,0 15.5640065290235,44.2740684135221,0 15.5658134476516,44.2740113801161,0 
							</coordinates>
						</LinearRing>
					</outerBoundaryIs>
				</Polygon>
			</MultiGeometry>
		</Placemark>
		<Placemark>
			<Style>
				<LineStyle>
					<color>ff0000ff</color>
				</LineStyle>
				<PolyStyle>
					<fill>0</fill>
				</PolyStyle>
			</Style>
			<ExtendedData>
				<SchemaData schemaUrl="#Terraces">
					<SimpleData name="el_count">61.000000000000000</SimpleData>
					<SimpleData name="el_sum">19041.620513916015625</SimpleData>
					<SimpleData name="el_mean">312.157713342885529</SimpleData>
					<SimpleData name="el_median">313.281250000000000</SimpleData>
					<SimpleData name="el_stdev">5.444425907235507</SimpleData>
					<SimpleData name="el_min">300.471771240234375</SimpleData>
					<SimpleData name="el_max">321.955505371093750</SimpleData>
					<SimpleData name="area">37758.422</SimpleData>
				</SchemaData>
			</ExtendedData>
			<MultiGeometry>
				<Polygon>
					<outerBoundaryIs>
						<LinearRing>
							<coordinates>
								15.6316471872264,44.2454330116746,0 15.6341694894454,44.2435432246109,0 15.6322951315504,44.2434574194209,0 15.6300270521299,44.2440952219442,0 15.6309091570405,44.2452446992962,0 15.6316471872264,44.2454330116746,0 
							</coordinates>
						</LinearRing>
					</outerBoundaryIs>
				</Polygon>
			</MultiGeometry>
		</Placemark>
		<Placemark>
			<Style>
				<LineStyle>
					<color>ff0000ff</color>
				</LineStyle>
				<PolyStyle>
					<fill>0</fill>
				</PolyStyle>
			</Style>
			<ExtendedData>
				<SchemaData schemaUrl="#Terraces">
					<SimpleData name="el_count">86.000000000000000</SimpleData>
					<SimpleData name="el_sum">28047.111907958984375</SimpleData>
					<SimpleData name="el_mean">326.129208232081226</SimpleData>
					<SimpleData name="el_median">327.220825195312500</SimpleData>
					<SimpleData name="el_stdev">7.193368295414908</SimpleData>
					<SimpleData name="el_min">307.339965820312500</SimpleData>
					<SimpleData name="el_max">337.011138916015625</SimpleData>
					<SimpleData name="area">52038.644</SimpleData>
				</SchemaData>
			</ExtendedData>
			<MultiGeometry>
				<Polygon>
					<outerBoundaryIs>
						<LinearRing>
							<coordinates>
								15.6204742540361,44.2455423440545,0 15.6252042698533,44.2435926441425,0 15.624125149759,44.2427808832993,0 15.6223263520981,44.2435121635561,0 15.6201250660721,44.2441494055824,0 15.6202010673307,44.2450147524364,0 15.6204742540361,44.2455423440545,0 
							</coordinates>
						</LinearRing>
					</outerBoundaryIs>
				</Polygon>
			</MultiGeometry>
		</Placemark>
		<Placemark>
			<Style>
				<LineStyle>
					<color>ff0000ff</color>
				</LineStyle>
				<PolyStyle>
					<fill>0</fill>
				</PolyStyle>
			</Style>
			<ExtendedData>
				<SchemaData schemaUrl="#Terraces">
					<SimpleData name="el_count">52.000000000000000</SimpleData>
					<SimpleData name="el_sum">7153.666893005371094</SimpleData>
					<SimpleData name="el_mean">137.570517173180207</SimpleData>
					<SimpleData name="el_median">138.968788146972656</SimpleData>
					<SimpleData name="el_stdev">5.100308874880358</SimpleData>
					<SimpleData name="el_min">126.721611022949219</SimpleData>
					<SimpleData name="el_max">147.735931396484375</SimpleData>
					<SimpleData name="area">31935.758</SimpleData>
				</SchemaData>
			</ExtendedData>
			<MultiGeometry>
				<Polygon>
					<outerBoundaryIs>
						<LinearRing>
							<coordinates>
								15.1274167876742,44.4892635344842,0 15.1288935900408,44.4886486565533,0 15.129529987256,44.4877942367874,0 15.1285378159827,44.4872663041823,0 15.1278662664439,44.487411345269,0 15.1267093271897,44.4883505020679,0 15.1262740856561,44.4890363486739,0 15.1274167876742,44.4892635344842,0 
							</coordinates>
						</LinearRing>
					</outerBoundaryIs>
				</Polygon>
			</MultiGeometry>
		</Placemark>
		<Placemark>
			<Style>
				<LineStyle>
					<color>ff0000ff</color>
				</LineStyle>
				<PolyStyle>
					<fill>0</fill>
				</PolyStyle>
			</Style>
			<ExtendedData>
				<SchemaData schemaUrl="#Terraces">
					<SimpleData name="el_count">9.000000000000000</SimpleData>
					<SimpleData name="el_sum">1856.609725952148438</SimpleData>
					<SimpleData name="el_mean">206.289969550238709</SimpleData>
					<SimpleData name="el_median">206.757385253906250</SimpleData>
					<SimpleData name="el_stdev">1.363287592597116</SimpleData>
					<SimpleData name="el_min">203.681518554687500</SimpleData>
					<SimpleData name="el_max">207.711059570312500</SimpleData>
					<SimpleData name="area">5928.730</SimpleData>
				</SchemaData>
			</ExtendedData>
			<MultiGeometry>
				<Polygon>
					<outerBoundaryIs>
						<LinearRing>
							<coordinates>
								15.1260465652255,44.4925836610355,0 15.1276073769204,44.4919326355487,0 15.1268510778328,44.4917531190008,0 15.1258271551904,44.4921029456567,0 15.1260465652255,44.4925836610355,0 
							</coordinates>
						</LinearRing>
					</outerBoundaryIs>
				</Polygon>
			</MultiGeometry>
		</Placemark>
		<Placemark>
			<Style>
				<LineStyle>
					<color>ff0000ff</color>
				</LineStyle>
				<PolyStyle>
					<fill>0</fill>
				</PolyStyle>
			</Style>
			<ExtendedData>
				<SchemaData schemaUrl="#Terraces">
					<SimpleData name="el_count">25.000000000000000</SimpleData>
					<SimpleData name="el_sum">8320.939178466796875</SimpleData>
					<SimpleData name="el_mean">332.837567138671886</SimpleData>
					<SimpleData name="el_median">332.835266113281250</SimpleData>
					<SimpleData name="el_stdev">2.017628213070526</SimpleData>
					<SimpleData name="el_min">328.996887207031250</SimpleData>
					<SimpleData name="el_max">335.717651367187500</SimpleData>
					<SimpleData name="area">15819.693</SimpleData>
				</SchemaData>
			</ExtendedData>
			<MultiGeometry>
				<Polygon>
					<outerBoundaryIs>
						<LinearRing>
							<coordinates>
								15.1373587190213,44.4883983112465,0 15.1382641345502,44.4877118541385,0 15.1374893661616,44.486810993654,0 15.1370355233422,44.4866672517325,0 15.1363650103232,44.4872452035303,0 15.1368706236923,44.4879780592463,0 15.1373587190213,44.4883983112465,0 
							</coordinates>
						</LinearRing>
					</outerBoundaryIs>
				</Polygon>
			</MultiGeometry>
		</Placemark>
		<Placemark>
			<Style>
				<LineStyle>
					<color>ff0000ff</color>
				</LineStyle>
				<PolyStyle>
					<fill>0</fill>
				</PolyStyle>
			</Style>
			<ExtendedData>
				<SchemaData schemaUrl="#Terraces">
					<SimpleData name="el_count">31.000000000000000</SimpleData>
					<SimpleData name="el_sum">2785.801696777343750</SimpleData>
					<SimpleData name="el_mean">89.864570863785289</SimpleData>
					<SimpleData name="el_median">89.732597351074219</SimpleData>
					<SimpleData name="el_stdev">1.668646671542100</SimpleData>
					<SimpleData name="el_min">86.578109741210938</SimpleData>
					<SimpleData name="el_max">92.887313842773438</SimpleData>
					<SimpleData name="area">20280.950</SimpleData>
				</SchemaData>
			</ExtendedData>
			<MultiGeometry>
				<Polygon>
					<outerBoundaryIs>
						<LinearRing>
							<coordinates>
								15.1411486594197,44.4788707215498,0 15.1421884689913,44.4782802577306,0 15.1415488714216,44.4776918779904,0 15.1406244003522,44.4773563489457,0 15.1397347324206,44.4775257763234,0 15.1401735306057,44.4784270358616,0 15.1403927185327,44.4787874854973,0 15.1411486594197,44.4788707215498,0 
							</coordinates>
						</LinearRing>
					</outerBoundaryIs>
				</Polygon>
			</MultiGeometry>
		</Placemark>
		<Placemark>
			<Style>
				<LineStyle>
					<color>ff0000ff</color>
				</LineStyle>
				<PolyStyle>
					<fill>0</fill>
				</PolyStyle>
			</Style>
			<ExtendedData>
				<SchemaData schemaUrl="#Terraces">
					<SimpleData name="el_count">46.000000000000000</SimpleData>
					<SimpleData name="el_sum">5450.369590759277344</SimpleData>
					<SimpleData name="el_mean">118.486295451288640</SimpleData>
					<SimpleData name="el_median">118.463699340820313</SimpleData>
					<SimpleData name="el_stdev">3.105981860347577</SimpleData>
					<SimpleData name="el_min">111.670387268066406</SimpleData>
					<SimpleData name="el_max">124.718391418457031</SimpleData>
					<SimpleData name="area">28392.055</SimpleData>
				</SchemaData>
			</ExtendedData>
			<MultiGeometry>
				<Polygon>
					<outerBoundaryIs>
						<LinearRing>
							<coordinates>
								15.1501137635406,44.4711399027711,0 15.1519902833439,44.4695262079575,0 15.1506465292475,44.4693596524475,0 15.1495400116853,44.4700344493921,0 15.1484989286902,44.4700358076755,0 15.1488372065223,44.4709972856441,0 15.1501137635406,44.4711399027711,0 
							</coordinates>
						</LinearRing>
					</outerBoundaryIs>
				</Polygon>
			</MultiGeometry>
		</Placemark>
		<Placemark>
			<Style>
				<LineStyle>
					<color>ff0000ff</color>
				</LineStyle>
				<PolyStyle>
					<fill>0</fill>
				</PolyStyle>
			</Style>
			<ExtendedData>
				<SchemaData schemaUrl="#Terraces">
					<SimpleData name="el_count">18.000000000000000</SimpleData>
					<SimpleData name="el_sum">3691.772537231445313</SimpleData>
					<SimpleData name="el_mean">205.098474290635863</SimpleData>
					<SimpleData name="el_median">205.404182434082031</SimpleData>
					<SimpleData name="el_stdev">1.343601446965586</SimpleData>
					<SimpleData name="el_min">202.367996215820313</SimpleData>
					<SimpleData name="el_max">207.355606079101563</SimpleData>
					<SimpleData name="area">10493.363</SimpleData>
				</SchemaData>
			</ExtendedData>
			<MultiGeometry>
				<Polygon>
					<outerBoundaryIs>
						<LinearRing>
							<coordinates>
								15.1586691343867,44.4679780554873,0 15.1606132707159,44.4666526998586,0 15.1596389523134,44.4664857299633,0 15.1586322957046,44.4667757081629,0 15.159036970644,44.4674003926644,0 15.1586691343867,44.4679780554873,0 
							</coordinates>
						</LinearRing>
					</outerBoundaryIs>
				</Polygon>
			</MultiGeometry>
		</Placemark>
		<Placemark>
			<Style>
				<LineStyle>
					<color>ff0000ff</color>
				</LineStyle>
				<PolyStyle>
					<fill>0</fill>
				</PolyStyle>
			</Style>
			<ExtendedData>
				<SchemaData schemaUrl="#Terraces">
					<SimpleData name="el_count">44.000000000000000</SimpleData>
					<SimpleData name="el_sum">30852.076049804687500</SimpleData>
					<SimpleData name="el_mean">701.183546586470129</SimpleData>
					<SimpleData name="el_median">700.195129394531250</SimpleData>
					<SimpleData name="el_stdev">5.978072906352228</SimpleData>
					<SimpleData name="el_min">691.382263183593750</SimpleData>
					<SimpleData name="el_max">710.285827636718750</SimpleData>
					<SimpleData name="area">26503.201</SimpleData>
				</SchemaData>
			</ExtendedData>
			<MultiGeometry>
				<Polygon>
					<outerBoundaryIs>
						<LinearRing>
							<coordinates>
								15.1866789750015,44.468681197655,0 15.1879178232083,44.4675248637956,0 15.1892931231994,44.4670416334237,0 15.1904320807122,44.466174013167,0 15.1899941231715,44.4657418789631,0 15.1890211338638,44.466008021038,0 15.1885872140654,44.4668263693951,0 15.1875142254997,44.4673331433475,0 15.1864750300364,44.4679119959114,0 15.1857374452913,44.4682979651765,0 15.1861747791193,44.4685377328148,0 15.1866789750015,44.468681197655,0 
							</coordinates>
						</LinearRing>
					</outerBoundaryIs>
				</Polygon>
			</MultiGeometry>
		</Placemark>
		<Placemark>
			<Style>
				<LineStyle>
					<color>ff0000ff</color>
				</LineStyle>
				<PolyStyle>
					<fill>0</fill>
				</PolyStyle>
			</Style>
			<ExtendedData>
				<SchemaData schemaUrl="#Terraces">
					<SimpleData name="el_count">29.000000000000000</SimpleData>
					<SimpleData name="el_sum">22165.009948730468750</SimpleData>
					<SimpleData name="el_mean">764.310687887257586</SimpleData>
					<SimpleData name="el_median">763.115112304687500</SimpleData>
					<SimpleData name="el_stdev">5.689350745020395</SimpleData>
					<SimpleData name="el_min">756.782409667968750</SimpleData>
					<SimpleData name="el_max">775.187683105468750</SimpleData>
					<SimpleData name="area">18450.108</SimpleData>
				</SchemaData>
			</ExtendedData>
			<MultiGeometry>
				<Polygon>
					<outerBoundaryIs>
						<LinearRing>
							<coordinates>
								15.1850757169544,44.4714372979384,0 15.1867360960371,44.4707973246892,0 15.1861642176749,44.4704976587793,0 15.1856948108318,44.4707389024522,0 15.1852587557045,44.4709079462331,0 15.1848874743127,44.4703193729246,0 15.1843831929663,44.4701518523987,0 15.1837610713625,44.4698883274558,0 15.1833248664035,44.4700092682039,0 15.1836114926155,44.4703815511384,0 15.1843188644796,44.4710537545606,0 15.1848409321059,44.4715338699412,0 15.1850757169544,44.4714372979384,0 
							</coordinates>
						</LinearRing>
					</outerBoundaryIs>
				</Polygon>
			</MultiGeometry>
		</Placemark>
		<Placemark>
			<Style>
				<LineStyle>
					<color>ff0000ff</color>
				</LineStyle>
				<PolyStyle>
					<fill>0</fill>
				</PolyStyle>
			</Style>
			<ExtendedData>
				<SchemaData schemaUrl="#Terraces">
					<SimpleData name="el_count">20.000000000000000</SimpleData>
					<SimpleData name="el_sum">10935.098632812500000</SimpleData>
					<SimpleData name="el_mean">546.754931640625045</SimpleData>
					<SimpleData name="el_median">546.457061767578125</SimpleData>
					<SimpleData name="el_stdev">2.079915308745486</SimpleData>
					<SimpleData name="el_min">544.188049316406250</SimpleData>
					<SimpleData name="el_max">553.075195312500000</SimpleData>
[truncated: 290,708 more chars]
