# Supplementary material for: Post-collisional mantle delamination in the Dinarides implied from staircases of Oligo-Miocene uplifted marine terraces
Source: Sci Rep. 2021 Jan 29;11:2685. doi: 10.1038/s41598-021-81561-5 (PMC7846848; doi:10.1038/s41598-021-81561-5)
Supplement: Supplementary file 4 — Supplementary Information 2. [file 41598_2021_81561_MOESM4_ESM.zip]

Archive with 15 entries (10 files):
- Balling_et_al_supplement_A1/
- Balling_et_al_supplement_A1/dat-gui/
- Balling_et_al_supplement_A1/dat-gui/dat.gui.min.js
- Balling_et_al_supplement_A1/dat-gui/LICENSE-2.0.txt
- Balling_et_al_supplement_A1/dat-gui_panel.js
- Balling_et_al_supplement_A1/data/
- Balling_et_al_supplement_A1/data/Figure_1_3D/
- Balling_et_al_supplement_A1/data/Figure_1_3D/scene.js
- Balling_et_al_supplement_A1/Figure_1_3D.html
- Balling_et_al_supplement_A1/Qgis2threejs.css
- Balling_et_al_supplement_A1/Qgis2threejs.js
- Balling_et_al_supplement_A1/threejs/
- Balling_et_al_supplement_A1/threejs/LICENSE
- Balling_et_al_supplement_A1/threejs/OrbitControls.js
- Balling_et_al_supplement_A1/threejs/three.min.js
