# Supplementary material for: Post-collisional mantle delamination in the Dinarides implied from staircases of Oligo-Miocene uplifted marine terraces
Source: Sci Rep. 2021 Jan 29;11:2685. doi: 10.1038/s41598-021-81561-5 (PMC7846848; doi:10.1038/s41598-021-81561-5)
Supplement: Supplementary file 4 — Supplementary Information 2. [file 41598_2021_81561_MOESM4_ESM.zip › Balling_et_al_supplement_A1/dat-gui/dat.gui.min.js]

/**
 * dat-gui JavaScript Controller Library
 * http://code.google.com/p/dat-gui
 *
 * Copyright 2011 Data Arts Team, Google Creative Lab
 *
 * Licensed under the Apache License, Version 2.0 (the "License");
 * you may not use this file except in compliance with the License.
 * You may obtain a copy of the License at
 *
 * http://www.apache.org/licenses/LICENSE-2.0
 *
 * Modification for Qgis2threejs:
 * - Fix for local files with IE (Line 61, Column 123).
 */

var dat=dat||{};dat.gui=dat.gui||{};dat.utils=dat.utils||{};dat.controllers=dat.controllers||{};dat.dom=dat.dom||{};dat.color=dat.color||{};dat.utils.css=function(){return{load:function(e,a){a=a||document;var b=a.createElement("link");b.type="text/css";b.rel="stylesheet";b.href=e;a.getElementsByTagName("head")[0].appendChild(b)},inject:function(e,a){a=a||document;var b=document.createElement("style");b.type="text/css";b.innerHTML=e;a.getElementsByTagName("head")[0].appendChild(b)}}}();
dat.utils.common=function(){var e=Array.prototype.forEach,a=Array.prototype.slice;return{BREAK:{},extend:function(b){this.each(a.call(arguments,1),function(a){for(var f in a)this.isUndefined(a[f])||(b[f]=a[f])},this);return b},defaults:function(b){this.each(a.call(arguments,1),function(a){for(var f in a)this.isUndefined(b[f])&&(b[f]=a[f])},this);return b},compose:function(){var b=a.call(arguments);return function(){for(var d=a.call(arguments),f=b.length-1;0<=f;f--)d=[b[f].apply(this,d)];return d[0]}},
each:function(a,d,f){if(e&&a.forEach===e)a.forEach(d,f);else if(a.length===a.length+0)for(var c=0,p=a.length;c<p&&!(c in a&&d.call(f,a[c],c)===this.BREAK);c++);else for(c in a)if(d.call(f,a[c],c)===this.BREAK)break},defer:function(a){setTimeout(a,0)},toArray:function(b){return b.toArray?b.toArray():a.call(b)},isUndefined:function(a){return void 0===a},isNull:function(a){return null===a},isNaN:function(a){return a!==a},isArray:Array.isArray||function(a){return a.constructor===Array},isObject:function(a){return a===
Object(a)},isNumber:function(a){return a===a+0},isString:function(a){return a===a+""},isBoolean:function(a){return!1===a||!0===a},isFunction:function(a){return"[object Function]"===Object.prototype.toString.call(a)}}}();
dat.controllers.Controller=function(e){var a=function(a,d){this.initialValue=a[d];this.domElement=document.createElement("div");this.object=a;this.property=d;this.__onFinishChange=this.__onChange=void 0};e.extend(a.prototype,{onChange:function(a){this.__onChange=a;return this},onFinishChange:function(a){this.__onFinishChange=a;return this},setValue:function(a){this.object[this.property]=a;this.__onChange&&this.__onChange.call(this,a);this.updateDisplay();return this},getValue:function(){return this.object[this.property]},
updateDisplay:function(){return this},isModified:function(){return this.initialValue!==this.getValue()}});return a}(dat.utils.common);
dat.dom.dom=function(e){function a(c){if("0"===c||e.isUndefined(c))return 0;c=c.match(d);return e.isNull(c)?0:parseFloat(c[1])}var b={};e.each({HTMLEvents:["change"],MouseEvents:["click","mousemove","mousedown","mouseup","mouseover"],KeyboardEvents:["keydown"]},function(c,a){e.each(c,function(c){b[c]=a})});var d=/(\d+(\.\d+)?)px/,f={makeSelectable:function(c,a){void 0!==c&&void 0!==c.style&&(c.onselectstart=a?function(){return!1}:function(){},c.style.MozUserSelect=a?"auto":"none",c.style.KhtmlUserSelect=
a?"auto":"none",c.unselectable=a?"on":"off")},makeFullscreen:function(c,a,d){e.isUndefined(a)&&(a=!0);e.isUndefined(d)&&(d=!0);c.style.position="absolute";a&&(c.style.left=0,c.style.right=0);d&&(c.style.top=0,c.style.bottom=0)},fakeEvent:function(c,a,d,f){d=d||{};var q=b[a];if(!q)throw Error("Event type "+a+" not supported.");var n=document.createEvent(q);switch(q){case "MouseEvents":n.initMouseEvent(a,d.bubbles||!1,d.cancelable||!0,window,d.clickCount||1,0,0,d.x||d.clientX||0,d.y||d.clientY||0,!1,
!1,!1,!1,0,null);break;case "KeyboardEvents":q=n.initKeyboardEvent||n.initKeyEvent;e.defaults(d,{cancelable:!0,ctrlKey:!1,altKey:!1,shiftKey:!1,metaKey:!1,keyCode:void 0,charCode:void 0});q(a,d.bubbles||!1,d.cancelable,window,d.ctrlKey,d.altKey,d.shiftKey,d.metaKey,d.keyCode,d.charCode);break;default:n.initEvent(a,d.bubbles||!1,d.cancelable||!0)}e.defaults(n,f);c.dispatchEvent(n)},bind:function(c,a,d,b){c.addEventListener?c.addEventListener(a,d,b||!1):c.attachEvent&&c.attachEvent("on"+a,d);return f},
unbind:function(c,a,d,b){c.removeEventListener?c.removeEventListener(a,d,b||!1):c.detachEvent&&c.detachEvent("on"+a,d);return f},addClass:function(a,d){if(void 0===a.className)a.className=d;else if(a.className!==d){var b=a.className.split(/ +/);-1==b.indexOf(d)&&(b.push(d),a.className=b.join(" ").replace(/^\s+/,"").replace(/\s+$/,""))}return f},removeClass:function(a,d){if(d){if(void 0!==a.className)if(a.className===d)a.removeAttribute("class");else{var b=a.className.split(/ +/),e=b.indexOf(d);-1!=
e&&(b.splice(e,1),a.className=b.join(" "))}}else a.className=void 0;return f},hasClass:function(a,d){return RegExp("(?:^|\\s+)"+d+"(?:\\s+|$)").test(a.className)||!1},getWidth:function(c){c=getComputedStyle(c);return a(c["border-left-width"])+a(c["border-right-width"])+a(c["padding-left"])+a(c["padding-right"])+a(c.width)},getHeight:function(c){c=getComputedStyle(c);return a(c["border-top-width"])+a(c["border-bottom-width"])+a(c["padding-top"])+a(c["padding-bottom"])+a(c.height)},getOffset:function(a){var d=
{left:0,top:0};if(a.offsetParent){do d.left+=a.offsetLeft,d.top+=a.offsetTop;while(a=a.offsetParent)}return d},isActive:function(a){return a===document.activeElement&&(a.type||a.href)}};return f}(dat.utils.common);
dat.controllers.OptionController=function(e,a,b){var d=function(f,c,e){d.superclass.call(this,f,c);var k=this;this.__select=document.createElement("select");if(b.isArray(e)){var l={};b.each(e,function(a){l[a]=a});e=l}b.each(e,function(a,c){var d=document.createElement("option");d.innerHTML=c;d.setAttribute("value",a);k.__select.appendChild(d)});this.updateDisplay();a.bind(this.__select,"change",function(){k.setValue(this.options[this.selectedIndex].value)});this.domElement.appendChild(this.__select)};
d.superclass=e;b.extend(d.prototype,e.prototype,{setValue:function(a){a=d.superclass.prototype.setValue.call(this,a);this.__onFinishChange&&this.__onFinishChange.call(this,this.getValue());return a},updateDisplay:function(){this.__select.value=this.getValue();return d.superclass.prototype.updateDisplay.call(this)}});return d}(dat.controllers.Controller,dat.dom.dom,dat.utils.common);
dat.controllers.NumberController=function(e,a){var b=function(d,f,c){b.superclass.call(this,d,f);c=c||{};this.__min=c.min;this.__max=c.max;this.__step=c.step;a.isUndefined(this.__step)?this.__impliedStep=0==this.initialValue?1:Math.pow(10,Math.floor(Math.log(this.initialValue)/Math.LN10))/10:this.__impliedStep=this.__step;d=this.__impliedStep;d=d.toString();d=-1<d.indexOf(".")?d.length-d.indexOf(".")-1:0;this.__precision=d};b.superclass=e;a.extend(b.prototype,e.prototype,{setValue:function(a){void 0!==
this.__min&&a<this.__min?a=this.__min:void 0!==this.__max&&a>this.__max&&(a=this.__max);void 0!==this.__step&&0!=a%this.__step&&(a=Math.round(a/this.__step)*this.__step);return b.superclass.prototype.setValue.call(this,a)},min:function(a){this.__min=a;return this},max:function(a){this.__max=a;return this},step:function(a){this.__step=a;return this}});return b}(dat.controllers.Controller,dat.utils.common);
dat.controllers.NumberControllerBox=function(e,a,b){var d=function(f,c,e){function k(){var a=parseFloat(n.__input.value);b.isNaN(a)||n.setValue(a)}function l(a){var c=r-a.clientY;n.setValue(n.getValue()+c*n.__impliedStep);r=a.clientY}function q(){a.unbind(window,"mousemove",l);a.unbind(window,"mouseup",q)}this.__truncationSuspended=!1;d.superclass.call(this,f,c,e);var n=this,r;this.__input=document.createElement("input");this.__input.setAttribute("type","text");a.bind(this.__input,"change",k);a.bind(this.__input,
"blur",function(){k();n.__onFinishChange&&n.__onFinishChange.call(n,n.getValue())});a.bind(this.__input,"mousedown",function(c){a.bind(window,"mousemove",l);a.bind(window,"mouseup",q);r=c.clientY});a.bind(this.__input,"keydown",function(a){13===a.keyCode&&(n.__truncationSuspended=!0,this.blur(),n.__truncationSuspended=!1)});this.updateDisplay();this.domElement.appendChild(this.__input)};d.superclass=e;b.extend(d.prototype,e.prototype,{updateDisplay:function(){var a=this.__input,c;if(this.__truncationSuspended)c=
this.getValue();else{c=this.getValue();var b=Math.pow(10,this.__precision);c=Math.round(c*b)/b}a.value=c;return d.superclass.prototype.updateDisplay.call(this)}});return d}(dat.controllers.NumberController,dat.dom.dom,dat.utils.common);
dat.controllers.NumberControllerSlider=function(e,a,b,d,f){function c(a,c,d,b,f){return b+(a-c)/(d-c)*(f-b)}var p=function(d,b,f,e,r){function y(d){d.preventDefault();var b=a.getOffset(h.__background),f=a.getWidth(h.__background);h.setValue(c(d.clientX,b.left,b.left+f,h.__min,h.__max));return!1}function g(){a.unbind(window,"mousemove",y);a.unbind(window,"mouseup",g);h.__onFinishChange&&h.__onFinishChange.call(h,h.getValue())}p.superclass.call(this,d,b,{min:f,max:e,step:r});var h=this;this.__background=
document.createElement("div");this.__foreground=document.createElement("div");a.bind(this.__background,"mousedown",function(c){a.bind(window,"mousemove",y);a.bind(window,"mouseup",g);y(c)});a.addClass(this.__background,"slider");a.addClass(this.__foreground,"slider-fg");this.updateDisplay();this.__background.appendChild(this.__foreground);this.domElement.appendChild(this.__background)};p.superclass=e;p.useDefaultStyles=function(){b.inject(f)};d.extend(p.prototype,e.prototype,{updateDisplay:function(){var a=
(this.getValue()-this.__min)/(this.__max-this.__min);this.__foreground.style.width=100*a+"%";return p.superclass.prototype.updateDisplay.call(this)}});return p}(dat.controllers.NumberController,dat.dom.dom,dat.utils.css,dat.utils.common,"/**\n * dat-gui JavaScript Controller Library\n * http://code.google.com/p/dat-gui\n *\n * Copyright 2011 Data Arts Team, Google Creative Lab\n *\n * Licensed under the Apache License, Version 2.0 (the \"License\");\n * you may not use this file except in compliance with the License.\n * You may obtain a copy of the License at\n *\n * http://www.apache.org/licenses/LICENSE-2.0\n */\n\n.slider {\n  box-shadow: inset 0 2px 4px rgba(0,0,0,0.15);\n  height: 1em;\n  border-radius: 1em;\n  background-color: #eee;\n  padding: 0 0.5em;\n  overflow: hidden;\n}\n\n.slider-fg {\n  padding: 1px 0 2px 0;\n  background-color: #aaa;\n  height: 1em;\n  margin-left: -0.5em;\n  padding-right: 0.5em;\n  border-radius: 1em 0 0 1em;\n}\n\n.slider-fg:after {\n  display: inline-block;\n  border-radius: 1em;\n  background-color: #fff;\n  border:  1px solid #aaa;\n  content: '';\n  float: right;\n  margin-right: -1em;\n  margin-top: -1px;\n  height: 0.9em;\n  width: 0.9em;\n}");
dat.controllers.FunctionController=function(e,a,b){var d=function(b,c,e){d.superclass.call(this,b,c);var k=this;this.__button=document.createElement("div");this.__button.innerHTML=void 0===e?"Fire":e;a.bind(this.__button,"click",function(a){a.preventDefault();k.fire();return!1});a.addClass(this.__button,"button");this.domElement.appendChild(this.__button)};d.superclass=e;b.extend(d.prototype,e.prototype,{fire:function(){this.__onChange&&this.__onChange.call(this);this.__onFinishChange&&this.__onFinishChange.call(this,
this.getValue());this.getValue().call(this.object)}});return d}(dat.controllers.Controller,dat.dom.dom,dat.utils.common);
dat.controllers.BooleanController=function(e,a,b){var d=function(b,c){d.superclass.call(this,b,c);var e=this;this.__prev=this.getValue();this.__checkbox=document.createElement("input");this.__checkbox.setAttribute("type","checkbox");a.bind(this.__checkbox,"change",function(){e.setValue(!e.__prev)},!1);this.domElement.appendChild(this.__checkbox);this.updateDisplay()};d.superclass=e;b.extend(d.prototype,e.prototype,{setValue:function(a){a=d.superclass.prototype.setValue.call(this,a);this.__onFinishChange&&
this.__onFinishChange.call(this,this.getValue());this.__prev=this.getValue();return a},updateDisplay:function(){!0===this.getValue()?(this.__checkbox.setAttribute("checked","checked"),this.__checkbox.checked=!0):this.__checkbox.checked=!1;return d.superclass.prototype.updateDisplay.call(this)}});return d}(dat.controllers.Controller,dat.dom.dom,dat.utils.common);
dat.color.toString=function(e){return function(a){if(1==a.a||e.isUndefined(a.a)){for(a=a.hex.toString(16);6>a.length;)a="0"+a;return"#"+a}return"rgba("+Math.round(a.r)+","+Math.round(a.g)+","+Math.round(a.b)+","+a.a+")"}}(dat.utils.common);
dat.color.interpret=function(e,a){var b,d,f=[{litmus:a.isString,conversions:{THREE_CHAR_HEX:{read:function(a){a=a.match(/^#([A-F0-9])([A-F0-9])([A-F0-9])$/i);return null===a?!1:{space:"HEX",hex:parseInt("0x"+a[1].toString()+a[1].toString()+a[2].toString()+a[2].toString()+a[3].toString()+a[3].toString())}},write:e},SIX_CHAR_HEX:{read:function(a){a=a.match(/^#([A-F0-9]{6})$/i);return null===a?!1:{space:"HEX",hex:parseInt("0x"+a[1].toString())}},write:e},CSS_RGB:{read:function(a){a=a.match(/^rgb\(\s*(.+)\s*,\s*(.+)\s*,\s*(.+)\s*\)/);
return null===a?!1:{space:"RGB",r:parseFloat(a[1]),g:parseFloat(a[2]),b:parseFloat(a[3])}},write:e},CSS_RGBA:{read:function(a){a=a.match(/^rgba\(\s*(.+)\s*,\s*(.+)\s*,\s*(.+)\s*\,\s*(.+)\s*\)/);return null===a?!1:{space:"RGB",r:parseFloat(a[1]),g:parseFloat(a[2]),b:parseFloat(a[3]),a:parseFloat(a[4])}},write:e}}},{litmus:a.isNumber,conversions:{HEX:{read:function(a){return{space:"HEX",hex:a,conversionName:"HEX"}},write:function(a){return a.hex}}}},{litmus:a.isArray,conversions:{RGB_ARRAY:{read:function(a){return 3!=
a.length?!1:{space:"RGB",r:a[0],g:a[1],b:a[2]}},write:function(a){return[a.r,a.g,a.b]}},RGBA_ARRAY:{read:function(a){return 4!=a.length?!1:{space:"RGB",r:a[0],g:a[1],b:a[2],a:a[3]}},write:function(a){return[a.r,a.g,a.b,a.a]}}}},{litmus:a.isObject,conversions:{RGBA_OBJ:{read:function(c){return a.isNumber(c.r)&&a.isNumber(c.g)&&a.isNumber(c.b)&&a.isNumber(c.a)?{space:"RGB",r:c.r,g:c.g,b:c.b,a:c.a}:!1},write:function(a){return{r:a.r,g:a.g,b:a.b,a:a.a}}},RGB_OBJ:{read:function(c){return a.isNumber(c.r)&&
a.isNumber(c.g)&&a.isNumber(c.b)?{space:"RGB",r:c.r,g:c.g,b:c.b}:!1},write:function(a){return{r:a.r,g:a.g,b:a.b}}},HSVA_OBJ:{read:function(c){return a.isNumber(c.h)&&a.isNumber(c.s)&&a.isNumber(c.v)&&a.isNumber(c.a)?{space:"HSV",h:c.h,s:c.s,v:c.v,a:c.a}:!1},write:function(a){return{h:a.h,s:a.s,v:a.v,a:a.a}}},HSV_OBJ:{read:function(d){return a.isNumber(d.h)&&a.isNumber(d.s)&&a.isNumber(d.v)?{space:"HSV",h:d.h,s:d.s,v:d.v}:!1},write:function(a){return{h:a.h,s:a.s,v:a.v}}}}}];return function(){d=!1;
var c=1<arguments.length?a.toArray(arguments):arguments[0];a.each(f,function(e){if(e.litmus(c))return a.each(e.conversions,function(e,f){b=e.read(c);if(!1===d&&!1!==b)return d=b,b.conversionName=f,b.conversion=e,a.BREAK}),a.BREAK});return d}}(dat.color.toString,dat.utils.common);
dat.GUI=dat.gui.GUI=function(e,a,b,d,f,c,p,k,l,q,n,r,y,g,h){function t(a,c,b,e){if(void 0===c[b])throw Error("Object "+c+' has no property "'+b+'"');e.color?c=new n(c,b):(c=[c,b].concat(e.factoryArgs),c=d.apply(a,c));e.before instanceof f&&(e.before=e.before.__li);v(a,c);g.addClass(c.domElement,"c");b=document.createElement("span");g.addClass(b,"property-name");b.innerHTML=c.property;var q=document.createElement("div");q.appendChild(b);q.appendChild(c.domElement);e=u(a,q,e.before);g.addClass(e,m.CLASS_CONTROLLER_ROW);
g.addClass(e,typeof c.getValue());s(a,e,c);a.__controllers.push(c);return c}function u(a,d,c){var b=document.createElement("li");d&&b.appendChild(d);c?a.__ul.insertBefore(b,params.before):a.__ul.appendChild(b);a.onResize();return b}function s(a,d,b){b.__li=d;b.__gui=a;h.extend(b,{options:function(d){if(1<arguments.length)return b.remove(),t(a,b.object,b.property,{before:b.__li.nextElementSibling,factoryArgs:[h.toArray(arguments)]});if(h.isArray(d)||h.isObject(d))return b.remove(),t(a,b.object,b.property,
{before:b.__li.nextElementSibling,factoryArgs:[d]})},name:function(a){b.__li.firstElementChild.firstElementChild.innerHTML=a;return b},listen:function(){b.__gui.listen(b);return b},remove:function(){b.__gui.remove(b);return b}});if(b instanceof l){var e=new k(b.object,b.property,{min:b.__min,max:b.__max,step:b.__step});h.each(["updateDisplay","onChange","onFinishChange"],function(a){var d=b[a],J=e[a];b[a]=e[a]=function(){var a=Array.prototype.slice.call(arguments);d.apply(b,a);return J.apply(e,a)}});
g.addClass(d,"has-slider");b.domElement.insertBefore(e.domElement,b.domElement.firstElementChild)}else if(b instanceof k){var f=function(d){return h.isNumber(b.__min)&&h.isNumber(b.__max)?(b.remove(),t(a,b.object,b.property,{before:b.__li.nextElementSibling,factoryArgs:[b.__min,b.__max,b.__step]})):d};b.min=h.compose(f,b.min);b.max=h.compose(f,b.max)}else b instanceof c?(g.bind(d,"click",function(){g.fakeEvent(b.__checkbox,"click")}),g.bind(b.__checkbox,"click",function(a){a.stopPropagation()})):
b instanceof p?(g.bind(d,"click",function(){g.fakeEvent(b.__button,"click")}),g.bind(d,"mouseover",function(){g.addClass(b.__button,"hover")}),g.bind(d,"mouseout",function(){g.removeClass(b.__button,"hover")})):b instanceof n&&(g.addClass(d,"color"),b.updateDisplay=h.compose(function(a){d.style.borderLeftColor=b.__color.toString();return a},b.updateDisplay),b.updateDisplay());b.setValue=h.compose(function(d){a.getRoot().__preset_select&&b.isModified()&&D(a.getRoot(),!0);return d},b.setValue)}function v(a,
d){var b=a.getRoot(),c=b.__rememberedObjects.indexOf(d.object);if(-1!=c){var e=b.__rememberedObjectIndecesToControllers[c];void 0===e&&(e={},b.__rememberedObjectIndecesToControllers[c]=e);e[d.property]=d;if(b.load&&b.load.remembered){b=b.load.remembered;if(b[a.preset])b=b[a.preset];else if(b[z])b=b[z];else return;b[c]&&void 0!==b[c][d.property]&&(c=b[c][d.property],d.initialValue=c,d.setValue(c))}}}function K(a){var b=a.__save_row=document.createElement("li");g.addClass(a.domElement,"has-save");a.__ul.insertBefore(b,
a.__ul.firstChild);g.addClass(b,"save-row");var d=document.createElement("span");d.innerHTML="&nbsp;";g.addClass(d,"button gears");var c=document.createElement("span");c.innerHTML="Save";g.addClass(c,"button");g.addClass(c,"save");var e=document.createElement("span");e.innerHTML="New";g.addClass(e,"button");g.addClass(e,"save-as");var f=document.createElement("span");f.innerHTML="Revert";g.addClass(f,"button");g.addClass(f,"revert");var q=a.__preset_select=document.createElement("select");a.load&&
a.load.remembered?h.each(a.load.remembered,function(b,d){E(a,d,d==a.preset)}):E(a,z,!1);g.bind(q,"change",function(){for(var b=0;b<a.__preset_select.length;b++)a.__preset_select[b].innerHTML=a.__preset_select[b].value;a.preset=this.value});b.appendChild(q);b.appendChild(d);b.appendChild(c);b.appendChild(e);b.appendChild(f);if(w){var b=document.getElementById("dg-save-locally"),n=document.getElementById("dg-local-explain");b.style.display="block";b=document.getElementById("dg-local-storage");"true"===
localStorage.getItem(document.location.href+".isLocal")&&b.setAttribute("checked","checked");var k=function(){n.style.display=a.useLocalStorage?"block":"none"};k();g.bind(b,"change",function(){a.useLocalStorage=!a.useLocalStorage;k()})}var r=document.getElementById("dg-new-constructor");g.bind(r,"keydown",function(a){!a.metaKey||67!==a.which&&67!=a.keyCode||A.hide()});g.bind(d,"click",function(){r.innerHTML=JSON.stringify(a.getSaveObject(),void 0,2);A.show();r.focus();r.select()});g.bind(c,"click",
function(){a.save()});g.bind(e,"click",function(){var b=prompt("Enter a new preset name.");b&&a.saveAs(b)});g.bind(f,"click",function(){a.revert()})}function L(a){function b(f){f.preventDefault();e=f.clientX;g.addClass(a.__closeButton,m.CLASS_DRAG);g.bind(window,"mousemove",d);g.bind(window,"mouseup",c);return!1}function d(b){b.preventDefault();a.width+=e-b.clientX;a.onResize();e=b.clientX;return!1}function c(){g.removeClass(a.__closeButton,m.CLASS_DRAG);g.unbind(window,"mousemove",d);g.unbind(window,
"mouseup",c)}a.__resize_handle=document.createElement("div");h.extend(a.__resize_handle.style,{width:"6px",marginLeft:"-3px",height:"200px",cursor:"ew-resize",position:"absolute"});var e;g.bind(a.__resize_handle,"mousedown",b);g.bind(a.__closeButton,"mousedown",b);a.domElement.insertBefore(a.__resize_handle,a.domElement.firstElementChild)}function F(a,b){a.domElement.style.width=b+"px";a.__save_row&&a.autoPlace&&(a.__save_row.style.width=b+"px");a.__closeButton&&(a.__closeButton.style.width=b+"px")}
function B(a,b){var d={};h.each(a.__rememberedObjects,function(c,e){var f={};h.each(a.__rememberedObjectIndecesToControllers[e],function(a,d){f[d]=b?a.initialValue:a.getValue()});d[e]=f});return d}function E(a,b,d){var c=document.createElement("option");c.innerHTML=b;c.value=b;a.__preset_select.appendChild(c);d&&(a.__preset_select.selectedIndex=a.__preset_select.length-1)}function D(a,b){var d=a.__preset_select[a.__preset_select.selectedIndex];d.innerHTML=b?d.value+"*":d.value}function G(a){0!=a.length&&
r(function(){G(a)});h.each(a,function(a){a.updateDisplay()})}e.inject(b);var z="Default",w;try{w="localStorage"in window&&window.localStorage}catch(M){w=!1}var A,H=!0,x,C=!1,I=[],m=function(a){function b(){localStorage.setItem(document.location.href+".gui",JSON.stringify(c.getSaveObject()))}function d(){var a=c.getRoot();a.width+=1;h.defer(function(){a.width-=1})}var c=this;this.domElement=document.createElement("div");this.__ul=document.createElement("ul");this.domElement.appendChild(this.__ul);
g.addClass(this.domElement,"dg");this.__folders={};this.__controllers=[];this.__rememberedObjects=[];this.__rememberedObjectIndecesToControllers=[];this.__listening=[];a=a||{};a=h.defaults(a,{autoPlace:!0,width:m.DEFAULT_WIDTH});a=h.defaults(a,{resizable:a.autoPlace,hideable:a.autoPlace});h.isUndefined(a.load)?a.load={preset:z}:a.preset&&(a.load.preset=a.preset);h.isUndefined(a.parent)&&a.hideable&&I.push(this);a.resizable=h.isUndefined(a.parent)&&a.resizable;a.autoPlace&&h.isUndefined(a.scrollable)&&
(a.scrollable=!0);var e=w&&"true"===localStorage.getItem(document.location.href+".isLocal");Object.defineProperties(this,{parent:{get:function(){return a.parent}},scrollable:{get:function(){return a.scrollable}},autoPlace:{get:function(){return a.autoPlace}},preset:{get:function(){return c.parent?c.getRoot().preset:a.load.preset},set:function(b){c.parent?c.getRoot().preset=b:a.load.preset=b;for(b=0;b<this.__preset_select.length;b++)this.__preset_select[b].value==this.preset&&(this.__preset_select.selectedIndex=
b);c.revert()}},width:{get:function(){return a.width},set:function(b){a.width=b;F(c,b)}},name:{get:function(){return a.name},set:function(b){a.name=b;q&&(q.innerHTML=a.name)}},closed:{get:function(){return a.closed},set:function(b){a.closed=b;a.closed?g.addClass(c.__ul,m.CLASS_CLOSED):g.removeClass(c.__ul,m.CLASS_CLOSED);this.onResize();c.__closeButton&&(c.__closeButton.innerHTML=b?m.TEXT_OPEN:m.TEXT_CLOSED)}},load:{get:function(){return a.load}},useLocalStorage:{get:function(){return e},set:function(a){w&&
((e=a)?g.bind(window,"unload",b):g.unbind(window,"unload",b),localStorage.setItem(document.location.href+".isLocal",a))}}});if(h.isUndefined(a.parent)){a.closed=!1;g.addClass(this.domElement,m.CLASS_MAIN);g.makeSelectable(this.domElement,!1);if(w&&e){c.useLocalStorage=!0;var f=localStorage.getItem(document.location.href+".gui");f&&(a.load=JSON.parse(f))}this.__closeButton=document.createElement("div");this.__closeButton.innerHTML=m.TEXT_CLOSED;g.addClass(this.__closeButton,m.CLASS_CLOSE_BUTTON);this.domElement.appendChild(this.__closeButton);
g.bind(this.__closeButton,"click",function(){c.closed=!c.closed})}else{void 0===a.closed&&(a.closed=!0);var q=document.createTextNode(a.name);g.addClass(q,"controller-name");f=u(c,q);g.addClass(this.__ul,m.CLASS_CLOSED);g.addClass(f,"title");g.bind(f,"click",function(a){a.preventDefault();c.closed=!c.closed;return!1});a.closed||(this.closed=!1)}a.autoPlace&&(h.isUndefined(a.parent)&&(H&&(x=document.createElement("div"),g.addClass(x,"dg"),g.addClass(x,m.CLASS_AUTO_PLACE_CONTAINER),document.body.appendChild(x),
H=!1),x.appendChild(this.domElement),g.addClass(this.domElement,m.CLASS_AUTO_PLACE)),this.parent||F(c,a.width));g.bind(window,"resize",function(){c.onResize()});g.bind(this.__ul,"webkitTransitionEnd",function(){c.onResize()});g.bind(this.__ul,"transitionend",function(){c.onResize()});g.bind(this.__ul,"oTransitionEnd",function(){c.onResize()});this.onResize();a.resizable&&L(this);c.getRoot();a.parent||d()};m.toggleHide=function(){C=!C;h.each(I,function(a){a.domElement.style.zIndex=C?-999:999;a.domElement.style.opacity=
C?0:1})};m.CLASS_AUTO_PLACE="a";m.CLASS_AUTO_PLACE_CONTAINER="ac";m.CLASS_MAIN="main";m.CLASS_CONTROLLER_ROW="cr";m.CLASS_TOO_TALL="taller-than-window";m.CLASS_CLOSED="closed";m.CLASS_CLOSE_BUTTON="close-button";m.CLASS_DRAG="drag";m.DEFAULT_WIDTH=245;m.TEXT_CLOSED="Close Controls";m.TEXT_OPEN="Open Controls";g.bind(window,"keydown",function(a){"text"===document.activeElement.type||72!==a.which&&72!=a.keyCode||m.toggleHide()},!1);h.extend(m.prototype,{add:function(a,b){return t(this,a,b,{factoryArgs:Array.prototype.slice.call(arguments,
2)})},addColor:function(a,b){return t(this,a,b,{color:!0})},remove:function(a){this.__ul.removeChild(a.__li);this.__controllers.slice(this.__controllers.indexOf(a),1);var b=this;h.defer(function(){b.onResize()})},destroy:function(){this.autoPlace&&x.removeChild(this.domElement)},addFolder:function(a){if(void 0!==this.__folders[a])throw Error('You already have a folder in this GUI by the name "'+a+'"');var b={name:a,parent:this};b.autoPlace=this.autoPlace;this.load&&this.load.folders&&this.load.folders[a]&&
(b.closed=this.load.folders[a].closed,b.load=this.load.folders[a]);b=new m(b);this.__folders[a]=b;a=u(this,b.domElement);g.addClass(a,"folder");return b},open:function(){this.closed=!1},close:function(){this.closed=!0},onResize:function(){var a=this.getRoot();if(a.scrollable){var b=g.getOffset(a.__ul).top,d=0;h.each(a.__ul.childNodes,function(b){a.autoPlace&&b===a.__save_row||(d+=g.getHeight(b))});window.innerHeight-b-20<d?(g.addClass(a.domElement,m.CLASS_TOO_TALL),a.__ul.style.height=window.innerHeight-
b-20+"px"):(g.removeClass(a.domElement,m.CLASS_TOO_TALL),a.__ul.style.height="auto")}a.__resize_handle&&h.defer(function(){a.__resize_handle.style.height=a.__ul.offsetHeight+"px"});a.__closeButton&&(a.__closeButton.style.width=a.width+"px")},remember:function(){h.isUndefined(A)&&(A=new y,A.domElement.innerHTML=a);if(this.parent)throw Error("You can only call remember on a top level GUI.");var b=this;h.each(Array.prototype.slice.call(arguments),function(a){0==b.__rememberedObjects.length&&K(b);-1==
b.__rememberedObjects.indexOf(a)&&b.__rememberedObjects.push(a)});this.autoPlace&&F(this,this.width)},getRoot:function(){for(var a=this;a.parent;)a=a.parent;return a},getSaveObject:function(){var a=this.load;a.closed=this.closed;0<this.__rememberedObjects.length&&(a.preset=this.preset,a.remembered||(a.remembered={}),a.remembered[this.preset]=B(this));a.folders={};h.each(this.__folders,function(b,d){a.folders[d]=b.getSaveObject()});return a},save:function(){this.load.remembered||(this.load.remembered=
{});this.load.remembered[this.preset]=B(this);D(this,!1)},saveAs:function(a){this.load.remembered||(this.load.remembered={},this.load.remembered[z]=B(this,!0));this.load.remembered[a]=B(this);this.preset=a;E(this,a,!0)},revert:function(a){h.each(this.__controllers,function(b){this.getRoot().load.remembered?v(a||this.getRoot(),b):b.setValue(b.initialValue)},this);h.each(this.__folders,function(a){a.revert(a)});a||D(this.getRoot(),!1)},listen:function(a){var b=0==this.__listening.length;this.__listening.push(a);
b&&G(this.__listening)}});return m}(dat.utils.css,'<div id="dg-save" class="dg dialogue">\n\n  Here\'s the new load parameter for your <code>GUI</code>\'s constructor:\n\n  <textarea id="dg-new-constructor"></textarea>\n\n  <div id="dg-save-locally">\n\n    <input id="dg-local-storage" type="checkbox"/> Automatically save\n    values to <code>localStorage</code> on exit.\n\n    <div id="dg-local-explain">The values saved to <code>localStorage</code> will\n      override those passed to <code>dat.GUI</code>\'s constructor. This makes it\n      easier to work incrementally, but <code>localStorage</code> is fragile,\n      and your friends may not see the same values you do.\n      \n    </div>\n    \n  </div>\n\n</div>',
".dg {\n  /** Clear list styles */\n  /* Auto-place container */\n  /* Auto-placed GUI's */\n  /* Line items that don't contain folders. */\n  /** Folder names */\n  /** Hides closed items */\n  /** Controller row */\n  /** Name-half (left) */\n  /** Controller-half (right) */\n  /** Controller placement */\n  /** Shorter number boxes when slider is present. */\n  /** Ensure the entire boolean and function row shows a hand */ }\n  .dg ul {\n    list-style: none;\n    margin: 0;\n    padding: 0;\n    width: 100%;\n    clear: both; }\n  .dg.ac {\n    position: fixed;\n    top: 0;\n    left: 0;\n    right: 0;\n    height: 0;\n    z-index: 0; }\n  .dg:not(.ac) .main {\n    /** Exclude mains in ac so that we don't hide close button */\n    overflow: hidden; }\n  .dg.main {\n    -webkit-transition: opacity 0.1s linear;\n    -o-transition: opacity 0.1s linear;\n    -moz-transition: opacity 0.1s linear;\n    transition: opacity 0.1s linear; }\n    .dg.main.taller-than-window {\n      overflow-y: auto; }\n      .dg.main.taller-than-window .close-button {\n        opacity: 1;\n        /* TODO, these are style notes */\n        margin-top: -1px;\n        border-top: 1px solid #2c2c2c; }\n    .dg.main ul.closed .close-button {\n      opacity: 1 !important; }\n    .dg.main:hover .close-button,\n    .dg.main .close-button.drag {\n      opacity: 1; }\n    .dg.main .close-button {\n      /*opacity: 0;*/\n      -webkit-transition: opacity 0.1s linear;\n      -o-transition: opacity 0.1s linear;\n      -moz-transition: opacity 0.1s linear;\n      transition: opacity 0.1s linear;\n      border: 0;\n      position: absolute;\n      line-height: 19px;\n      height: 20px;\n      /* TODO, these are style notes */\n      cursor: pointer;\n      text-align: center;\n      background-color: #000; }\n      .dg.main .close-button:hover {\n        background-color: #111; }\n  .dg.a {\n    float: right;\n    margin-right: 15px;\n    overflow-x: hidden; }\n    .dg.a.has-save > ul {\n      margin-top: 27px; }\n      .dg.a.has-save > ul.closed {\n        margin-top: 0; }\n    .dg.a .save-row {\n      position: fixed;\n      top: 0;\n      z-index: 1002; }\n  .dg li {\n    -webkit-transition: height 0.1s ease-out;\n    -o-transition: height 0.1s ease-out;\n    -moz-transition: height 0.1s ease-out;\n    transition: height 0.1s ease-out; }\n  .dg li:not(.folder) {\n    cursor: auto;\n    height: 27px;\n    line-height: 27px;\n    overflow: hidden;\n    padding: 0 4px 0 5px; }\n  .dg li.folder {\n    padding: 0;\n    border-left: 4px solid rgba(0, 0, 0, 0); }\n  .dg li.title {\n    cursor: pointer;\n    margin-left: -4px; }\n  .dg .closed li:not(.title),\n  .dg .closed ul li,\n  .dg .closed ul li > * {\n    height: 0;\n    overflow: hidden;\n    border: 0; }\n  .dg .cr {\n    clear: both;\n    padding-left: 3px;\n    height: 27px; }\n  .dg .property-name {\n    cursor: default;\n    float: left;\n    clear: left;\n    width: 40%;\n    overflow: hidden;\n    text-overflow: ellipsis; }\n  .dg .c {\n    float: left;\n    width: 60%; }\n  .dg .c input[type=text] {\n    border: 0;\n    margin-top: 4px;\n    padding: 3px;\n    width: 100%;\n    float: right; }\n  .dg .has-slider input[type=text] {\n    width: 30%;\n    /*display: none;*/\n    margin-left: 0; }\n  .dg .slider {\n    float: left;\n    width: 66%;\n    margin-left: -5px;\n    margin-right: 0;\n    height: 19px;\n    margin-top: 4px; }\n  .dg .slider-fg {\n    height: 100%; }\n  .dg .c input[type=checkbox] {\n    margin-top: 9px; }\n  .dg .c select {\n    margin-top: 5px; }\n  .dg .cr.function,\n  .dg .cr.function .property-name,\n  .dg .cr.function *,\n  .dg .cr.boolean,\n  .dg .cr.boolean * {\n    cursor: pointer; }\n  .dg .selector {\n    display: none;\n    position: absolute;\n    margin-left: -9px;\n    margin-top: 23px;\n    z-index: 10; }\n  .dg .c:hover .selector,\n  .dg .selector.drag {\n    display: block; }\n  .dg li.save-row {\n    padding: 0; }\n    .dg li.save-row .button {\n      display: inline-block;\n      padding: 0px 6px; }\n  .dg.dialogue {\n    background-color: #222;\n    width: 460px;\n    padding: 15px;\n    font-size: 13px;\n    line-height: 15px; }\n\n/* TODO Separate style and structure */\n#dg-new-constructor {\n  padding: 10px;\n  color: #222;\n  font-family: Monaco, monospace;\n  font-size: 10px;\n  border: 0;\n  resize: none;\n  box-shadow: inset 1px 1px 1px #888;\n  word-wrap: break-word;\n  margin: 12px 0;\n  display: block;\n  width: 440px;\n  overflow-y: scroll;\n  height: 100px;\n  position: relative; }\n\n#dg-local-explain {\n  display: none;\n  font-size: 11px;\n  line-height: 17px;\n  border-radius: 3px;\n  background-color: #333;\n  padding: 8px;\n  margin-top: 10px; }\n  #dg-local-explain code {\n    font-size: 10px; }\n\n#dat-gui-save-locally {\n  display: none; }\n\n/** Main type */\n.dg {\n  color: #eee;\n  font: 11px 'Lucida Grande', sans-serif;\n  text-shadow: 0 -1px 0 #111;\n  /** Auto place */\n  /* Controller row, <li> */\n  /** Controllers */ }\n  .dg.main {\n    /** Scrollbar */ }\n    .dg.main::-webkit-scrollbar {\n      width: 5px;\n      background: #1a1a1a; }\n    .dg.main::-webkit-scrollbar-corner {\n      height: 0;\n      display: none; }\n    .dg.main::-webkit-scrollbar-thumb {\n      border-radius: 5px;\n      background: #676767; }\n  .dg li:not(.folder) {\n    background: #1a1a1a;\n    border-bottom: 1px solid #2c2c2c; }\n  .dg li.save-row {\n    line-height: 25px;\n    background: #dad5cb;\n    border: 0; }\n    .dg li.save-row select {\n      margin-left: 5px;\n      width: 108px; }\n    .dg li.save-row .button {\n      margin-left: 5px;\n      margin-top: 1px;\n      border-radius: 2px;\n      font-size: 9px;\n      line-height: 7px;\n      padding: 4px 4px 5px 4px;\n      background: #c5bdad;\n      color: #fff;\n      text-shadow: 0 1px 0 #b0a58f;\n      box-shadow: 0 -1px 0 #b0a58f;\n      cursor: pointer; }\n      .dg li.save-row .button.gears {\n        background: #c5bdad url(data:image/png;base64,iVBORw0KGgoAAAANSUhEUgAAAAsAAAANCAYAAAB/9ZQ7AAAAGXRFWHRTb2Z0d2FyZQBBZG9iZSBJbWFnZVJlYWR5ccllPAAAAQJJREFUeNpiYKAU/P//PwGIC/ApCABiBSAW+I8AClAcgKxQ4T9hoMAEUrxx2QSGN6+egDX+/vWT4e7N82AMYoPAx/evwWoYoSYbACX2s7KxCxzcsezDh3evFoDEBYTEEqycggWAzA9AuUSQQgeYPa9fPv6/YWm/Acx5IPb7ty/fw+QZblw67vDs8R0YHyQhgObx+yAJkBqmG5dPPDh1aPOGR/eugW0G4vlIoTIfyFcA+QekhhHJhPdQxbiAIguMBTQZrPD7108M6roWYDFQiIAAv6Aow/1bFwXgis+f2LUAynwoIaNcz8XNx3Dl7MEJUDGQpx9gtQ8YCueB+D26OECAAQDadt7e46D42QAAAABJRU5ErkJggg==) 2px 1px no-repeat;\n        height: 7px;\n        width: 8px; }\n      .dg li.save-row .button:hover {\n        background-color: #bab19e;\n        box-shadow: 0 -1px 0 #b0a58f; }\n  .dg li.folder {\n    border-bottom: 0; }\n  .dg li.title {\n    padding-left: 16px;\n    background: black url(data:image/gif;base64,R0lGODlhBQAFAJEAAP////Pz8////////yH5BAEAAAIALAAAAAAFAAUAAAIIlI+hKgFxoCgAOw==) 6px 10px no-repeat;\n    cursor: pointer;\n    border-bottom: 1px solid rgba(255, 255, 255, 0.2); }\n  .dg .closed li.title {\n    background-image: url(data:image/gif;base64,R0lGODlhBQAFAJEAAP////Pz8////////yH5BAEAAAIALAAAAAAFAAUAAAIIlGIWqMCbWAEAOw==); }\n  .dg .cr.boolean {\n    border-left: 3px solid #806787; }\n  .dg .cr.function {\n    border-left: 3px solid #e61d5f; }\n  .dg .cr.number {\n    border-left: 3px solid #2fa1d6; }\n    .dg .cr.number input[type=text] {\n      color: #2fa1d6; }\n  .dg .cr.string {\n    border-left: 3px solid #1ed36f; }\n    .dg .cr.string input[type=text] {\n      color: #1ed36f; }\n  .dg .cr.function:hover, .dg .cr.boolean:hover {\n    background: #111; }\n  .dg .c input[type=text] {\n    background: #303030;\n    outline: none; }\n    .dg .c input[type=text]:hover {\n      background: #3c3c3c; }\n    .dg .c input[type=text]:focus {\n      background: #494949;\n      color: #fff; }\n  .dg .c .slider {\n    background: #303030;\n    cursor: ew-resize; }\n  .dg .c .slider-fg {\n    background: #2fa1d6; }\n  .dg .c .slider:hover {\n    background: #3c3c3c; }\n    .dg .c .slider:hover .slider-fg {\n      background: #44abda; }\n",
dat.controllers.factory=function(e,a,b,d,f,c,p){return function(k,l,q,n){var r=k[l];if(p.isArray(q)||p.isObject(q))return new e(k,l,q);if(p.isNumber(r))return p.isNumber(q)&&p.isNumber(n)?new b(k,l,q,n):new a(k,l,{min:q,max:n});if(p.isString(r))return new d(k,l);if(p.isFunction(r))return new f(k,l,"");if(p.isBoolean(r))return new c(k,l)}}(dat.controllers.OptionController,dat.controllers.NumberControllerBox,dat.controllers.NumberControllerSlider,dat.controllers.StringController=function(e,a,b){var d=
function(b,c){function e(){k.setValue(k.__input.value)}d.superclass.call(this,b,c);var k=this;this.__input=document.createElement("input");this.__input.setAttribute("type","text");a.bind(this.__input,"keyup",e);a.bind(this.__input,"change",e);a.bind(this.__input,"blur",function(){k.__onFinishChange&&k.__onFinishChange.call(k,k.getValue())});a.bind(this.__input,"keydown",function(a){13===a.keyCode&&this.blur()});this.updateDisplay();this.domElement.appendChild(this.__input)};d.superclass=e;b.extend(d.prototype,
e.prototype,{updateDisplay:function(){a.isActive(this.__input)||(this.__input.value=this.getValue());return d.superclass.prototype.updateDisplay.call(this)}});return d}(dat.controllers.Controller,dat.dom.dom,dat.utils.common),dat.controllers.FunctionController,dat.controllers.BooleanController,dat.utils.common),dat.controllers.Controller,dat.controllers.BooleanController,dat.controllers.FunctionController,dat.controllers.NumberControllerBox,dat.controllers.NumberControllerSlider,dat.controllers.OptionController,
dat.controllers.ColorController=function(e,a,b,d,f){function c(a,b,d,c){a.style.background="";f.each(l,function(e){a.style.cssText+="background: "+e+"linear-gradient("+b+", "+d+" 0%, "+c+" 100%); "})}function p(a){a.style.background="";a.style.cssText+="background: -moz-linear-gradient(top,  #ff0000 0%, #ff00ff 17%, #0000ff 34%, #00ffff 50%, #00ff00 67%, #ffff00 84%, #ff0000 100%);";a.style.cssText+="background: -webkit-linear-gradient(top,  #ff0000 0%,#ff00ff 17%,#0000ff 34%,#00ffff 50%,#00ff00 67%,#ffff00 84%,#ff0000 100%);";
a.style.cssText+="background: -o-linear-gradient(top,  #ff0000 0%,#ff00ff 17%,#0000ff 34%,#00ffff 50%,#00ff00 67%,#ffff00 84%,#ff0000 100%);";a.style.cssText+="background: -ms-linear-gradient(top,  #ff0000 0%,#ff00ff 17%,#0000ff 34%,#00ffff 50%,#00ff00 67%,#ffff00 84%,#ff0000 100%);";a.style.cssText+="background: linear-gradient(top,  #ff0000 0%,#ff00ff 17%,#0000ff 34%,#00ffff 50%,#00ff00 67%,#ffff00 84%,#ff0000 100%);"}var k=function(e,n){function r(b){t(b);a.bind(window,"mousemove",t);a.bind(window,
"mouseup",l)}function l(){a.unbind(window,"mousemove",t);a.unbind(window,"mouseup",l)}function g(){var a=d(this.value);!1!==a?(s.__color.__state=a,s.setValue(s.__color.toOriginal())):this.value=s.__color.toString()}function h(){a.unbind(window,"mousemove",u);a.unbind(window,"mouseup",h)}function t(b){b.preventDefault();var d=a.getWidth(s.__saturation_field),c=a.getOffset(s.__saturation_field),e=(b.clientX-c.left+document.body.scrollLeft)/d;b=1-(b.clientY-c.top+document.body.scrollTop)/d;1<b?b=1:0>
b&&(b=0);1<e?e=1:0>e&&(e=0);s.__color.v=b;s.__color.s=e;s.setValue(s.__color.toOriginal());return!1}function u(b){b.preventDefault();var d=a.getHeight(s.__hue_field),c=a.getOffset(s.__hue_field);b=1-(b.clientY-c.top+document.body.scrollTop)/d;1<b?b=1:0>b&&(b=0);s.__color.h=360*b;s.setValue(s.__color.toOriginal());return!1}k.superclass.call(this,e,n);this.__color=new b(this.getValue());this.__temp=new b(0);var s=this;this.domElement=document.createElement("div");a.makeSelectable(this.domElement,!1);
this.__selector=document.createElement("div");this.__selector.className="selector";this.__saturation_field=document.createElement("div");this.__saturation_field.className="saturation-field";this.__field_knob=document.createElement("div");this.__field_knob.className="field-knob";this.__field_knob_border="2px solid ";this.__hue_knob=document.createElement("div");this.__hue_knob.className="hue-knob";this.__hue_field=document.createElement("div");this.__hue_field.className="hue-field";this.__input=document.createElement("input");
this.__input.type="text";this.__input_textShadow="0 1px 1px ";a.bind(this.__input,"keydown",function(a){13===a.keyCode&&g.call(this)});a.bind(this.__input,"blur",g);a.bind(this.__selector,"mousedown",function(b){a.addClass(this,"drag").bind(window,"mouseup",function(b){a.removeClass(s.__selector,"drag")})});var v=document.createElement("div");f.extend(this.__selector.style,{width:"122px",height:"102px",padding:"3px",backgroundColor:"#222",boxShadow:"0px 1px 3px rgba(0,0,0,0.3)"});f.extend(this.__field_knob.style,
{position:"absolute",width:"12px",height:"12px",border:this.__field_knob_border+(0.5>this.__color.v?"#fff":"#000"),boxShadow:"0px 1px 3px rgba(0,0,0,0.5)",borderRadius:"12px",zIndex:1});f.extend(this.__hue_knob.style,{position:"absolute",width:"15px",height:"2px",borderRight:"4px solid #fff",zIndex:1});f.extend(this.__saturation_field.style,{width:"100px",height:"100px",border:"1px solid #555",marginRight:"3px",display:"inline-block",cursor:"pointer"});f.extend(v.style,{width:"100%",height:"100%",
background:"none"});c(v,"top","rgba(0,0,0,0)","#000");f.extend(this.__hue_field.style,{width:"15px",height:"100px",display:"inline-block",border:"1px solid #555",cursor:"ns-resize"});p(this.__hue_field);f.extend(this.__input.style,{outline:"none",textAlign:"center",color:"#fff",border:0,fontWeight:"bold",textShadow:this.__input_textShadow+"rgba(0,0,0,0.7)"});a.bind(this.__saturation_field,"mousedown",r);a.bind(this.__field_knob,"mousedown",r);a.bind(this.__hue_field,"mousedown",function(b){u(b);a.bind(window,
"mousemove",u);a.bind(window,"mouseup",h)});this.__saturation_field.appendChild(v);this.__selector.appendChild(this.__field_knob);this.__selector.appendChild(this.__saturation_field);this.__selector.appendChild(this.__hue_field);this.__hue_field.appendChild(this.__hue_knob);this.domElement.appendChild(this.__input);this.domElement.appendChild(this.__selector);this.updateDisplay()};k.superclass=e;f.extend(k.prototype,e.prototype,{updateDisplay:function(){var a=d(this.getValue());if(!1!==a){var e=!1;
f.each(b.COMPONENTS,function(b){if(!f.isUndefined(a[b])&&!f.isUndefined(this.__color.__state[b])&&a[b]!==this.__color.__state[b])return e=!0,{}},this);e&&f.extend(this.__color.__state,a)}f.extend(this.__temp.__state,this.__color.__state);this.__temp.a=1;var k=0.5>this.__color.v||0.5<this.__color.s?255:0,l=255-k;f.extend(this.__field_knob.style,{marginLeft:100*this.__color.s-7+"px",marginTop:100*(1-this.__color.v)-7+"px",backgroundColor:this.__temp.toString(),border:this.__field_knob_border+"rgb("+
k+","+k+","+k+")"});this.__hue_knob.style.marginTop=100*(1-this.__color.h/360)+"px";this.__temp.s=1;this.__temp.v=1;c(this.__saturation_field,"left","#fff",this.__temp.toString());f.extend(this.__input.style,{backgroundColor:this.__input.value=this.__color.toString(),color:"rgb("+k+","+k+","+k+")",textShadow:this.__input_textShadow+"rgba("+l+","+l+","+l+",.7)"})}});var l=["-moz-","-o-","-webkit-","-ms-",""];return k}(dat.controllers.Controller,dat.dom.dom,dat.color.Color=function(e,a,b,d){function f(a,
b,d){Object.defineProperty(a,b,{get:function(){if("RGB"===this.__state.space)return this.__state[b];p(this,b,d);return this.__state[b]},set:function(a){"RGB"!==this.__state.space&&(p(this,b,d),this.__state.space="RGB");this.__state[b]=a}})}function c(a,b){Object.defineProperty(a,b,{get:function(){if("HSV"===this.__state.space)return this.__state[b];k(this);return this.__state[b]},set:function(a){"HSV"!==this.__state.space&&(k(this),this.__state.space="HSV");this.__state[b]=a}})}function p(b,c,e){if("HEX"===
b.__state.space)b.__state[c]=a.component_from_hex(b.__state.hex,e);else if("HSV"===b.__state.space)d.extend(b.__state,a.hsv_to_rgb(b.__state.h,b.__state.s,b.__state.v));else throw"Corrupted color state";}function k(b){var c=a.rgb_to_hsv(b.r,b.g,b.b);d.extend(b.__state,{s:c.s,v:c.v});d.isNaN(c.h)?d.isUndefined(b.__state.h)&&(b.__state.h=0):b.__state.h=c.h}var l=function(){this.__state=e.apply(this,arguments);if(!1===this.__state)throw"Failed to interpret color arguments";this.__state.a=this.__state.a||
1};l.COMPONENTS="r g b h s v hex a".split(" ");d.extend(l.prototype,{toString:function(){return b(this)},toOriginal:function(){return this.__state.conversion.write(this)}});f(l.prototype,"r",2);f(l.prototype,"g",1);f(l.prototype,"b",0);c(l.prototype,"h");c(l.prototype,"s");c(l.prototype,"v");Object.defineProperty(l.prototype,"a",{get:function(){return this.__state.a},set:function(a){this.__state.a=a}});Object.defineProperty(l.prototype,"hex",{get:function(){"HEX"!==!this.__state.space&&(this.__state.hex=
a.rgb_to_hex(this.r,this.g,this.b));return this.__state.hex},set:function(a){this.__state.space="HEX";this.__state.hex=a}});return l}(dat.color.interpret,dat.color.math=function(){var e;return{hsv_to_rgb:function(a,b,d){var e=a/60-Math.floor(a/60),c=d*(1-b),p=d*(1-e*b);b=d*(1-(1-e)*b);a=[[d,b,c],[p,d,c],[c,d,b],[c,p,d],[b,c,d],[d,c,p]][Math.floor(a/60)%6];return{r:255*a[0],g:255*a[1],b:255*a[2]}},rgb_to_hsv:function(a,b,d){var e=Math.min(a,b,d),c=Math.max(a,b,d),e=c-e;if(0==c)return{h:NaN,s:0,v:0};
a=(a==c?(b-d)/e:b==c?2+(d-a)/e:4+(a-b)/e)/6;0>a&&(a+=1);return{h:360*a,s:e/c,v:c/255}},rgb_to_hex:function(a,b,d){a=this.hex_with_component(0,2,a);a=this.hex_with_component(a,1,b);return a=this.hex_with_component(a,0,d)},component_from_hex:function(a,b){return a>>8*b&255},hex_with_component:function(a,b,d){return d<<(e=8*b)|a&~(255<<e)}}}(),dat.color.toString,dat.utils.common),dat.color.interpret,dat.utils.common),dat.utils.requestAnimationFrame=function(){return window.webkitRequestAnimationFrame||
window.mozRequestAnimationFrame||window.oRequestAnimationFrame||window.msRequestAnimationFrame||function(e,a){window.setTimeout(e,1E3/60)}}(),dat.dom.CenteredDiv=function(e,a){var b=function(){this.backgroundElement=document.createElement("div");a.extend(this.backgroundElement.style,{backgroundColor:"rgba(0,0,0,0.8)",top:0,left:0,display:"none",zIndex:"1000",opacity:0,WebkitTransition:"opacity 0.2s linear"});e.makeFullscreen(this.backgroundElement);this.backgroundElement.style.position="fixed";this.domElement=
document.createElement("div");a.extend(this.domElement.style,{position:"fixed",display:"none",zIndex:"1001",opacity:0,WebkitTransition:"-webkit-transform 0.2s ease-out, opacity 0.2s linear"});document.body.appendChild(this.backgroundElement);document.body.appendChild(this.domElement);var b=this;e.bind(this.backgroundElement,"click",function(){b.hide()})};b.prototype.show=function(){var b=this;this.backgroundElement.style.display="block";this.domElement.style.display="block";this.domElement.style.opacity=
0;this.domElement.style.webkitTransform="scale(1.1)";this.layout();a.defer(function(){b.backgroundElement.style.opacity=1;b.domElement.style.opacity=1;b.domElement.style.webkitTransform="scale(1)"})};b.prototype.hide=function(){var a=this,b=function(){a.domElement.style.display="none";a.backgroundElement.style.display="none";e.unbind(a.domElement,"webkitTransitionEnd",b);e.unbind(a.domElement,"transitionend",b);e.unbind(a.domElement,"oTransitionEnd",b)};e.bind(this.domElement,"webkitTransitionEnd",
b);e.bind(this.domElement,"transitionend",b);e.bind(this.domElement,"oTransitionEnd",b);this.backgroundElement.style.opacity=0;this.domElement.style.opacity=0;this.domElement.style.webkitTransform="scale(1.1)"};b.prototype.layout=function(){this.domElement.style.left=window.innerWidth/2-e.getWidth(this.domElement)/2+"px";this.domElement.style.top=window.innerHeight/2-e.getHeight(this.domElement)/2+"px"};return b}(dat.dom.dom,dat.utils.common),dat.dom.dom,dat.utils.common);
