# Supplementary material for: Post-collisional mantle delamination in the Dinarides implied from staircases of Oligo-Miocene uplifted marine terraces
Source: Sci Rep. 2021 Jan 29;11:2685. doi: 10.1038/s41598-021-81561-5 (PMC7846848; doi:10.1038/s41598-021-81561-5)
Supplement: Supplementary file 4 — Supplementary Information 2. [file 41598_2021_81561_MOESM4_ESM.zip › Balling_et_al_supplement_A1/data/Figure_1_3D/scene.js]

app.loadJSONObject({
  "type": "scene",
  "properties": {
    "height": 64.2512077294686,
    "width": 100.0,
    "baseExtent": [
      290417.43944029324,
      4552055.085616849,
      1180425.3159291844,
      5123895.895148359
    ],
    "crs": "EPSG:32633",
    "proj": "+proj=utm +zone=33 +datum=WGS84 +units=m +no_defs",
    "rotation": 0,
    "wgs84Center": {
      "lat": 43.657496638652866,
      "lon": 17.91957247845679
    },
    "zExaggeration": 1.0,
    "zShift": 0.0
  },
  "layers": [
    {
      "type": "layer",
      "id": 0,
      "properties": {
        "name": "Slab Surface",
        "queryable": 1,
        "visible": true,
        "type": "point",
        "objType": "Sphere"
      },
      "data": {
        "materials": [
          {
            "type": 0,
            "c": 16770019
          },
          {
            "type": 0,
            "c": 16777215
          },
          {
            "type": 0,
            "c": 16762823
          },
          {
            "type": 0,
            "c": 16755370
          },
          {
            "type": 0,
            "c": 16748174
          },
          {
            "type": 0,
            "c": 16740721
          },
          {
            "type": 0,
            "c": 16733525
          },
          {
            "type": 0,
            "c": 16726072
          },
          {
            "type": 0,
            "c": 16718876
          },
          {
            "type": 0,
            "c": 16711680
          }
        ],
        "blocks": [
          {
            "type": "block",
            "layer": 0,
            "block": 0,
            "features": [
              {
                "geom": {
                  "pts": [
                    [
                      10.88662979000844,
                      -15.860138680959839,
                      -7.859664554238443
                    ]
                  ],
                  "r": 0.8943741072722242
                },
                "mtl": 0
              },
              {
                "geom": {
                  "pts": [
                    [
                      9.276595836541635,
                      -12.481982476476583,
                      -7.748767489932629
                    ]
                  ],
                  "r": 0.8943741072722242
                },
                "mtl": 0
              },
              {
                "geom": {
                  "pts": [
                    [
                      9.317749618398597,
                      -15.277004572026572,
                      -7.746927330546492
                    ]
                  ],
                  "r": 0.8943741072722242
                },
                "mtl": 0
              },
              {
                "geom": {
                  "pts": [
                    [
                      10.024008446668464,
                      -11.359806553786832,
                      -7.790483964250954
                    ]
                  ],
                  "r": 0.8943741072722242
                },
                "mtl": 0
              },
              {
                "geom": {
                  "pts": [
                    [
                      9.740625572580907,
                      -11.611383518345074,
                      -7.541337637054058
                    ]
                  ],
                  "r": 0.8943741072722242
                },
                "mtl": 0
              },
              {
                "geom": {
                  "pts": [
                    [
                      9.34149664419277,
                      -10.424987411194273,
                      -7.655514956225429
                    ]
                  ],
                  "r": 0.8943741072722242
                },
                "mtl": 0
              },
              {
                "geom": {
                  "pts": [
                    [
                      8.200231721901174,
                      -10.162338758103475,
                      -7.488998005510636
                    ]
                  ],
                  "r": 0.8943741072722242
                },
                "mtl": 0
              },
              {
                "geom": {
                  "pts": [
                    [
                      8.998489589913284,
                      -12.535130961169243,
                      -7.2897230836979485
                    ]
                  ],
                  "r": 0.8943741072722242
                },
                "mtl": 0
              },
              {
                "geom": {
                  "pts": [
                    [
                      8.529183226414816,
                      -13.604158399166227,
                      -7.785410869828517
                    ]
                  ],
                  "r": 0.8943741072722242
                },
                "mtl": 0
              },
              {
                "geom": {
                  "pts": [
                    [
                      8.52032766433698,
                      -14.485447419994106,
                      -7.764029353416942
                    ]
                  ],
                  "r": 0.8943741072722242
                },
                "mtl": 0
              },
              {
                "geom": {
                  "pts": [
                    [
                      8.580589153495477,
                      -16.37513487605901,
                      -6.7403126642703395
                    ]
                  ],
                  "r": 0.8943741072722242
                },
                "mtl": 0
              },
              {
                "geom": {
                  "pts": [
                    [
                      9.735171250065067,
                      -17.063295673484994,
                      -6.715077052090481
                    ]
                  ],
                  "r": 0.8943741072722242
                },
                "mtl": 0
              },
              {
                "geom": {
                  "pts": [
                    [
                      10.889753357870525,
                      -17.751456482146814,
                      -6.677310935288169
                    ]
                  ],
                  "r": 0.8943741072722242
                },
                "mtl": 0
              },
              {
                "geom": {
                  "pts": [
                    [
                      12.455509961618283,
                      -16.44327278989321,
                      -7.864098650733788
                    ]
                  ],
                  "r": 0.8943741072722242
                },
                "mtl": 0
              },
              {
                "geom": {
                  "pts": [
                    [
                      12.044335454440114,
                      -18.439617279572794,
                      -6.660799364036945
                    ]
                  ],
                  "r": 0.8943741072722242
                },
                "mtl": 0
              },
              {
                "geom": {
                  "pts": [
                    [
                      13.166479489771543,
                      -17.065060736515832,
                      -7.8650985663877355
                    ]
                  ],
                  "r": 0.8943741072722242
                },
                "mtl": 0
              },
              {
                "geom": {
                  "pts": [
                    [
                      16.479936772457528,
                      -11.94244400419424,
                      -8.824027365245346
                    ]
                  ],
                  "r": 0.8943741072722242
                },
                "mtl": 0
              },
              {
                "geom": {
                  "pts": [
                    [
                      18.008645872614547,
                      -15.38354058424034,
                      -8.84505598499292
                    ]
                  ],
                  "r": 0.8943741072722242
                },
                "mtl": 0
              },
              {
                "geom": {
                  "pts": [
                    [
                      17.356488588018614,
                      -12.645367502431187,
                      -8.87229102968994
                    ]
                  ],
                  "r": 0.8943741072722242
                },
                "mtl": 0
              },
              {
                "geom": {
                  "pts": [
                    [
                      18.599173264432046,
                      -9.871568455012488,
                      -9.987915428285381
                    ]
                  ],
                  "r": 0.8943741072722242
                },
                "mtl": 0
              },
              {
                "geom": {
                  "pts": [
                    [
                      16.24437085721293,
                      -10.565028958345124,
                      -8.829770201425355
                    ]
                  ],
                  "r": 0.8943741072722242
                },
                "mtl": 0
              },
              {
                "geom": {
                  "pts": [
                    [
                      10.771421056795305,
                      -10.237630619861351,
                      -7.734865175950729
                    ]
                  ],
                  "r": 0.8943741072722242
                },
                "mtl": 0
              },
              {
                "geom": {
                  "pts": [
                    [
                      11.518833666922134,
                      -9.115454697171701,
                      -7.690374205141191
                    ]
                  ],
                  "r": 0.8943741072722242
                },
                "mtl": 0
              },
              {
                "geom": {
                  "pts": [
                    [
                      10.482761566484378,
                      -10.687636075520908,
                      -7.787055944751279
                    ]
                  ],
                  "r": 0.8943741072722242
                },
                "mtl": 0
              },
              {
                "geom": {
                  "pts": [
                    [
                      7.1270380960558715,
                      -4.918673782450596,
                      -7.103544517190545
                    ]
                  ],
                  "r": 0.8943741072722242
                },
                "mtl": 0
              },
              {
                "geom": {
                  "pts": [
                    [
                      7.058966810845446,
                      -9.899690093776838,
                      -7.326882247246767
                    ]
                  ],
                  "r": 0.8943741072722242
                },
                "mtl": 0
              },
              {
                "geom": {
                  "pts": [
                    [
                      8.256353596009813,
                      -13.458878403993515,
                      -7.094184097594222
                    ]
                  ],
                  "r": 0.8943741072722242
                },
                "mtl": 0
              },
              {
                "geom": {
                  "pts": [
                    [
                      4.5844435305703035,
                      -13.47545993140448,
                      -6.633808306932218
                    ]
                  ],
                  "r": 0.8943741072722242
                },
                "mtl": 0
              },
              {
                "geom": {
                  "pts": [
                    [
                      7.514217602106344,
                      -14.382625846817684,
                      -6.966213753632894
                    ]
                  ],
                  "r": 0.8943741072722242
                },
                "mtl": 0
              },
              {
                "geom": {
                  "pts": [
                    [
                      7.426007045690019,
                      -15.686974067397088,
                      -6.741513371398675
                    ]
                  ],
                  "r": 0.8943741072722242
                },
                "mtl": 0
              },
              {
                "geom": {
                  "pts": [
                    [
                      8.15107788724908,
                      -16.635204293549013,
                      -5.617927809498895
                    ]
                  ],
                  "r": 0.8943741072722242
                },
                "mtl": 1
              },
              {
                "geom": {
                  "pts": [
                    [
                      7.177689984865943,
                      -16.073990867022392,
                      -5.617927809498895
                    ]
                  ],
                  "r": 0.8943741072722242
                },
                "mtl": 1
              },
              {
                "geom": {
                  "pts": [
                    [
                      6.77208161943873,
                      -15.306373289641853,
                      -6.6926253262603455
                    ]
                  ],
                  "r": 0.8943741072722242
                },
                "mtl": 0
              },
              {
                "geom": {
                  "pts": [
                    [
                      6.204302082482793,
                      -15.512777451731614,
                      -5.617927809498895
                    ]
                  ],
                  "r": 0.8943741072722242
                },
                "mtl": 1
              },
              {
                "geom": {
                  "pts": [
                    [
                      7.666110033141127,
                      -15.287701376236374,
                      -4.494206247880156
                    ]
                  ],
                  "r": 0.8943741072722242
                },
                "mtl": 1
              },
              {
                "geom": {
                  "pts": [
                    [
                      6.5907538534006775,
                      -14.389478673810697,
                      -4.40025922478589
                    ]
                  ],
                  "r": 0.8943741072722242
                },
                "mtl": 1
              },
              {
                "geom": {
                  "pts": [
                    [
                      5.131421105555933,
                      -15.494692724140757,
                      -5.617927809498895
                    ]
                  ],
                  "r": 0.8943741072722242
                },
                "mtl": 1
              },
              {
                "geom": {
                  "pts": [
                    [
                      4.367656078350047,
                      -14.238503661623026,
                      -5.604343118116141
                    ]
                  ],
                  "r": 0.8943741072722242
                },
                "mtl": 1
              },
              {
                "geom": {
                  "pts": [
                    [
                      6.5403126481193175,
                      -13.381076676807421,
                      -4.3506123650685105
                    ]
                  ],
                  "r": 0.8943741072722242
                },
                "mtl": 1
              },
              {
                "geom": {
                  "pts": [
                    [
                      7.739900728408999,
                      -14.079985188105073,
                      -3.3247503385262402
                    ]
                  ],
                  "r": 0.8943741072722242
                },
                "mtl": 1
              },
              {
                "geom": {
                  "pts": [
                    [
                      8.712389616276495,
                      -15.203143079632392,
                      -3.222371741003965
                    ]
                  ],
                  "r": 0.8943741072722242
                },
                "mtl": 1
              },
              {
                "geom": {
                  "pts": [
                    [
                      8.741466212881566,
                      -16.185924089897888,
                      -4.426996864793028
                    ]
                  ],
                  "r": 0.8943741072722242
                },
                "mtl": 1
              },
              {
                "geom": {
                  "pts": [
                    [
                      9.684878515379857,
                      -16.326300959923877,
                      -3.240632173456599
                    ]
                  ],
                  "r": 0.8943741072722242
                },
                "mtl": 1
              },
              {
                "geom": {
                  "pts": [
                    [
                      9.816822381386158,
                      -17.084146792323565,
                      -4.436796822776918
                    ]
                  ],
                  "r": 0.8943741072722242
                },
                "mtl": 1
              },
              {
                "geom": {
                  "pts": [
                    [
                      9.321857424741198,
                      -17.51105902539161,
                      -5.617927809498895
                    ]
                  ],
                  "r": 0.8943741072722242
                },
                "mtl": 1
              },
              {
                "geom": {
                  "pts": [
                    [
                      10.492636962233314,
                      -18.38691375723421,
                      -5.617927809498895
                    ]
                  ],
                  "r": 0.8943741072722242
                },
                "mtl": 1
              },
              {
                "geom": {
                  "pts": [
                    [
                      11.663416488489563,
                      -19.262768477840975,
                      -5.614918724274795
                    ]
                  ],
                  "r": 0.8943741072722242
                },
                "mtl": 1
              },
              {
                "geom": {
                  "pts": [
                    [
                      12.162522228713367,
                      -19.55658937191175,
                      -6.70412147737243
                    ]
                  ],
                  "r": 0.8943741072722242
                },
                "mtl": 0
              },
              {
                "geom": {
                  "pts": [
                    [
                      13.117973750507417,
                      -19.31170829191531,
                      -7.7462381057165235
                    ]
                  ],
                  "r": 0.8943741072722242
                },
                "mtl": 0
              },
              {
                "geom": {
                  "pts": [
                    [
                      13.142226625757402,
                      -18.188384514215517,
                      -7.8650985663877355
                    ]
                  ],
                  "r": 0.8943741072722242
                },
                "mtl": 0
              }
            ],
            "featureCount": 50
          },
          {
            "type": "block",
            "layer": 0,
            "block": 1,
            "features": [
              {
                "geom": {
                  "pts": [
                    [
                      17.711452278055052,
                      -18.132664737671984,
                      -8.838208189095653
                    ]
                  ],
                  "r": 0.8943741072722242
                },
                "mtl": 0
              },
              {
                "geom": {
                  "pts": [
                    [
                      17.67532969886303,
                      -16.45654796454294,
                      -8.846954422150693
                    ]
                  ],
                  "r": 0.8943741072722242
                },
                "mtl": 0
              },
              {
                "geom": {
                  "pts": [
                    [
                      22.42613047456018,
                      -20.16588450774728,
                      -8.852051909846102
                    ]
                  ],
                  "r": 0.8943741072722242
                },
                "mtl": 0
              },
              {
                "geom": {
                  "pts": [
                    [
                      23.39955046654698,
                      -14.350350357174468,
                      -10.06713861028643
                    ]
                  ],
                  "r": 0.8943741072722242
                },
                "mtl": 0
              },
              {
                "geom": {
                  "pts": [
                    [
                      18.34196204636609,
                      -14.310533192701905,
                      -8.798119775443624
                    ]
                  ],
                  "r": 0.8943741072722242
                },
                "mtl": 0
              },
              {
                "geom": {
                  "pts": [
                    [
                      18.233040392343835,
                      -13.348291000668135,
                      -8.876964861713612
                    ]
                  ],
                  "r": 0.8943741072722242
                },
                "mtl": 0
              },
              {
                "geom": {
                  "pts": [
                    [
                      22.200362540019324,
                      -12.499856396944228,
                      -10.00921127678412
                    ]
                  ],
                  "r": 0.8943741072722242
                },
                "mtl": 0
              },
              {
                "geom": {
                  "pts": [
                    [
                      21.423619425422146,
                      -11.688282646777541,
                      -9.910606665596356
                    ]
                  ],
                  "r": 0.8943741072722242
                },
                "mtl": 0
              },
              {
                "geom": {
                  "pts": [
                    [
                      20.01139633930916,
                      -10.779925550895067,
                      -9.96489185439274
                    ]
                  ],
                  "r": 0.8943741072722242
                },
                "mtl": 0
              },
              {
                "geom": {
                  "pts": [
                    [
                      20.70289617460044,
                      -10.275958381784724,
                      -11.008493828697711
                    ]
                  ],
                  "r": 0.8943741072722242
                },
                "mtl": 0
              },
              {
                "geom": {
                  "pts": [
                    [
                      19.410820946528716,
                      -9.549908661248278,
                      -11.072762813113226
                    ]
                  ],
                  "r": 0.8943741072722242
                },
                "mtl": 0
              },
              {
                "geom": {
                  "pts": [
                    [
                      18.11874571845702,
                      -8.823858940711832,
                      -11.157739834669735
                    ]
                  ],
                  "r": 0.8943741072722242
                },
                "mtl": 0
              },
              {
                "geom": {
                  "pts": [
                    [
                      18.33852648126517,
                      -8.497173146483714,
                      -12.262802117513996
                    ]
                  ],
                  "r": 0.8943741072722242
                },
                "mtl": 2
              },
              {
                "geom": {
                  "pts": [
                    [
                      17.60277958812161,
                      -7.8328986432823084,
                      -11.166633915509987
                    ]
                  ],
                  "r": 0.8943741072722242
                },
                "mtl": 0
              },
              {
                "geom": {
                  "pts": [
                    [
                      17.81898007924434,
                      -9.137353683141175,
                      -10.008589087164523
                    ]
                  ],
                  "r": 0.8943741072722242
                },
                "mtl": 0
              },
              {
                "geom": {
                  "pts": [
                    [
                      16.008804930732488,
                      -9.187613912496111,
                      -8.772582123993656
                    ]
                  ],
                  "r": 0.8943741072722242
                },
                "mtl": 0
              },
              {
                "geom": {
                  "pts": [
                    [
                      12.266246277048964,
                      -7.993278774481951,
                      -7.687439509927287
                    ]
                  ],
                  "r": 0.8943741072722242
                },
                "mtl": 0
              },
              {
                "geom": {
                  "pts": [
                    [
                      15.773239015487906,
                      -7.810198855411158,
                      -8.875193870320501
                    ]
                  ],
                  "r": 0.8943741072722242
                },
                "mtl": 0
              },
              {
                "geom": {
                  "pts": [
                    [
                      12.432617478823204,
                      -6.92940977397906,
                      -7.6901426576380665
                    ]
                  ],
                  "r": 0.8943741072722242
                },
                "mtl": 0
              },
              {
                "geom": {
                  "pts": [
                    [
                      15.537673089007454,
                      -6.432783809562042,
                      -8.848460166703209
                    ]
                  ],
                  "r": 0.8943741072722242
                },
                "mtl": 0
              },
              {
                "geom": {
                  "pts": [
                    [
                      16.593122242677637,
                      -6.00416952414148,
                      -9.991605992643771
                    ]
                  ],
                  "r": 0.8943741072722242
                },
                "mtl": 0
              },
              {
                "geom": {
                  "pts": [
                    [
                      15.108242529911987,
                      -5.096497040177641,
                      -8.836422206503578
                    ]
                  ],
                  "r": 0.8943741072722242
                },
                "mtl": 0
              },
              {
                "geom": {
                  "pts": [
                    [
                      12.372115429995922,
                      -5.807454332484198,
                      -7.716719708026657
                    ]
                  ],
                  "r": 0.8943741072722242
                },
                "mtl": 0
              },
              {
                "geom": {
                  "pts": [
                    [
                      12.311613381168629,
                      -4.6854988909892334,
                      -7.719098823646373
                    ]
                  ],
                  "r": 0.8943741072722242
                },
                "mtl": 0
              },
              {
                "geom": {
                  "pts": [
                    [
                      9.05183672453338,
                      -3.6960827821409605,
                      -7.368588909481108
                    ]
                  ],
                  "r": 0.8943741072722242
                },
                "mtl": 0
              },
              {
                "geom": {
                  "pts": [
                    [
                      8.08943741029463,
                      -4.307378282295726,
                      -7.197686522671734
                    ]
                  ],
                  "r": 0.8943741072722242
                },
                "mtl": 0
              },
              {
                "geom": {
                  "pts": [
                    [
                      6.3473710635151175,
                      -2.9317554003613124,
                      -7.118383585851805
                    ]
                  ],
                  "r": 0.8943741072722242
                },
                "mtl": 0
              },
              {
                "geom": {
                  "pts": [
                    [
                      7.439714879432047,
                      -2.651612969506014,
                      -7.207904572472107
                    ]
                  ],
                  "r": 0.8943741072722242
                },
                "mtl": 0
              },
              {
                "geom": {
                  "pts": [
                    [
                      4.999365161889835,
                      1.4445903634152895,
                      -7.714611983856078
                    ]
                  ],
                  "r": 0.8943741072722242
                },
                "mtl": 0
              },
              {
                "geom": {
                  "pts": [
                    [
                      5.926768561122908,
                      1.9031951249935761,
                      -7.7594935762086195
                    ]
                  ],
                  "r": 0.8943741072722242
                },
                "mtl": 0
              },
              {
                "geom": {
                  "pts": [
                    [
                      8.532058706584822,
                      -2.3714705274147714,
                      -7.312677659517936
                    ]
                  ],
                  "r": 0.8943741072722242
                },
                "mtl": 0
              },
              {
                "geom": {
                  "pts": [
                    [
                      7.119447871094442,
                      2.8097349448241107,
                      -7.738606927092773
                    ]
                  ],
                  "r": 0.8943741072722242
                },
                "mtl": 0
              },
              {
                "geom": {
                  "pts": [
                    [
                      5.847101872913674,
                      3.860537420516214,
                      -8.870993858936739
                    ]
                  ],
                  "r": 0.8943741072722242
                },
                "mtl": 0
              },
              {
                "geom": {
                  "pts": [
                    [
                      6.763248427949442,
                      4.471490137187822,
                      -8.888953582751045
                    ]
                  ],
                  "r": 0.8943741072722242
                },
                "mtl": 0
              },
              {
                "geom": {
                  "pts": [
                    [
                      6.059765384102689,
                      4.4043844389375515,
                      -9.994985486194741
                    ]
                  ],
                  "r": 0.8943741072722242
                },
                "mtl": 0
              },
              {
                "geom": {
                  "pts": [
                    [
                      6.478916652147282,
                      5.4243303787208585,
                      -10.026613665401797
                    ]
                  ],
                  "r": 0.8943741072722242
                },
                "mtl": 0
              },
              {
                "geom": {
                  "pts": [
                    [
                      5.542560444506006,
                      5.908701721254088,
                      -11.142326509327997
                    ]
                  ],
                  "r": 0.8943741072722242
                },
                "mtl": 0
              },
              {
                "geom": {
                  "pts": [
                    [
                      4.566062198862852,
                      5.3904520718019535,
                      -11.1213587938979
                    ]
                  ],
                  "r": 0.8943741072722242
                },
                "mtl": 0
              },
              {
                "geom": {
                  "pts": [
                    [
                      5.257834290171615,
                      6.677512231897326,
                      -12.282521311580396
                    ]
                  ],
                  "r": 0.8943741072722242
                },
                "mtl": 2
              },
              {
                "geom": {
                  "pts": [
                    [
                      3.7665489149948606,
                      6.762800971475117,
                      -12.218188508273041
                    ]
                  ],
                  "r": 0.8943741072722242
                },
                "mtl": 2
              },
              {
                "geom": {
                  "pts": [
                    [
                      4.957752990831188,
                      7.310936850816466,
                      -13.407545377087656
                    ]
                  ],
                  "r": 0.8943741072722242
                },
                "mtl": 2
              },
              {
                "geom": {
                  "pts": [
                    [
                      3.9253540713689694,
                      7.700319977814371,
                      -13.400293038268657
                    ]
                  ],
                  "r": 0.8943741072722242
                },
                "mtl": 2
              },
              {
                "geom": {
                  "pts": [
                    [
                      2.89295515190674,
                      8.089703104812283,
                      -13.396351340467417
                    ]
                  ],
                  "r": 0.8943741072722242
                },
                "mtl": 2
              },
              {
                "geom": {
                  "pts": [
                    [
                      2.2752635398181176,
                      6.848089722288744,
                      -12.242342923303294
                    ]
                  ],
                  "r": 0.8943741072722242
                },
                "mtl": 2
              },
              {
                "geom": {
                  "pts": [
                    [
                      2.9401967338193336,
                      4.946535820679918,
                      -11.155582425578526
                    ]
                  ],
                  "r": 0.8943741072722242
                },
                "mtl": 0
              },
              {
                "geom": {
                  "pts": [
                    [
                      3.745949131010562,
                      3.4027927749214233,
                      -10.032261020125638
                    ]
                  ],
                  "r": 0.8943741072722242
                },
                "mtl": 0
              },
              {
                "geom": {
                  "pts": [
                    [
                      2.281415743798143,
                      3.13683872411706,
                      -10.018657000828712
                    ]
                  ],
                  "r": 0.8943741072722242
                },
                "mtl": 0
              },
              {
                "geom": {
                  "pts": [
                    [
                      1.314331257539958,
                      4.502619580793819,
                      -11.180222998470525
                    ]
                  ],
                  "r": 0.8943741072722242
                },
                "mtl": 0
              },
              {
                "geom": {
                  "pts": [
                    [
                      0.8168823565857353,
                      2.8708846733126974,
                      -10.04534394095756
                    ]
                  ],
                  "r": 0.8943741072722242
                },
                "mtl": 0
              },
              {
                "geom": {
                  "pts": [
                    [
                      2.1465593192982912,
                      2.9922309814218715,
                      -8.923679001269832
                    ]
                  ],
                  "r": 0.8943741072722242
                },
                "mtl": 0
              }
            ],
            "featureCount": 50
          },
          {
            "type": "block",
            "layer": 0,
            "block": 2,
            "features": [
              {
                "geom": {
                  "pts": [
                    [
                      0.7543613143905725,
                      2.8635541202105044,
                      -8.915542408020066
                    ]
                  ],
                  "r": 0.8943741072722242
                },
                "mtl": 0
              },
              {
                "geom": {
                  "pts": [
                    [
                      -0.6694884441074023,
                      3.0250119385018586,
                      -9.925868350777296
                    ]
                  ],
                  "r": 0.8943741072722242
                },
                "mtl": 0
              },
              {
                "geom": {
                  "pts": [
                    [
                      -0.6378366905171684,
                      2.7348772477633068,
                      -8.84116927320874
                    ]
                  ],
                  "r": 0.8943741072722242
                },
                "mtl": 0
              },
              {
                "geom": {
                  "pts": [
                    [
                      -1.8508060793487269,
                      3.0037072169359527,
                      -8.849972604490029
                    ]
                  ],
                  "r": 0.8943741072722242
                },
                "mtl": 0
              },
              {
                "geom": {
                  "pts": [
                    [
                      -1.2963489076360857,
                      3.1958371458019603,
                      -7.692649973382869
                    ]
                  ],
                  "r": 0.8943741072722242
                },
                "mtl": 0
              },
              {
                "geom": {
                  "pts": [
                    [
                      -2.132128061562799,
                      3.9104387878785007,
                      -7.659476836596914
                    ]
                  ],
                  "r": 0.8943741072722242
                },
                "mtl": 0
              },
              {
                "geom": {
                  "pts": [
                    [
                      -3.0637754569444176,
                      3.2725371861087127,
                      -8.894771381783697
                    ]
                  ],
                  "r": 0.8943741072722242
                },
                "mtl": 0
              },
              {
                "geom": {
                  "pts": [
                    [
                      -3.0946126447098434,
                      4.450684310083228,
                      -7.715704695503185
                    ]
                  ],
                  "r": 0.8943741072722242
                },
                "mtl": 0
              },
              {
                "geom": {
                  "pts": [
                    [
                      -2.101950901663996,
                      4.810340688926468,
                      -6.600220223908507
                    ]
                  ],
                  "r": 0.8943741072722242
                },
                "mtl": 0
              },
              {
                "geom": {
                  "pts": [
                    [
                      -3.116065364965903,
                      5.29408329545094,
                      -6.603534938472552
                    ]
                  ],
                  "r": 0.8943741072722242
                },
                "mtl": 0
              },
              {
                "geom": {
                  "pts": [
                    [
                      -1.9855960662342964,
                      6.577561835558225,
                      -5.553120863233996
                    ]
                  ],
                  "r": 0.8943741072722242
                },
                "mtl": 1
              },
              {
                "geom": {
                  "pts": [
                    [
                      -3.051036816872238,
                      6.922616916656551,
                      -5.538218150747377
                    ]
                  ],
                  "r": 0.8943741072722242
                },
                "mtl": 1
              },
              {
                "geom": {
                  "pts": [
                    [
                      -4.204198465338632,
                      5.565918653756301,
                      -6.670699171909636
                    ]
                  ],
                  "r": 0.8943741072722242
                },
                "mtl": 0
              },
              {
                "geom": {
                  "pts": [
                    [
                      -4.418044067189742,
                      4.588626201658726,
                      -7.799411010641719
                    ]
                  ],
                  "r": 0.8943741072722242
                },
                "mtl": 0
              },
              {
                "geom": {
                  "pts": [
                    [
                      -4.577853360744655,
                      4.605280132923364,
                      -7.798620063737533
                    ]
                  ],
                  "r": 0.8943741072722242
                },
                "mtl": 0
              },
              {
                "geom": {
                  "pts": [
                    [
                      -5.306105028086039,
                      4.692740448788266,
                      -7.715936037271649
                    ]
                  ],
                  "r": 0.8943741072722242
                },
                "mtl": 0
              },
              {
                "geom": {
                  "pts": [
                    [
                      -5.541500079674227,
                      5.737763807086128,
                      -6.632510868723958
                    ]
                  ],
                  "r": 0.8943741072722242
                },
                "mtl": 0
              },
              {
                "geom": {
                  "pts": [
                    [
                      -5.237808059479648,
                      7.255772664861549,
                      -5.506093307495219
                    ]
                  ],
                  "r": 0.8943741072722242
                },
                "mtl": 1
              },
              {
                "geom": {
                  "pts": [
                    [
                      -4.11647757874602,
                      7.267671997754877,
                      -5.51861463442303
                    ]
                  ],
                  "r": 0.8943741072722242
                },
                "mtl": 1
              },
              {
                "geom": {
                  "pts": [
                    [
                      -2.925813318357057,
                      8.854592796222196,
                      -4.368774442637546
                    ]
                  ],
                  "r": 0.8943741072722242
                },
                "mtl": 1
              },
              {
                "geom": {
                  "pts": [
                    [
                      -1.892121500224614,
                      8.41422279461478,
                      -4.34526536237625
                    ]
                  ],
                  "r": 0.8943741072722242
                },
                "mtl": 1
              },
              {
                "geom": {
                  "pts": [
                    [
                      -0.9589143995452409,
                      7.802022931677117,
                      -4.358713523951832
                    ]
                  ],
                  "r": 0.8943741072722242
                },
                "mtl": 1
              },
              {
                "geom": {
                  "pts": [
                    [
                      -1.00045323417427,
                      6.037248853276477,
                      -5.571810557627879
                    ]
                  ],
                  "r": 0.8943741072722242
                },
                "mtl": 1
              },
              {
                "geom": {
                  "pts": [
                    [
                      -1.0878364495979398,
                      4.326598071166159,
                      -6.607115174190073
                    ]
                  ],
                  "r": 0.8943741072722242
                },
                "mtl": 0
              },
              {
                "geom": {
                  "pts": [
                    [
                      -1.321988590837564,
                      2.7096322576979746,
                      -6.58335784077118
                    ]
                  ],
                  "r": 0.8943741072722242
                },
                "mtl": 0
              },
              {
                "geom": {
                  "pts": [
                    [
                      -0.4605697649452234,
                      2.481235503725534,
                      -7.738791635671412
                    ]
                  ],
                  "r": 0.8943741072722242
                },
                "mtl": 0
              },
              {
                "geom": {
                  "pts": [
                    [
                      -0.5464728249289341,
                      2.1809049706357544,
                      -5.510187283234705
                    ]
                  ],
                  "r": 0.8943741072722242
                },
                "mtl": 1
              },
              {
                "geom": {
                  "pts": [
                    [
                      0.5764990570086614,
                      2.2180353723691995,
                      -5.457931365124842
                    ]
                  ],
                  "r": 0.8943741072722242
                },
                "mtl": 1
              },
              {
                "geom": {
                  "pts": [
                    [
                      0.6623917013542036,
                      2.5124613959160924,
                      -7.768164832695372
                    ]
                  ],
                  "r": 0.8943741072722242
                },
                "mtl": 0
              },
              {
                "geom": {
                  "pts": [
                    [
                      1.7724213495157848,
                      2.338477621063586,
                      -7.799114711582957
                    ]
                  ],
                  "r": 0.8943741072722242
                },
                "mtl": 0
              },
              {
                "geom": {
                  "pts": [
                    [
                      -0.5231069193573523,
                      -0.23833776516370334,
                      -6.614553003379423
                    ]
                  ],
                  "r": 0.8943741072722242
                },
                "mtl": 0
              },
              {
                "geom": {
                  "pts": [
                    [
                      -0.24410082676004086,
                      -0.2457715533073317,
                      -4.894127980820153
                    ]
                  ],
                  "r": 0.8943741072722242
                },
                "mtl": 1
              },
              {
                "geom": {
                  "pts": [
                    [
                      -0.7238269969197519,
                      -0.6297522449706323,
                      -6.262011850332714
                    ]
                  ],
                  "r": 0.8943741072722242
                },
                "mtl": 0
              },
              {
                "geom": {
                  "pts": [
                    [
                      0.31078346476809404,
                      -1.3150013265922345,
                      -6.561458990838896
                    ]
                  ],
                  "r": 0.8943741072722242
                },
                "mtl": 0
              },
              {
                "geom": {
                  "pts": [
                    [
                      2.882450997677366,
                      2.1644938462110797,
                      -7.747272402435552
                    ]
                  ],
                  "r": 0.8943741072722242
                },
                "mtl": 0
              },
              {
                "geom": {
                  "pts": [
                    [
                      0.5099269045983235,
                      -1.5693419857929276,
                      -6.58482518152031
                    ]
                  ],
                  "r": 0.8943741072722242
                },
                "mtl": 0
              },
              {
                "geom": {
                  "pts": [
                    [
                      3.9409080797836005,
                      1.8045420991952124,
                      -7.803301843976941
                    ]
                  ],
                  "r": 0.8943741072722242
                },
                "mtl": 0
              },
              {
                "geom": {
                  "pts": [
                    [
                      3.5387573129701644,
                      3.1209078426332386,
                      -8.93393250474279
                    ]
                  ],
                  "r": 0.8943741072722242
                },
                "mtl": 0
              },
              {
                "geom": {
                  "pts": [
                    [
                      4.930955317877894,
                      3.249584703844706,
                      -8.847207887253036
                    ]
                  ],
                  "r": 0.8943741072722242
                },
                "mtl": 0
              },
              {
                "geom": {
                  "pts": [
                    [
                      5.210482518222969,
                      3.6687468257257865,
                      -9.969942791192189
                    ]
                  ],
                  "r": 0.8943741072722242
                },
                "mtl": 0
              },
              {
                "geom": {
                  "pts": [
                    [
                      4.162683431681247,
                      -3.4920402845436906,
                      -6.957249746928598
                    ]
                  ],
                  "r": 0.8943741072722242
                },
                "mtl": 0
              },
              {
                "geom": {
                  "pts": [
                    [
                      3.0703396045284603,
                      -3.77218272663493,
                      -6.793437251672842
                    ]
                  ],
                  "r": 0.8943741072722242
                },
                "mtl": 0
              },
              {
                "geom": {
                  "pts": [
                    [
                      5.202239478814219,
                      -6.1412647939960685,
                      -6.993636403367905
                    ]
                  ],
                  "r": 0.8943741072722242
                },
                "mtl": 0
              },
              {
                "geom": {
                  "pts": [
                    [
                      4.239840164575471,
                      -6.752560294150834,
                      -6.873833895412846
                    ]
                  ],
                  "r": 0.8943741072722242
                },
                "mtl": 0
              },
              {
                "geom": {
                  "pts": [
                    [
                      4.776436977498111,
                      -9.374392776359409,
                      -7.113697484992499
                    ]
                  ],
                  "r": 0.8943741072722242
                },
                "mtl": 0
              },
              {
                "geom": {
                  "pts": [
                    [
                      5.917701888553861,
                      -9.637041440686044,
                      -7.185208394624254
                    ]
                  ],
                  "r": 0.8943741072722242
                },
                "mtl": 0
              },
              {
                "geom": {
                  "pts": [
                    [
                      3.8640976247237058,
                      -12.165336065310187,
                      -6.674541294134957
                    ]
                  ],
                  "r": 0.8943741072722242
                },
                "mtl": 0
              },
              {
                "geom": {
                  "pts": [
                    [
                      3.1437517301129647,
                      -10.85521221045173,
                      -6.6911361364902175
                    ]
                  ],
                  "r": 0.8943741072722242
                },
                "mtl": 0
              },
              {
                "geom": {
                  "pts": [
                    [
                      3.635172055206526,
                      -9.11174412326861,
                      -6.889320352568744
                    ]
                  ],
                  "r": 0.8943741072722242
                },
                "mtl": 0
              },
              {
                "geom": {
                  "pts": [
                    [
                      2.1006116922263507,
                      -9.531679373139005,
                      -6.6541217518512505
                    ]
                  ],
                  "r": 0.8943741072722242
                },
                "mtl": 0
              }
            ],
            "featureCount": 50
          },
          {
            "type": "block",
            "layer": 0,
            "block": 3,
            "features": [
              {
                "geom": {
                  "pts": [
                    [
                      2.4939071441507865,
                      -8.849095458941974,
                      -6.818177882854625
                    ]
                  ],
                  "r": 0.8943741072722242
                },
                "mtl": 0
              },
              {
                "geom": {
                  "pts": [
                    [
                      1.3526422218591905,
                      -8.58644680585118,
                      -6.672760722364466
                    ]
                  ],
                  "r": 0.8943741072722242
                },
                "mtl": 0
              },
              {
                "geom": {
                  "pts": [
                    [
                      1.0434121607885705,
                      -9.243537192856655,
                      -6.103519907786042
                    ]
                  ],
                  "r": 0.8943741072722242
                },
                "mtl": 0
              },
              {
                "geom": {
                  "pts": [
                    [
                      1.119546599359278,
                      -10.280726440711009,
                      -5.532853304002186
                    ]
                  ],
                  "r": 0.8943741072722242
                },
                "mtl": 1
              },
              {
                "geom": {
                  "pts": [
                    [
                      0.9868238301339094,
                      -10.224423882808201,
                      -5.542145831160382
                    ]
                  ],
                  "r": 0.8943741072722242
                },
                "mtl": 1
              },
              {
                "geom": {
                  "pts": [
                    [
                      0.6446428696671003,
                      -10.082360533325497,
                      -5.540341167861089
                    ]
                  ],
                  "r": 0.8943741072722242
                },
                "mtl": 1
              },
              {
                "geom": {
                  "pts": [
                    [
                      1.827512783305596,
                      -9.483487091774938,
                      -5.172715138001096
                    ]
                  ],
                  "r": 0.8943741072722242
                },
                "mtl": 1
              },
              {
                "geom": {
                  "pts": [
                    [
                      1.979836311648775,
                      -11.003425999885174,
                      -5.544658118826159
                    ]
                  ],
                  "r": 0.8943741072722242
                },
                "mtl": 1
              },
              {
                "geom": {
                  "pts": [
                    [
                      2.8401260239382498,
                      -11.726125547823399,
                      -5.58752107011633
                    ]
                  ],
                  "r": 0.8943741072722242
                },
                "mtl": 1
              },
              {
                "geom": {
                  "pts": [
                    [
                      3.603891051144137,
                      -12.982314610341131,
                      -5.565681482053145
                    ]
                  ],
                  "r": 0.8943741072722242
                },
                "mtl": 1
              },
              {
                "geom": {
                  "pts": [
                    [
                      5.304789425181056,
                      -14.78558378626294,
                      -6.733856642244485
                    ]
                  ],
                  "r": 0.8943741072722242
                },
                "mtl": 0
              },
              {
                "geom": {
                  "pts": [
                    [
                      6.271424949120419,
                      -14.99881325873527,
                      -6.741513371398675
                    ]
                  ],
                  "r": 0.8943741072722242
                },
                "mtl": 0
              },
              {
                "geom": {
                  "pts": [
                    [
                      6.053415721195988,
                      -12.410898981969035,
                      -4.354298869596257
                    ]
                  ],
                  "r": 0.8943741072722242
                },
                "mtl": 1
              },
              {
                "geom": {
                  "pts": [
                    [
                      8.147108753836541,
                      -13.032786006366566,
                      -3.3002084119752757
                    ]
                  ],
                  "r": 0.8943741072722242
                },
                "mtl": 1
              },
              {
                "geom": {
                  "pts": [
                    [
                      8.554316790499927,
                      -11.985586824628061,
                      -3.254163451835221
                    ]
                  ],
                  "r": 0.8943741072722242
                },
                "mtl": 1
              },
              {
                "geom": {
                  "pts": [
                    [
                      5.5665187942726675,
                      -11.440721298366485,
                      -4.424918005195386
                    ]
                  ],
                  "r": 0.8943741072722242
                },
                "mtl": 1
              },
              {
                "geom": {
                  "pts": [
                    [
                      8.96152481592748,
                      -10.938387631653613,
                      -3.301853589765367
                    ]
                  ],
                  "r": 0.8943741072722242
                },
                "mtl": 1
              },
              {
                "geom": {
                  "pts": [
                    [
                      5.252659987649522,
                      -10.361862093448078,
                      -4.451642711350171
                    ]
                  ],
                  "r": 0.8943741072722242
                },
                "mtl": 1
              },
              {
                "geom": {
                  "pts": [
                    [
                      4.938801181026376,
                      -9.283002899765401,
                      -4.434764034027694
                    ]
                  ],
                  "r": 0.8943741072722242
                },
                "mtl": 1
              },
              {
                "geom": {
                  "pts": [
                    [
                      2.6682017364772825,
                      -8.742550289505841,
                      -4.760301216690788
                    ]
                  ],
                  "r": 0.8943741072722242
                },
                "mtl": 1
              },
              {
                "geom": {
                  "pts": [
                    [
                      4.182953398359713,
                      -8.602237890819328,
                      -4.40937025968398
                    ]
                  ],
                  "r": 0.8943741072722242
                },
                "mtl": 1
              },
              {
                "geom": {
                  "pts": [
                    [
                      3.508890700884826,
                      -8.001613498472581,
                      -4.385493847043304
                    ]
                  ],
                  "r": 0.8943741072722242
                },
                "mtl": 1
              },
              {
                "geom": {
                  "pts": [
                    [
                      3.427105615693038,
                      -7.921472881873366,
                      -4.38845080960535
                    ]
                  ],
                  "r": 0.8943741072722242
                },
                "mtl": 1
              },
              {
                "geom": {
                  "pts": [
                    [
                      4.054389772101253,
                      -6.9892931204165905,
                      -4.374771608005474
                    ]
                  ],
                  "r": 0.8943741072722242
                },
                "mtl": 1
              },
              {
                "geom": {
                  "pts": [
                    [
                      4.681673928509467,
                      -6.057113370195756,
                      -4.312075396495025
                    ]
                  ],
                  "r": 0.8943741072722242
                },
                "mtl": 1
              },
              {
                "geom": {
                  "pts": [
                    [
                      2.2359446181271503,
                      -4.331071892832287,
                      -4.692631450859682
                    ]
                  ],
                  "r": 0.8943741072722242
                },
                "mtl": 1
              },
              {
                "geom": {
                  "pts": [
                    [
                      4.595839070169361,
                      -4.9347672580010284,
                      -4.378739008923695
                    ]
                  ],
                  "r": 0.8943741072722242
                },
                "mtl": 1
              },
              {
                "geom": {
                  "pts": [
                    [
                      6.367514233562909,
                      -4.702009947113863,
                      -3.9866677992370696
                    ]
                  ],
                  "r": 0.8943741072722242
                },
                "mtl": 1
              },
              {
                "geom": {
                  "pts": [
                    [
                      7.321422903842645,
                      -5.475704976327029,
                      -3.7545242881977487
                    ]
                  ],
                  "r": 0.8943741072722242
                },
                "mtl": 1
              },
              {
                "geom": {
                  "pts": [
                    [
                      8.275331574122358,
                      -6.249400016775927,
                      -3.631637828471369
                    ]
                  ],
                  "r": 0.8943741072722242
                },
                "mtl": 1
              },
              {
                "geom": {
                  "pts": [
                    [
                      9.229240244402082,
                      -7.023095045989093,
                      -3.412878081578951
                    ]
                  ],
                  "r": 0.8943741072722242
                },
                "mtl": 1
              },
              {
                "geom": {
                  "pts": [
                    [
                      9.368732852590878,
                      -9.89118844991511,
                      -3.2644164101113278
                    ]
                  ],
                  "r": 0.8943741072722242
                },
                "mtl": 1
              },
              {
                "geom": {
                  "pts": [
                    [
                      9.77594087801842,
                      -8.843989268176601,
                      -3.256077367097323
                    ]
                  ],
                  "r": 0.8943741072722242
                },
                "mtl": 1
              },
              {
                "geom": {
                  "pts": [
                    [
                      10.183148914681816,
                      -7.79679007520226,
                      -3.250632098673151
                    ]
                  ],
                  "r": 0.8943741072722242
                },
                "mtl": 1
              },
              {
                "geom": {
                  "pts": [
                    [
                      10.128538678880595,
                      -6.662250666423656,
                      -3.168980140134135
                    ]
                  ],
                  "r": 0.8943741072722242
                },
                "mtl": 1
              },
              {
                "geom": {
                  "pts": [
                    [
                      10.073928443079383,
                      -5.527711246409218,
                      -3.2390063484402845
                    ]
                  ],
                  "r": 0.8943741072722242
                },
                "mtl": 1
              },
              {
                "geom": {
                  "pts": [
                    [
                      10.019318218514018,
                      -4.393171826394781,
                      -3.2309572815731267
                    ]
                  ],
                  "r": 0.8943741072722242
                },
                "mtl": 1
              },
              {
                "geom": {
                  "pts": [
                    [
                      9.964707982712795,
                      -3.2586324063803436,
                      -3.252119560272126
                    ]
                  ],
                  "r": 0.8943741072722242
                },
                "mtl": 1
              },
              {
                "geom": {
                  "pts": [
                    [
                      9.910097746911573,
                      -2.124092986365906,
                      -3.282273959235162
                    ]
                  ],
                  "r": 0.8943741072722242
                },
                "mtl": 1
              },
              {
                "geom": {
                  "pts": [
                    [
                      5.413605563283186,
                      -3.9283149066648626,
                      -4.165954690583148
                    ]
                  ],
                  "r": 0.8943741072722242
                },
                "mtl": 1
              },
              {
                "geom": {
                  "pts": [
                    [
                      9.855487511110361,
                      -0.9895535663513613,
                      -3.268612437100488
                    ]
                  ],
                  "r": 0.8943741072722242
                },
                "mtl": 1
              },
              {
                "geom": {
                  "pts": [
                    [
                      4.338334495149054,
                      -1.5677289101810128,
                      -4.339988158596643
                    ]
                  ],
                  "r": 0.8943741072722242
                },
                "mtl": 1
              },
              {
                "geom": {
                  "pts": [
                    [
                      4.25249963680896,
                      -0.4453827867504517,
                      -4.324226113004524
                    ]
                  ],
                  "r": 0.8943741072722242
                },
                "mtl": 1
              },
              {
                "geom": {
                  "pts": [
                    [
                      1.946933939912987,
                      0.4032161413619295,
                      -4.565634029413523
                    ]
                  ],
                  "r": 0.8943741072722242
                },
                "mtl": 1
              },
              {
                "geom": {
                  "pts": [
                    [
                      2.0756839690161732,
                      -2.88407295718186,
                      -4.644283558590014
                    ]
                  ],
                  "r": 0.8943741072722242
                },
                "mtl": 1
              },
              {
                "geom": {
                  "pts": [
                    [
                      0.8514165565764786,
                      0.07872229402729891,
                      -4.780992109276699
                    ]
                  ],
                  "r": 0.8943741072722242
                },
                "mtl": 1
              },
              {
                "geom": {
                  "pts": [
                    [
                      0.9617737259843162,
                      -2.738954084178659,
                      -4.760080492290176
                    ]
                  ],
                  "r": 0.8943741072722242
                },
                "mtl": 1
              },
              {
                "geom": {
                  "pts": [
                    [
                      -0.15213651704752973,
                      -2.5938351999396234,
                      -4.973740764907813
                    ]
                  ],
                  "r": 0.8943741072722242
                },
                "mtl": 1
              },
              {
                "geom": {
                  "pts": [
                    [
                      -0.16944909416851117,
                      -3.7382227013380724,
                      -4.894051214360315
                    ]
                  ],
                  "r": 0.8943741072722242
                },
                "mtl": 1
              },
              {
                "geom": {
                  "pts": [
                    [
                      -1.2660467600793701,
                      -2.448716326936529,
                      -5.025701295319574
                    ]
                  ],
                  "r": 0.8943741072722242
                },
                "mtl": 1
              }
            ],
            "featureCount": 50
          },
          {
            "type": "block",
            "layer": 0,
            "block": 4,
            "features": [
              {
                "geom": {
                  "pts": [
                    [
                      -1.3396182100965548,
                      -0.5702654118777997,
                      -5.079460455996108
                    ]
                  ],
                  "r": 0.8943741072722242
                },
                "mtl": 1
              },
              {
                "geom": {
                  "pts": [
                    [
                      -1.6738653980805263,
                      -0.66926968175867,
                      -5.100347815236682
                    ]
                  ],
                  "r": 0.8943741072722242
                },
                "mtl": 1
              },
              {
                "geom": {
                  "pts": [
                    [
                      -1.7584374586076035,
                      0.055496847886803626,
                      -5.902415941657389
                    ]
                  ],
                  "r": 0.8943741072722242
                },
                "mtl": 0
              },
              {
                "geom": {
                  "pts": [
                    [
                      -1.9081505493789674,
                      -0.7386651350255037,
                      -5.156675441737891
                    ]
                  ],
                  "r": 0.8943741072722242
                },
                "mtl": 1
              },
              {
                "geom": {
                  "pts": [
                    [
                      -2.435135582197223,
                      -0.8947592592124303,
                      -5.082286367378594
                    ]
                  ],
                  "r": 0.8943741072722242
                },
                "mtl": 1
              },
              {
                "geom": {
                  "pts": [
                    [
                      -2.845887913336348,
                      0.6590580794111128,
                      -5.481559812636445
                    ]
                  ],
                  "r": 0.8943741072722242
                },
                "mtl": 1
              },
              {
                "geom": {
                  "pts": [
                    [
                      -2.7930479090596094,
                      0.7407459295084129,
                      -5.4747332348405475
                    ]
                  ],
                  "r": 0.8943741072722242
                },
                "mtl": 1
              },
              {
                "geom": {
                  "pts": [
                    [
                      -4.276744845775971,
                      3.5413671440456285,
                      -8.87081083738232
                    ]
                  ],
                  "r": 0.8943741072722242
                },
                "mtl": 0
              },
              {
                "geom": {
                  "pts": [
                    [
                      -4.17765323958938,
                      -0.3709658161262317,
                      -5.438517666456549
                    ]
                  ],
                  "r": 0.8943741072722242
                },
                "mtl": 1
              },
              {
                "geom": {
                  "pts": [
                    [
                      -3.162402089717925,
                      -1.1101716786579057,
                      -5.131782763781328
                    ]
                  ],
                  "r": 0.8943741072722242
                },
                "mtl": 1
              },
              {
                "geom": {
                  "pts": [
                    [
                      -2.968966296004305,
                      -2.226861234171524,
                      -5.174102857977077
                    ]
                  ],
                  "r": 0.8943741072722242
                },
                "mtl": 1
              },
              {
                "geom": {
                  "pts": [
                    [
                      -3.4938672461430675,
                      -2.1584785696942927,
                      -5.2179375709665035
                    ]
                  ],
                  "r": 0.8943741072722242
                },
                "mtl": 1
              },
              {
                "geom": {
                  "pts": [
                    [
                      -3.4660335261790074,
                      -2.5541083380387826,
                      -5.943990172490449
                    ]
                  ],
                  "r": 0.8943741072722242
                },
                "mtl": 0
              },
              {
                "geom": {
                  "pts": [
                    [
                      -4.607777489174919,
                      -2.013359685455361,
                      -5.373152950252994
                    ]
                  ],
                  "r": 0.8943741072722242
                },
                "mtl": 1
              },
              {
                "geom": {
                  "pts": [
                    [
                      -4.72497253065195,
                      -2.9671440085209273,
                      -5.76646279648253
                    ]
                  ],
                  "r": 0.8943741072722242
                },
                "mtl": 0
              },
              {
                "geom": {
                  "pts": [
                    [
                      -3.682391633884369,
                      -4.022479702521059,
                      -5.946830855791668
                    ]
                  ],
                  "r": 0.8943741072722242
                },
                "mtl": 0
              },
              {
                "geom": {
                  "pts": [
                    [
                      -4.833151584504625,
                      -3.701329690762067,
                      -5.759342845948313
                    ]
                  ],
                  "r": 0.8943741072722242
                },
                "mtl": 0
              },
              {
                "geom": {
                  "pts": [
                    [
                      -5.983911523889029,
                      -3.380179679003076,
                      -5.589472204493061
                    ]
                  ],
                  "r": 0.8943741072722242
                },
                "mtl": 1
              },
              {
                "geom": {
                  "pts": [
                    [
                      -5.993737391986398,
                      -2.9694884821543273,
                      -5.582095185326135
                    ]
                  ],
                  "r": 0.8943741072722242
                },
                "mtl": 1
              },
              {
                "geom": {
                  "pts": [
                    [
                      -5.7908800749115805,
                      -1.9353434096062117,
                      -5.512651984473394
                    ]
                  ],
                  "r": 0.8943741072722242
                },
                "mtl": 1
              },
              {
                "geom": {
                  "pts": [
                    [
                      -5.721687720970908,
                      -1.8682408124521632,
                      -5.52077552043001
                    ]
                  ],
                  "r": 0.8943741072722242
                },
                "mtl": 1
              },
              {
                "geom": {
                  "pts": [
                    [
                      -4.626170348870256,
                      -1.5437469651175326,
                      -5.391758798385536
                    ]
                  ],
                  "r": 0.8943741072722242
                },
                "mtl": 1
              },
              {
                "geom": {
                  "pts": [
                    [
                      -4.984266662868409,
                      -1.1531546128662216,
                      -5.498103499068249
                    ]
                  ],
                  "r": 0.8943741072722242
                },
                "mtl": 1
              },
              {
                "geom": {
                  "pts": [
                    [
                      -3.5306529655337373,
                      -1.2192531065470644,
                      -5.204306279910843
                    ]
                  ],
                  "r": 0.8943741072722242
                },
                "mtl": 1
              },
              {
                "geom": {
                  "pts": [
                    [
                      -5.963862746264292,
                      -4.092457375354401,
                      -5.556642670307796
                    ]
                  ],
                  "r": 0.8943741072722242
                },
                "mtl": 1
              },
              {
                "geom": {
                  "pts": [
                    [
                      -5.7271125381298855,
                      -4.4388851971129055,
                      -5.530295245992267
                    ]
                  ],
                  "r": 0.8943741072722242
                },
                "mtl": 1
              },
              {
                "geom": {
                  "pts": [
                    [
                      -4.798595081340484,
                      -4.321825525224342,
                      -5.468185223405053
                    ]
                  ],
                  "r": 0.8943741072722242
                },
                "mtl": 1
              },
              {
                "geom": {
                  "pts": [
                    [
                      -4.815625986796962,
                      -4.445183130140319,
                      -5.789839261640695
                    ]
                  ],
                  "r": 0.8943741072722242
                },
                "mtl": 0
              },
              {
                "geom": {
                  "pts": [
                    [
                      -3.675370392651484,
                      -4.422640026275717,
                      -5.955581248115772
                    ]
                  ],
                  "r": 0.8943741072722242
                },
                "mtl": 0
              },
              {
                "geom": {
                  "pts": [
                    [
                      -3.8014729732744224,
                      -4.9637260578958164,
                      -5.402205051793065
                    ]
                  ],
                  "r": 0.8943741072722242
                },
                "mtl": 1
              },
              {
                "geom": {
                  "pts": [
                    [
                      -5.25517499567012,
                      -4.800047731166064,
                      -5.512446407542309
                    ]
                  ],
                  "r": 0.8943741072722242
                },
                "mtl": 1
              },
              {
                "geom": {
                  "pts": [
                    [
                      -3.941910640515184,
                      -5.805052881826847,
                      -5.486743146548063
                    ]
                  ],
                  "r": 0.8943741072722242
                },
                "mtl": 1
              },
              {
                "geom": {
                  "pts": [
                    [
                      -5.370897286136033,
                      -5.954995375062372,
                      -5.57745432913971
                    ]
                  ],
                  "r": 0.8943741072722242
                },
                "mtl": 1
              },
              {
                "geom": {
                  "pts": [
                    [
                      -4.915403867808898,
                      -6.553254327669069,
                      -5.54214740845945
                    ]
                  ],
                  "r": 0.8943741072722242
                },
                "mtl": 1
              },
              {
                "geom": {
                  "pts": [
                    [
                      -4.198049519756713,
                      -6.692664408498385,
                      -5.557672989704352
                    ]
                  ],
                  "r": 0.8943741072722242
                },
                "mtl": 1
              },
              {
                "geom": {
                  "pts": [
                    [
                      -2.958327345215067,
                      -6.557763916972793,
                      -5.433508019363668
                    ]
                  ],
                  "r": 0.8943741072722242
                },
                "mtl": 1
              },
              {
                "geom": {
                  "pts": [
                    [
                      -2.2801170552328385,
                      -5.394157641840097,
                      -5.280638396806396
                    ]
                  ],
                  "r": 0.8943741072722242
                },
                "mtl": 1
              },
              {
                "geom": {
                  "pts": [
                    [
                      -2.5351147985059885,
                      -4.400096911175277,
                      -6.110964066745129
                    ]
                  ],
                  "r": 0.8943741072722242
                },
                "mtl": 0
              },
              {
                "geom": {
                  "pts": [
                    [
                      -2.5316316832641017,
                      -4.343629714280054,
                      -6.116871970701474
                    ]
                  ],
                  "r": 0.8943741072722242
                },
                "mtl": 0
              },
              {
                "geom": {
                  "pts": [
                    [
                      -1.3948592155963613,
                      -4.377553807310675,
                      -6.3416817388598075
                    ]
                  ],
                  "r": 0.8943741072722242
                },
                "mtl": 0
              },
              {
                "geom": {
                  "pts": [
                    [
                      -1.380871743879697,
                      -4.664779737274882,
                      -6.3344830607837626
                    ]
                  ],
                  "r": 0.8943741072722242
                },
                "mtl": 0
              },
              {
                "geom": {
                  "pts": [
                    [
                      -0.2546036214508829,
                      -4.355010703446073,
                      -6.4867968316586415
                    ]
                  ],
                  "r": 0.8943741072722242
                },
                "mtl": 0
              },
              {
                "geom": {
                  "pts": [
                    [
                      -0.9481555284689802,
                      -1.7280369970743827,
                      -6.479354097156972
                    ]
                  ],
                  "r": 0.8943741072722242
                },
                "mtl": 0
              },
              {
                "geom": {
                  "pts": [
                    [
                      0.8234483658923764,
                      -2.6002489409309035,
                      -6.633885848325946
                    ]
                  ],
                  "r": 0.8943741072722242
                },
                "mtl": 0
              },
              {
                "geom": {
                  "pts": [
                    [
                      0.881954185195255,
                      -4.002223331227867,
                      -6.552979060729044
                    ]
                  ],
                  "r": 0.8943741072722242
                },
                "mtl": 0
              },
              {
                "geom": {
                  "pts": [
                    [
                      1.9779957886115307,
                      -4.052325157490231,
                      -6.749677651771739
                    ]
                  ],
                  "r": 0.8943741072722242
                },
                "mtl": 0
              },
              {
                "geom": {
                  "pts": [
                    [
                      3.277440850336699,
                      -7.363855794305707,
                      -6.875683382896292
                    ]
                  ],
                  "r": 0.8943741072722242
                },
                "mtl": 0
              },
              {
                "geom": {
                  "pts": [
                    [
                      2.3150415360979504,
                      -7.975151305696413,
                      -6.747298436587419
                    ]
                  ],
                  "r": 0.8943741072722242
                },
                "mtl": 0
              },
              {
                "geom": {
                  "pts": [
                    [
                      1.1000005026790771,
                      -8.262650514140946,
                      -6.676694033049361
                    ]
                  ],
                  "r": 0.8943741072722242
                },
                "mtl": 0
              },
              {
                "geom": {
                  "pts": [
                    [
                      1.0574716543397478,
                      -8.208146535826277,
                      -6.676243501573076
                    ]
                  ],
                  "r": 0.8943741072722242
                },
                "mtl": 0
              }
            ],
            "featureCount": 50
          },
          {
            "type": "block",
            "layer": 0,
            "block": 5,
            "features": [
              {
                "geom": {
                  "pts": [
                    [
                      -0.18777251627611902,
                      -8.115762769151837,
                      -6.43686424567451
                    ]
                  ],
                  "r": 0.8943741072722242
                },
                "mtl": 0
              },
              {
                "geom": {
                  "pts": [
                    [
                      -0.2625166750159613,
                      -9.703431280103121,
                      -5.578158908633211
                    ]
                  ],
                  "r": 0.8943741072722242
                },
                "mtl": 1
              },
              {
                "geom": {
                  "pts": [
                    [
                      1.0170155067581788,
                      -7.934860808334188,
                      -4.8125143351333435
                    ]
                  ],
                  "r": 0.8943741072722242
                },
                "mtl": 1
              },
              {
                "geom": {
                  "pts": [
                    [
                      2.2629530982035684,
                      -7.968237153403383,
                      -4.597992811409055
                    ]
                  ],
                  "r": 0.8943741072722242
                },
                "mtl": 1
              },
              {
                "geom": {
                  "pts": [
                    [
                      1.202164710886655,
                      -4.909452482036542,
                      -4.818119279198461
                    ]
                  ],
                  "r": 0.8943741072722242
                },
                "mtl": 1
              },
              {
                "geom": {
                  "pts": [
                    [
                      0.16838479241030324,
                      -5.487833071240691,
                      -5.0255129837948544
                    ]
                  ],
                  "r": 0.8943741072722242
                },
                "mtl": 1
              },
              {
                "geom": {
                  "pts": [
                    [
                      -0.22892208468721642,
                      -7.901484463264988,
                      -5.038363065044145
                    ]
                  ],
                  "r": 0.8943741072722242
                },
                "mtl": 1
              },
              {
                "geom": {
                  "pts": [
                    [
                      -0.5926565735067058,
                      -5.913619336745413,
                      -5.139424494878732
                    ]
                  ],
                  "r": 0.8943741072722242
                },
                "mtl": 1
              },
              {
                "geom": {
                  "pts": [
                    [
                      -1.3267355937704672,
                      -3.8841234101185447,
                      -5.098962287964259
                    ]
                  ],
                  "r": 0.8943741072722242
                },
                "mtl": 1
              },
              {
                "geom": {
                  "pts": [
                    [
                      -1.074199368038753,
                      -6.253591047101186,
                      -6.272677306859221
                    ]
                  ],
                  "r": 0.8943741072722242
                },
                "mtl": 0
              },
              {
                "geom": {
                  "pts": [
                    [
                      -0.23011179325944098,
                      -4.985929749033874,
                      -6.548627619031784
                    ]
                  ],
                  "r": 0.8943741072722242
                },
                "mtl": 0
              },
              {
                "geom": {
                  "pts": [
                    [
                      0.885651972694601,
                      -4.332467599581471,
                      -6.597222615035271
                    ]
                  ],
                  "r": 0.8943741072722242
                },
                "mtl": 0
              },
              {
                "geom": {
                  "pts": [
                    [
                      0.9206481573608261,
                      -5.307079760792865,
                      -6.649327215301976
                    ]
                  ],
                  "r": 0.8943741072722242
                },
                "mtl": 0
              },
              {
                "geom": {
                  "pts": [
                    [
                      -0.07677561095690288,
                      -5.780335403947025,
                      -6.466873941163738
                    ]
                  ],
                  "r": 0.8943741072722242
                },
                "mtl": 0
              },
              {
                "geom": {
                  "pts": [
                    [
                      0.9404600044981337,
                      -5.404197732760672,
                      -6.649800590183453
                    ]
                  ],
                  "r": 0.8943741072722242
                },
                "mtl": 0
              },
              {
                "geom": {
                  "pts": [
                    [
                      0.9989658350368802,
                      -6.806172134293476,
                      -6.625261396474569
                    ]
                  ],
                  "r": 0.8943741072722242
                },
                "mtl": 0
              },
              {
                "geom": {
                  "pts": [
                    [
                      -0.19161728000281486,
                      -8.115327379746603,
                      -6.435691294080705
                    ]
                  ],
                  "r": 0.8943741072722242
                },
                "mtl": 0
              },
              {
                "geom": {
                  "pts": [
                    [
                      -1.4832350626847013,
                      -7.9680042453522555,
                      -6.161361333351744
                    ]
                  ],
                  "r": 0.8943741072722242
                },
                "mtl": 0
              },
              {
                "geom": {
                  "pts": [
                    [
                      -2.0716231138847685,
                      -6.72684669025524,
                      -6.057313745966822
                    ]
                  ],
                  "r": 0.8943741072722242
                },
                "mtl": 0
              },
              {
                "geom": {
                  "pts": [
                    [
                      -1.8991750333065494,
                      -6.644594260884933,
                      -5.321401243896188
                    ]
                  ],
                  "r": 0.8943741072722242
                },
                "mtl": 1
              },
              {
                "geom": {
                  "pts": [
                    [
                      -0.865395114830203,
                      -6.066213671680677,
                      -5.175233946388548
                    ]
                  ],
                  "r": 0.8943741072722242
                },
                "mtl": 1
              },
              {
                "geom": {
                  "pts": [
                    [
                      -1.4748596761326116,
                      -7.8681081294316275,
                      -5.241539224967423
                    ]
                  ],
                  "r": 0.8943741072722242
                },
                "mtl": 1
              },
              {
                "geom": {
                  "pts": [
                    [
                      -1.0284216720471973,
                      -9.383504358643357,
                      -5.577259412692975
                    ]
                  ],
                  "r": 0.8943741072722242
                },
                "mtl": 1
              },
              {
                "geom": {
                  "pts": [
                    [
                      -1.6445799381553605,
                      -9.126136119495133,
                      -5.589881301008623
                    ]
                  ],
                  "r": 0.8943741072722242
                },
                "mtl": 1
              },
              {
                "geom": {
                  "pts": [
                    [
                      -1.8602296251639394,
                      -7.925006030380301,
                      -6.081034227164565
                    ]
                  ],
                  "r": 0.8943741072722242
                },
                "mtl": 0
              },
              {
                "geom": {
                  "pts": [
                    [
                      -2.445470232308727,
                      -6.95023937615415,
                      -5.3855336589993605
                    ]
                  ],
                  "r": 0.8943741072722242
                },
                "mtl": 1
              },
              {
                "geom": {
                  "pts": [
                    [
                      0.9878373941975993,
                      -3.592321992557493,
                      -4.7506399512996955
                    ]
                  ],
                  "r": 0.8943741072722242
                },
                "mtl": 1
              },
              {
                "geom": {
                  "pts": [
                    [
                      2.14512389379955,
                      -3.4464212950127475,
                      -4.612364037969929
                    ]
                  ],
                  "r": 0.8943741072722242
                },
                "mtl": 1
              },
              {
                "geom": {
                  "pts": [
                    [
                      3.189594212048019,
                      -3.029191841420788,
                      -4.512910796597219
                    ]
                  ],
                  "r": 0.8943741072722242
                },
                "mtl": 1
              },
              {
                "geom": {
                  "pts": [
                    [
                      4.424169353489161,
                      -2.69007502237574,
                      -4.336645162374533
                    ]
                  ],
                  "r": 0.8943741072722242
                },
                "mtl": 1
              },
              {
                "geom": {
                  "pts": [
                    [
                      4.303504455079876,
                      -3.1743107144239895,
                      -4.39606742783303
                    ]
                  ],
                  "r": 0.8943741072722242
                },
                "mtl": 1
              },
              {
                "geom": {
                  "pts": [
                    [
                      3.3024103934015114,
                      -3.3005205862322753,
                      -4.481014511177929
                    ]
                  ],
                  "r": 0.8943741072722242
                },
                "mtl": 1
              },
              {
                "geom": {
                  "pts": [
                    [
                      3.2697245366035133,
                      -3.752691303628138,
                      -4.50760403220317
                    ]
                  ],
                  "r": 0.8943741072722242
                },
                "mtl": 1
              },
              {
                "geom": {
                  "pts": [
                    [
                      4.510004211829266,
                      -3.8124211345704673,
                      -4.39711301376702
                    ]
                  ],
                  "r": 0.8943741072722242
                },
                "mtl": 1
              },
              {
                "geom": {
                  "pts": [
                    [
                      4.459696893003462,
                      -3.1546198774516956,
                      -4.349227757084388
                    ]
                  ],
                  "r": 0.8943741072722242
                },
                "mtl": 1
              },
              {
                "geom": {
                  "pts": [
                    [
                      -2.484022093372423,
                      -4.030024118899124,
                      -5.214101312179021
                    ]
                  ],
                  "r": 0.8943741072722242
                },
                "mtl": 1
              },
              {
                "geom": {
                  "pts": [
                    [
                      -3.6413085929743794,
                      -4.1759248164438665,
                      -5.327261546135247
                    ]
                  ],
                  "r": 0.8943741072722242
                },
                "mtl": 1
              },
              {
                "geom": {
                  "pts": [
                    [
                      -4.507179514297199,
                      -7.0894235376344845,
                      -5.573397118184143
                    ]
                  ],
                  "r": 0.8943741072722242
                },
                "mtl": 1
              },
              {
                "geom": {
                  "pts": [
                    [
                      -4.066470628048485,
                      -7.673357976563562,
                      -5.616649816430703
                    ]
                  ],
                  "r": 0.8943741072722242
                },
                "mtl": 1
              },
              {
                "geom": {
                  "pts": [
                    [
                      -5.93398810054217,
                      -5.215426268554372,
                      -5.554980279384401
                    ]
                  ],
                  "r": 0.8943741072722242
                },
                "mtl": 1
              },
              {
                "geom": {
                  "pts": [
                    [
                      -5.941573415434692,
                      -4.9303064098390585,
                      -5.48572367644027
                    ]
                  ],
                  "r": 0.8943741072722242
                },
                "mtl": 1
              },
              {
                "geom": {
                  "pts": [
                    [
                      -5.955881580942441,
                      -4.467726234004922,
                      -5.541497403513689
                    ]
                  ],
                  "r": 0.8943741072722242
                },
                "mtl": 1
              },
              {
                "geom": {
                  "pts": [
                    [
                      -2.2070945329419223,
                      -2.141072667556531,
                      -6.100988418218573
                    ]
                  ],
                  "r": 0.8943741072722242
                },
                "mtl": 0
              },
              {
                "geom": {
                  "pts": [
                    [
                      -2.3799570031112163,
                      -2.303597442697494,
                      -5.092146980099127
                    ]
                  ],
                  "r": 0.8943741072722242
                },
                "mtl": 1
              },
              {
                "geom": {
                  "pts": [
                    [
                      -3.642230034257843,
                      3.333266480115911,
                      -10.007715044030764
                    ]
                  ],
                  "r": 0.8943741072722242
                },
                "mtl": 0
              },
              {
                "geom": {
                  "pts": [
                    [
                      -2.1558592448005562,
                      3.1791392036909127,
                      -9.914102015192752
                    ]
                  ],
                  "r": 0.8943741072722242
                },
                "mtl": 0
              },
              {
                "geom": {
                  "pts": [
                    [
                      -3.052768925138599,
                      5.17528484119777,
                      -11.08252804994416
                    ]
                  ],
                  "r": 0.8943741072722242
                },
                "mtl": 0
              },
              {
                "geom": {
                  "pts": [
                    [
                      -4.3345292669688344,
                      5.204090114361304,
                      -11.174449432389986
                    ]
                  ],
                  "r": 0.8943741072722242
                },
                "mtl": 0
              },
              {
                "geom": {
                  "pts": [
                    [
                      -4.078666014501486,
                      6.914405067983,
                      -12.226661621707793
                    ]
                  ],
                  "r": 0.8943741072722242
                },
                "mtl": 2
              },
              {
                "geom": {
                  "pts": [
                    [
                      -5.196271651795442,
                      6.798828731281536,
                      -12.272929639367295
                    ]
                  ],
                  "r": 0.8943741072722242
                },
                "mtl": 2
              }
            ],
            "featureCount": 50
          },
          {
            "type": "block",
            "layer": 0,
            "block": 6,
            "features": [
              {
                "geom": {
                  "pts": [
                    [
                      -5.616289597563206,
                      5.232895387524939,
                      -11.11661999772611
                    ]
                  ],
                  "r": 0.8943741072722242
                },
                "mtl": 0
              },
              {
                "geom": {
                  "pts": [
                    [
                      -6.3138773003252435,
                      6.68325240581601,
                      -12.233518003598245
                    ]
                  ],
                  "r": 0.8943741072722242
                },
                "mtl": 2
              },
              {
                "geom": {
                  "pts": [
                    [
                      -6.8980499281575955,
                      5.261700660688474,
                      -11.092829897633543
                    ]
                  ],
                  "r": 0.8943741072722242
                },
                "mtl": 0
              },
              {
                "geom": {
                  "pts": [
                    [
                      -7.425680314815025,
                      6.799680060826006,
                      -12.297119255598044
                    ]
                  ],
                  "r": 0.8943741072722242
                },
                "mtl": 2
              },
              {
                "geom": {
                  "pts": [
                    [
                      -8.179810269987819,
                      5.290505933852116,
                      -11.076890357891564
                    ]
                  ],
                  "r": 0.8943741072722242
                },
                "mtl": 0
              },
              {
                "geom": {
                  "pts": [
                    [
                      -8.53748334054067,
                      6.916107727071733,
                      -12.264692825906337
                    ]
                  ],
                  "r": 0.8943741072722242
                },
                "mtl": 2
              },
              {
                "geom": {
                  "pts": [
                    [
                      -9.461570600582192,
                      5.319311207015651,
                      -11.129766922611065
                    ]
                  ],
                  "r": 0.8943741072722242
                },
                "mtl": 0
              },
              {
                "geom": {
                  "pts": [
                    [
                      -9.58075316379553,
                      4.554908061861558,
                      -10.008786613012543
                    ]
                  ],
                  "r": 0.8943741072722242
                },
                "mtl": 0
              },
              {
                "geom": {
                  "pts": [
                    [
                      -10.743330931176576,
                      5.348116480179185,
                      -11.12939589386561
                    ]
                  ],
                  "r": 0.8943741072722242
                },
                "mtl": 0
              },
              {
                "geom": {
                  "pts": [
                    [
                      -10.107703062093254,
                      6.305154167711025,
                      -12.244293973671706
                    ]
                  ],
                  "r": 0.8943741072722242
                },
                "mtl": 2
              },
              {
                "geom": {
                  "pts": [
                    [
                      -9.716681443978015,
                      8.110827962801421,
                      -13.385757411279824
                    ]
                  ],
                  "r": 0.8943741072722242
                },
                "mtl": 2
              },
              {
                "geom": {
                  "pts": [
                    [
                      -8.908798458900879,
                      8.89170541159627,
                      -13.374615885002893
                    ]
                  ],
                  "r": 0.8943741072722242
                },
                "mtl": 2
              },
              {
                "geom": {
                  "pts": [
                    [
                      -7.934793584449851,
                      9.027205212424724,
                      -13.367367462000274
                    ]
                  ],
                  "r": 0.8943741072722242
                },
                "mtl": 2
              },
              {
                "geom": {
                  "pts": [
                    [
                      -6.864366068955946,
                      8.685694650519261,
                      -13.39281136702305
                    ]
                  ],
                  "r": 0.8943741072722242
                },
                "mtl": 2
              },
              {
                "geom": {
                  "pts": [
                    [
                      -5.793938564697915,
                      8.344184077377964,
                      -13.433722400430325
                    ]
                  ],
                  "r": 0.8943741072722242
                },
                "mtl": 2
              },
              {
                "geom": {
                  "pts": [
                    [
                      -4.704405038516696,
                      8.438381423507845,
                      -13.339792680799736
                    ]
                  ],
                  "r": 0.8943741072722242
                },
                "mtl": 2
              },
              {
                "geom": {
                  "pts": [
                    [
                      -3.6148715010996257,
                      8.532578769637833,
                      -13.33009683141213
                    ]
                  ],
                  "r": 0.8943741072722242
                },
                "mtl": 2
              },
              {
                "geom": {
                  "pts": [
                    [
                      -4.062281901073733,
                      10.70120195937215,
                      -14.538992759881802
                    ]
                  ],
                  "r": 0.8943741072722242
                },
                "mtl": 2
              },
              {
                "geom": {
                  "pts": [
                    [
                      -2.5924636505199325,
                      9.88729594894699,
                      -14.491229791881665
                    ]
                  ],
                  "r": 0.8943741072722242
                },
                "mtl": 2
              },
              {
                "geom": {
                  "pts": [
                    [
                      -2.8087390173845153,
                      9.80400151756239,
                      -15.598251162461759
                    ]
                  ],
                  "r": 0.8943741072722242
                },
                "mtl": 2
              },
              {
                "geom": {
                  "pts": [
                    [
                      -4.215725902646788,
                      10.702273140903412,
                      -15.679742061621418
                    ]
                  ],
                  "r": 0.8943741072722242
                },
                "mtl": 2
              },
              {
                "geom": {
                  "pts": [
                    [
                      -5.72149912713435,
                      10.995697791289976,
                      -14.506607470264473
                    ]
                  ],
                  "r": 0.8943741072722242
                },
                "mtl": 2
              },
              {
                "geom": {
                  "pts": [
                    [
                      -7.3807163531949715,
                      11.2901936232078,
                      -14.54324011766888
                    ]
                  ],
                  "r": 0.8943741072722242
                },
                "mtl": 2
              },
              {
                "geom": {
                  "pts": [
                    [
                      -8.40988194172157,
                      11.702365829421515,
                      -14.529355407716139
                    ]
                  ],
                  "r": 0.8943741072722242
                },
                "mtl": 2
              },
              {
                "geom": {
                  "pts": [
                    [
                      -9.454072846712497,
                      11.517480420711184,
                      -14.505016640713993
                    ]
                  ],
                  "r": 0.8943741072722242
                },
                "mtl": 2
              },
              {
                "geom": {
                  "pts": [
                    [
                      -8.562585320635652,
                      11.702610063215015,
                      -15.639856588067904
                    ]
                  ],
                  "r": 0.8943741072722242
                },
                "mtl": 2
              },
              {
                "geom": {
                  "pts": [
                    [
                      -10.063530790095971,
                      10.953037056477335,
                      -15.684705598907966
                    ]
                  ],
                  "r": 0.8943741072722242
                },
                "mtl": 2
              },
              {
                "geom": {
                  "pts": [
                    [
                      -11.032685426572675,
                      10.927156386644555,
                      -14.565705571144271
                    ]
                  ],
                  "r": 0.8943741072722242
                },
                "mtl": 2
              },
              {
                "geom": {
                  "pts": [
                    [
                      -10.796010779567316,
                      9.691784319671976,
                      -15.923974735669384
                    ]
                  ],
                  "r": 0.8943741072722242
                },
                "mtl": 2
              },
              {
                "geom": {
                  "pts": [
                    [
                      -11.735250343713382,
                      8.508573409051259,
                      -15.611092873119311
                    ]
                  ],
                  "r": 0.8943741072722242
                },
                "mtl": 2
              },
              {
                "geom": {
                  "pts": [
                    [
                      -10.52456444029099,
                      7.329950514006465,
                      -13.318915111440262
                    ]
                  ],
                  "r": 0.8943741072722242
                },
                "mtl": 2
              },
              {
                "geom": {
                  "pts": [
                    [
                      -11.562185616907094,
                      6.936962160487836,
                      -13.36768829834627
                    ]
                  ],
                  "r": 0.8943741072722242
                },
                "mtl": 2
              },
              {
                "geom": {
                  "pts": [
                    [
                      -11.67792277241,
                      5.694200608350312,
                      -12.204369420819335
                    ]
                  ],
                  "r": 0.8943741072722242
                },
                "mtl": 2
              },
              {
                "geom": {
                  "pts": [
                    [
                      -12.025091261770953,
                      5.3769217533428275,
                      -11.150283283626235
                    ]
                  ],
                  "r": 0.8943741072722242
                },
                "mtl": 0
              },
              {
                "geom": {
                  "pts": [
                    [
                      -10.955340425681708,
                      4.817906329835845,
                      -9.971869112254348
                    ]
                  ],
                  "r": 0.8943741072722242
                },
                "mtl": 0
              },
              {
                "geom": {
                  "pts": [
                    [
                      -10.341591767462038,
                      4.885516967437625,
                      -8.8818781757405
                    ]
                  ],
                  "r": 0.8943741072722242
                },
                "mtl": 0
              },
              {
                "geom": {
                  "pts": [
                    [
                      -11.554561156293591,
                      5.1543469366102785,
                      -8.859459756637523
                    ]
                  ],
                  "r": 0.8943741072722242
                },
                "mtl": 0
              },
              {
                "geom": {
                  "pts": [
                    [
                      -10.849874123102122,
                      5.565378703478719,
                      -7.74943449541921
                    ]
                  ],
                  "r": 0.8943741072722242
                },
                "mtl": 0
              },
              {
                "geom": {
                  "pts": [
                    [
                      -11.925807477509853,
                      5.864155070547563,
                      -7.696876270798484
                    ]
                  ],
                  "r": 0.8943741072722242
                },
                "mtl": 0
              },
              {
                "geom": {
                  "pts": [
                    [
                      -10.890706537016658,
                      6.425144409169687,
                      -6.635388362844283
                    ]
                  ],
                  "r": 0.8943741072722242
                },
                "mtl": 0
              },
              {
                "geom": {
                  "pts": [
                    [
                      -9.553404922681052,
                      6.253299255839866,
                      -6.562357008918484
                    ]
                  ],
                  "r": 0.8943741072722242
                },
                "mtl": 0
              },
              {
                "geom": {
                  "pts": [
                    [
                      -9.19710446919404,
                      5.239925235423263,
                      -7.73801280653876
                    ]
                  ],
                  "r": 0.8943741072722242
                },
                "mtl": 0
              },
              {
                "geom": {
                  "pts": [
                    [
                      -9.128622378630485,
                      4.61668700950071,
                      -8.854072375089132
                    ]
                  ],
                  "r": 0.8943741072722242
                },
                "mtl": 0
              },
              {
                "geom": {
                  "pts": [
                    [
                      -8.206165901909351,
                      4.2919097826515396,
                      -9.965000496009388
                    ]
                  ],
                  "r": 0.8943741072722242
                },
                "mtl": 0
              },
              {
                "geom": {
                  "pts": [
                    [
                      -6.831578640023167,
                      4.028911503441422,
                      -9.984786862442602
                    ]
                  ],
                  "r": 0.8943741072722242
                },
                "mtl": 0
              },
              {
                "geom": {
                  "pts": [
                    [
                      -5.782818460863498,
                      3.6257409591361833,
                      -9.980542309504736
                    ]
                  ],
                  "r": 0.8943741072722242
                },
                "mtl": 0
              },
              {
                "geom": {
                  "pts": [
                    [
                      -4.7340582704679885,
                      3.2225704035950002,
                      -9.989410913536135
                    ]
                  ],
                  "r": 0.8943741072722242
                },
                "mtl": 0
              },
              {
                "geom": {
                  "pts": [
                    [
                      -4.573225278107623,
                      3.6070758996026067,
                      -8.86403299126979
                    ]
                  ],
                  "r": 0.8943741072722242
                },
                "mtl": 0
              },
              {
                "geom": {
                  "pts": [
                    [
                      -5.387459645177345,
                      3.787523740843705,
                      -8.814935127637447
                    ]
                  ],
                  "r": 0.8943741072722242
                },
                "mtl": 0
              },
              {
                "geom": {
                  "pts": [
                    [
                      -5.489714234607524,
                      3.8101971132183814,
                      -8.821271288864114
                    ]
                  ],
                  "r": 0.8943741072722242
                },
                "mtl": 0
              }
            ],
            "featureCount": 50
          },
          {
            "type": "block",
            "layer": 0,
            "block": 7,
            "features": [
              {
                "geom": {
                  "pts": [
                    [
                      -6.005435209809173,
                      3.9244888208392883,
                      -8.857030249741507
                    ]
                  ],
                  "r": 0.8943741072722242
                },
                "mtl": 0
              },
              {
                "geom": {
                  "pts": [
                    [
                      -6.702683612203225,
                      4.079027071155197,
                      -8.86154443852607
                    ]
                  ],
                  "r": 0.8943741072722242
                },
                "mtl": 0
              },
              {
                "geom": {
                  "pts": [
                    [
                      -7.915653001034778,
                      4.34785704032795,
                      -8.825581059689515
                    ]
                  ],
                  "r": 0.8943741072722242
                },
                "mtl": 0
              },
              {
                "geom": {
                  "pts": [
                    [
                      -7.544334804050129,
                      4.914471756131862,
                      -7.711133655373968
                    ]
                  ],
                  "r": 0.8943741072722242
                },
                "mtl": 0
              },
              {
                "geom": {
                  "pts": [
                    [
                      -8.21610330834544,
                      6.081454102509938,
                      -6.604324054338254
                    ]
                  ],
                  "r": 0.8943741072722242
                },
                "mtl": 0
              },
              {
                "geom": {
                  "pts": [
                    [
                      -8.421205493193673,
                      8.136966270803505,
                      -5.5244221947273875
                    ]
                  ],
                  "r": 0.8943741072722242
                },
                "mtl": 1
              },
              {
                "geom": {
                  "pts": [
                    [
                      -9.531953494548395,
                      8.223797536055809,
                      -5.531060209848663
                    ]
                  ],
                  "r": 0.8943741072722242
                },
                "mtl": 1
              },
              {
                "geom": {
                  "pts": [
                    [
                      -9.177081668867487,
                      8.085384547525882,
                      -4.4195476790503925
                    ]
                  ],
                  "r": 0.8943741072722242
                },
                "mtl": 1
              },
              {
                "geom": {
                  "pts": [
                    [
                      -10.481475810388874,
                      7.782989987758878,
                      -4.386235054164284
                    ]
                  ],
                  "r": 0.8943741072722242
                },
                "mtl": 1
              },
              {
                "geom": {
                  "pts": [
                    [
                      -9.534160070525843,
                      8.168668091366358,
                      -3.2831623352169714
                    ]
                  ],
                  "r": 0.8943741072722242
                },
                "mtl": 1
              },
              {
                "geom": {
                  "pts": [
                    [
                      -8.686513650837767,
                      8.906191013735896,
                      -3.2741227039618894
                    ]
                  ],
                  "r": 0.8943741072722242
                },
                "mtl": 1
              },
              {
                "geom": {
                  "pts": [
                    [
                      -7.872687538581963,
                      8.387779107292777,
                      -4.364401758152813
                    ]
                  ],
                  "r": 0.8943741072722242
                },
                "mtl": 1
              },
              {
                "geom": {
                  "pts": [
                    [
                      -7.3901720223214005,
                      7.690419795767944,
                      -5.566562948779255
                    ]
                  ],
                  "r": 0.8943741072722242
                },
                "mtl": 1
              },
              {
                "geom": {
                  "pts": [
                    [
                      -6.878801694009834,
                      5.909608949180111,
                      -6.641882089389983
                    ]
                  ],
                  "r": 0.8943741072722242
                },
                "mtl": 0
              },
              {
                "geom": {
                  "pts": [
                    [
                      -6.0610940880153175,
                      4.759875944527563,
                      -7.675385982471642
                    ]
                  ],
                  "r": 0.8943741072722242
                },
                "mtl": 0
              },
              {
                "geom": {
                  "pts": [
                    [
                      -5.904758437876001,
                      4.743582695464227,
                      -7.715048251062535
                    ]
                  ],
                  "r": 0.8943741072722242
                },
                "mtl": 0
              },
              {
                "geom": {
                  "pts": [
                    [
                      -6.3591385514491225,
                      7.2438733207323835,
                      -5.465700139089863
                    ]
                  ],
                  "r": 0.8943741072722242
                },
                "mtl": 1
              },
              {
                "geom": {
                  "pts": [
                    [
                      -6.5682934082964275,
                      8.690173667059774,
                      -4.412085696611842
                    ]
                  ],
                  "r": 0.8943741072722242
                },
                "mtl": 1
              },
              {
                "geom": {
                  "pts": [
                    [
                      -5.263899266775041,
                      8.992568226826778,
                      -4.368757202072954
                    ]
                  ],
                  "r": 0.8943741072722242
                },
                "mtl": 1
              },
              {
                "geom": {
                  "pts": [
                    [
                      -3.959505136489505,
                      9.294962797829612,
                      -4.371369415063575
                    ]
                  ],
                  "r": 0.8943741072722242
                },
                "mtl": 1
              },
              {
                "geom": {
                  "pts": [
                    [
                      -4.04518506361648,
                      12.627744920726984,
                      -3.3350705754654024
                    ]
                  ],
                  "r": 0.8943741072722242
                },
                "mtl": 1
              },
              {
                "geom": {
                  "pts": [
                    [
                      -4.973088492132155,
                      11.701839305991296,
                      -3.3325683790847473
                    ]
                  ],
                  "r": 0.8943741072722242
                },
                "mtl": 1
              },
              {
                "geom": {
                  "pts": [
                    [
                      -5.900991931883692,
                      10.775933702491546,
                      -3.283528014861241
                    ]
                  ],
                  "r": 0.8943741072722242
                },
                "mtl": 1
              },
              {
                "geom": {
                  "pts": [
                    [
                      -7.293752796978653,
                      9.84106235811372,
                      -3.3276691304508494
                    ]
                  ],
                  "r": 0.8943741072722242
                },
                "mtl": 1
              },
              {
                "geom": {
                  "pts": [
                    [
                      0.30005377320888593,
                      11.769107362355292,
                      -3.3321399949447184
                    ]
                  ],
                  "r": 0.8943741072722242
                },
                "mtl": 1
              },
              {
                "geom": {
                  "pts": [
                    [
                      0.3414812942162948,
                      10.646285793694135,
                      -3.340915257160425
                    ]
                  ],
                  "r": 0.8943741072722242
                },
                "mtl": 1
              },
              {
                "geom": {
                  "pts": [
                    [
                      -0.02570731010173577,
                      7.1898230799751905,
                      -4.4332118551621935
                    ]
                  ],
                  "r": 0.8943741072722242
                },
                "mtl": 1
              },
              {
                "geom": {
                  "pts": [
                    [
                      1.9116724654597461,
                      10.114192379118716,
                      -3.3484124699452145
                    ]
                  ],
                  "r": 0.8943741072722242
                },
                "mtl": 1
              },
              {
                "geom": {
                  "pts": [
                    [
                      0.9692052557210062,
                      6.815836142563912,
                      -4.42454879377277
                    ]
                  ],
                  "r": 0.8943741072722242
                },
                "mtl": 1
              },
              {
                "geom": {
                  "pts": [
                    [
                      -0.015310402114238064,
                      5.496935870994622,
                      -5.539591011282357
                    ]
                  ],
                  "r": 0.8943741072722242
                },
                "mtl": 1
              },
              {
                "geom": {
                  "pts": [
                    [
                      1.034953314300946,
                      5.211490453362861,
                      -5.526655945093468
                    ]
                  ],
                  "r": 0.8943741072722242
                },
                "mtl": 1
              },
              {
                "geom": {
                  "pts": [
                    [
                      1.4464039651026495,
                      4.266585231492525,
                      -5.55696249169613
                    ]
                  ],
                  "r": 0.8943741072722242
                },
                "mtl": 1
              },
              {
                "geom": {
                  "pts": [
                    [
                      2.7209250226858495,
                      6.020945694188374,
                      -4.375120808303398
                    ]
                  ],
                  "r": 0.8943741072722242
                },
                "mtl": 1
              },
              {
                "geom": {
                  "pts": [
                    [
                      2.0919019266110395,
                      6.8605205898037545,
                      -4.396289485350355
                    ]
                  ],
                  "r": 0.8943741072722242
                },
                "mtl": 1
              },
              {
                "geom": {
                  "pts": [
                    [
                      3.4818636367032085,
                      9.582098964543299,
                      -3.305425973276661
                    ]
                  ],
                  "r": 0.8943741072722242
                },
                "mtl": 1
              },
              {
                "geom": {
                  "pts": [
                    [
                      4.25975969615302,
                      8.880980708756956,
                      -3.3269966489933744
                    ]
                  ],
                  "r": 0.8943741072722242
                },
                "mtl": 1
              },
              {
                "geom": {
                  "pts": [
                    [
                      4.789043742332899,
                      7.889868738512459,
                      -3.2645434444066685
                    ]
                  ],
                  "r": 0.8943741072722242
                },
                "mtl": 1
              },
              {
                "geom": {
                  "pts": [
                    [
                      5.614936500608025,
                      7.1734952020048555,
                      -3.255406514372581
                    ]
                  ],
                  "r": 0.8943741072722242
                },
                "mtl": 1
              },
              {
                "geom": {
                  "pts": [
                    [
                      3.2067248694306882,
                      5.012354271895329,
                      -4.414910796971835
                    ]
                  ],
                  "r": 0.8943741072722242
                },
                "mtl": 1
              },
              {
                "geom": {
                  "pts": [
                    [
                      4.986687386447541,
                      3.7239981569769243,
                      -4.1491344090746285
                    ]
                  ],
                  "r": 0.8943741072722242
                },
                "mtl": 1
              },
              {
                "geom": {
                  "pts": [
                    [
                      3.692524716175516,
                      4.003762849602176,
                      -4.391809784552796
                    ]
                  ],
                  "r": 0.8943741072722242
                },
                "mtl": 1
              },
              {
                "geom": {
                  "pts": [
                    [
                      3.83775015003337,
                      3.4842118184088626,
                      -4.399211521024785
                    ]
                  ],
                  "r": 0.8943741072722242
                },
                "mtl": 1
              },
              {
                "geom": {
                  "pts": [
                    [
                      1.01145151105565,
                      3.2423102963129966,
                      -5.52042370730189
                    ]
                  ],
                  "r": 0.8943741072722242
                },
                "mtl": 1
              },
              {
                "geom": {
                  "pts": [
                    [
                      3.994995061788642,
                      2.921655561069671,
                      -4.411223517510199
                    ]
                  ],
                  "r": 0.8943741072722242
                },
                "mtl": 1
              },
              {
                "geom": {
                  "pts": [
                    [
                      3.042451312013661,
                      0.7277099999323975,
                      -4.403041211818254
                    ]
                  ],
                  "r": 0.8943741072722242
                },
                "mtl": 1
              },
              {
                "geom": {
                  "pts": [
                    [
                      4.166664778468854,
                      0.6769633254443791,
                      -4.390251474794398
                    ]
                  ],
                  "r": 0.8943741072722242
                },
                "mtl": 1
              },
              {
                "geom": {
                  "pts": [
                    [
                      4.137968695350169,
                      1.052203847267028,
                      -4.41513691307991
                    ]
                  ],
                  "r": 0.8943741072722242
                },
                "mtl": 1
              },
              {
                "geom": {
                  "pts": [
                    [
                      5.226862227195339,
                      1.778391780063472,
                      -4.111597598982092
                    ]
                  ],
                  "r": 0.8943741072722242
                },
                "mtl": 1
              },
              {
                "geom": {
                  "pts": [
                    [
                      4.080829920128748,
                      1.7993094376391063,
                      -4.414316532403559
                    ]
                  ],
                  "r": 0.8943741072722242
                },
                "mtl": 1
              },
              {
                "geom": {
                  "pts": [
                    [
                      6.315755759040497,
                      2.504579712859923,
                      -3.9021602627176004
                    ]
                  ],
                  "r": 0.8943741072722242
                },
                "mtl": 1
              }
            ],
            "featureCount": 50
          },
          {
            "type": "block",
            "layer": 0,
            "block": 8,
            "features": [
              {
                "geom": {
                  "pts": [
                    [
                      9.800877275309139,
                      0.14498584242713541,
                      -3.28282829070574
                    ]
                  ],
                  "r": 0.8943741072722242
                },
                "mtl": 1
              },
              {
                "geom": {
                  "pts": [
                    [
                      9.746267050743773,
                      1.27952526244168,
                      -3.2853507348059474
                    ]
                  ],
                  "r": 0.8943741072722242
                },
                "mtl": 1
              },
              {
                "geom": {
                  "pts": [
                    [
                      7.404649290885645,
                      3.23076764565626,
                      -3.704101095594937
                    ]
                  ],
                  "r": 0.8943741072722242
                },
                "mtl": 1
              },
              {
                "geom": {
                  "pts": [
                    [
                      9.691656814942561,
                      2.4140646824561176,
                      -3.3100537824566683
                    ]
                  ],
                  "r": 0.8943741072722242
                },
                "mtl": 1
              },
              {
                "geom": {
                  "pts": [
                    [
                      8.493542811494958,
                      3.956955589688549,
                      -3.4867508750932203
                    ]
                  ],
                  "r": 0.8943741072722242
                },
                "mtl": 1
              },
              {
                "geom": {
                  "pts": [
                    [
                      9.637046579141339,
                      3.5486041024705552,
                      -3.277631220576589
                    ]
                  ],
                  "r": 0.8943741072722242
                },
                "mtl": 1
              },
              {
                "geom": {
                  "pts": [
                    [
                      9.582436343340127,
                      4.683143522484992,
                      -3.2491524687069377
                    ]
                  ],
                  "r": 0.8943741072722242
                },
                "mtl": 1
              },
              {
                "geom": {
                  "pts": [
                    [
                      8.433499106925947,
                      4.443357183916931,
                      -3.483574606240379
                    ]
                  ],
                  "r": 0.8943741072722242
                },
                "mtl": 1
              },
              {
                "geom": {
                  "pts": [
                    [
                      8.590561379848127,
                      5.305731439556024,
                      -3.244981198455317
                    ]
                  ],
                  "r": 0.8943741072722242
                },
                "mtl": 1
              },
              {
                "geom": {
                  "pts": [
                    [
                      7.5986864163561485,
                      5.928319356626956,
                      -3.245844310220756
                    ]
                  ],
                  "r": 0.8943741072722242
                },
                "mtl": 1
              },
              {
                "geom": {
                  "pts": [
                    [
                      7.284561870511752,
                      4.20357083411304,
                      -3.714539736260411
                    ]
                  ],
                  "r": 0.8943741072722242
                },
                "mtl": 1
              },
              {
                "geom": {
                  "pts": [
                    [
                      6.606811452864159,
                      6.5509072736979865,
                      -3.267008296517442
                    ]
                  ],
                  "r": 0.8943741072722242
                },
                "mtl": 1
              },
              {
                "geom": {
                  "pts": [
                    [
                      6.135624622861724,
                      3.9637844955449784,
                      -3.9259388828160837
                    ]
                  ],
                  "r": 0.8943741072722242
                },
                "mtl": 1
              },
              {
                "geom": {
                  "pts": [
                    [
                      0.25862625220146596,
                      12.89192893101635,
                      -3.3498271614801407
                    ]
                  ],
                  "r": 0.8943741072722242
                },
                "mtl": 1
              },
              {
                "geom": {
                  "pts": [
                    [
                      -3.1172816238649426,
                      13.553650524226736,
                      -3.3377292570581187
                    ]
                  ],
                  "r": 0.8943741072722242
                },
                "mtl": 1
              },
              {
                "geom": {
                  "pts": [
                    [
                      -2.1893781841134166,
                      14.479556138962325,
                      -3.347168644475153
                    ]
                  ],
                  "r": 0.8943741072722242
                },
                "mtl": 1
              },
              {
                "geom": {
                  "pts": [
                    [
                      0.21719873119406818,
                      14.014750499677508,
                      -3.3473571968630416
                    ]
                  ],
                  "r": 0.8943741072722242
                },
                "mtl": 1
              },
              {
                "geom": {
                  "pts": [
                    [
                      -1.2614747555977301,
                      15.405461742462075,
                      -3.3459808456966464
                    ]
                  ],
                  "r": 0.8943741072722242
                },
                "mtl": 1
              },
              {
                "geom": {
                  "pts": [
                    [
                      0.1757712101866593,
                      15.137572068338558,
                      -3.34731055852985
                    ]
                  ],
                  "r": 0.8943741072722242
                },
                "mtl": 1
              },
              {
                "geom": {
                  "pts": [
                    [
                      -0.3335713158462039,
                      16.331367345961933,
                      -3.351690814050107
                    ]
                  ],
                  "r": 0.8943741072722242
                },
                "mtl": 1
              },
              {
                "geom": {
                  "pts": [
                    [
                      0.13434368917925044,
                      16.260393636999716,
                      -3.355014892970138
                    ]
                  ],
                  "r": 0.8943741072722242
                },
                "mtl": 1
              },
              {
                "geom": {
                  "pts": [
                    [
                      -10.381806490213929,
                      7.431145168996822,
                      -3.2132851405257785
                    ]
                  ],
                  "r": 0.8943741072722242
                },
                "mtl": 1
              },
              {
                "geom": {
                  "pts": [
                    [
                      -11.38174632615212,
                      7.086135211094708,
                      -3.2408081863169
                    ]
                  ],
                  "r": 0.8943741072722242
                },
                "mtl": 1
              },
              {
                "geom": {
                  "pts": [
                    [
                      -11.549792142319525,
                      8.131048469243398,
                      -4.36633282482782
                    ]
                  ],
                  "r": 0.8943741072722242
                },
                "mtl": 1
              },
              {
                "geom": {
                  "pts": [
                    [
                      -12.5050743397694,
                      7.062079266686152,
                      -3.2620897225410546
                    ]
                  ],
                  "r": 0.8943741072722242
                },
                "mtl": 1
              },
              {
                "geom": {
                  "pts": [
                    [
                      -12.61810848548604,
                      8.479106961963755,
                      -4.368510910252459
                    ]
                  ],
                  "r": 0.8943741072722242
                },
                "mtl": 1
              },
              {
                "geom": {
                  "pts": [
                    [
                      -13.597099540528534,
                      8.201198073139413,
                      -4.431934640671108
                    ]
                  ],
                  "r": 0.8943741072722242
                },
                "mtl": 1
              },
              {
                "geom": {
                  "pts": [
                    [
                      -12.819297626312965,
                      8.86938402487057,
                      -5.509208301708195
                    ]
                  ],
                  "r": 0.8943741072722242
                },
                "mtl": 1
              },
              {
                "geom": {
                  "pts": [
                    [
                      -13.904198968769844,
                      8.666917794222265,
                      -5.531380641583159
                    ]
                  ],
                  "r": 0.8943741072722242
                },
                "mtl": 1
              },
              {
                "geom": {
                  "pts": [
                    [
                      -14.53292507870893,
                      7.607625989166297,
                      -4.3833032049465235
                    ]
                  ],
                  "r": 0.8943741072722242
                },
                "mtl": 1
              },
              {
                "geom": {
                  "pts": [
                    [
                      -13.5121229330199,
                      6.681673689450497,
                      -3.251931587370199
                    ]
                  ],
                  "r": 0.8943741072722242
                },
                "mtl": 1
              },
              {
                "geom": {
                  "pts": [
                    [
                      -14.425279076318532,
                      6.027005550671162,
                      -3.2467467173064453
                    ]
                  ],
                  "r": 0.8943741072722242
                },
                "mtl": 1
              },
              {
                "geom": {
                  "pts": [
                    [
                      -15.468750616889315,
                      7.014053893957245,
                      -4.4029516400051865
                    ]
                  ],
                  "r": 0.8943741072722242
                },
                "mtl": 1
              },
              {
                "geom": {
                  "pts": [
                    [
                      -15.338435208381295,
                      5.3723374118917215,
                      -3.333965708328742
                    ]
                  ],
                  "r": 0.8943741072722242
                },
                "mtl": 1
              },
              {
                "geom": {
                  "pts": [
                    [
                      -16.574169373272962,
                      7.065857053477541,
                      -4.366797263967189
                    ]
                  ],
                  "r": 0.8943741072722242
                },
                "mtl": 1
              },
              {
                "geom": {
                  "pts": [
                    [
                      -15.9759291058941,
                      9.411994548616889,
                      -5.543381946724023
                    ]
                  ],
                  "r": 0.8943741072722242
                },
                "mtl": 1
              },
              {
                "geom": {
                  "pts": [
                    [
                      -17.001358334229018,
                      9.871275944656478,
                      -5.557490763442983
                    ]
                  ],
                  "r": 0.8943741072722242
                },
                "mtl": 1
              },
              {
                "geom": {
                  "pts": [
                    [
                      -17.679588118420746,
                      7.117660224233568,
                      -4.403552426362217
                    ]
                  ],
                  "r": 0.8943741072722242
                },
                "mtl": 1
              },
              {
                "geom": {
                  "pts": [
                    [
                      -18.609624741540827,
                      7.748117521098839,
                      -4.429617019141563
                    ]
                  ],
                  "r": 0.8943741072722242
                },
                "mtl": 1
              },
              {
                "geom": {
                  "pts": [
                    [
                      -19.500716585726213,
                      7.561331612354107,
                      -4.428262153531597
                    ]
                  ],
                  "r": 0.8943741072722242
                },
                "mtl": 1
              },
              {
                "geom": {
                  "pts": [
                    [
                      -19.966190882014835,
                      5.573468474580946,
                      -3.3156627608084137
                    ]
                  ],
                  "r": 0.8943741072722242
                },
                "mtl": 1
              },
              {
                "geom": {
                  "pts": [
                    [
                      -20.763069559985563,
                      6.501191915925511,
                      -4.477588927834494
                    ]
                  ],
                  "r": 0.8943741072722242
                },
                "mtl": 1
              },
              {
                "geom": {
                  "pts": [
                    [
                      -21.449740280711055,
                      10.067214738690467,
                      -5.551249727065736
                    ]
                  ],
                  "r": 0.8943741072722242
                },
                "mtl": 1
              },
              {
                "geom": {
                  "pts": [
                    [
                      -19.76443288105377,
                      10.08267821981636,
                      -5.538860173188292
                    ]
                  ],
                  "r": 0.8943741072722242
                },
                "mtl": 1
              },
              {
                "geom": {
                  "pts": [
                    [
                      -18.07912548139648,
                      10.098141700942259,
                      -5.498858558989736
                    ]
                  ],
                  "r": 0.8943741072722242
                },
                "mtl": 1
              },
              {
                "geom": {
                  "pts": [
                    [
                      -19.008195719810622,
                      10.57616785243925,
                      -6.647774254644762
                    ]
                  ],
                  "r": 0.8943741072722242
                },
                "mtl": 0
              },
              {
                "geom": {
                  "pts": [
                    [
                      -20.58921622218093,
                      11.143031981766203,
                      -6.647087560351125
                    ]
                  ],
                  "r": 0.8943741072722242
                },
                "mtl": 0
              },
              {
                "geom": {
                  "pts": [
                    [
                      -19.71854933206643,
                      9.705185976348378,
                      -7.787514657609249
                    ]
                  ],
                  "r": 0.8943741072722242
                },
                "mtl": 0
              },
              {
                "geom": {
                  "pts": [
                    [
                      -20.876544668091817,
                      10.387660958925219,
                      -7.781384519072099
                    ]
                  ],
                  "r": 0.8943741072722242
                },
                "mtl": 0
              },
              {
                "geom": {
                  "pts": [
                    [
                      -20.76936852671169,
                      10.160538249857217,
                      -8.88794554463258
                    ]
                  ],
                  "r": 0.8943741072722242
                },
                "mtl": 0
              }
            ],
            "featureCount": 50
          },
          {
            "type": "block",
            "layer": 0,
            "block": 9,
            "features": [
              {
                "geom": {
                  "pts": [
                    [
                      -19.57591227979582,
                      9.549406051627912,
                      -8.906717728338789
                    ]
                  ],
                  "r": 0.8943741072722242
                },
                "mtl": 0
              },
              {
                "geom": {
                  "pts": [
                    [
                      -19.566174422155513,
                      9.352996014573407,
                      -10.013786904796277
                    ]
                  ],
                  "r": 0.8943741072722242
                },
                "mtl": 0
              },
              {
                "geom": {
                  "pts": [
                    [
                      -21.09061868365182,
                      10.069751255568152,
                      -10.037580495520258
                    ]
                  ],
                  "r": 0.8943741072722242
                },
                "mtl": 0
              },
              {
                "geom": {
                  "pts": [
                    [
                      -21.96282477362756,
                      10.771670436850577,
                      -8.912769118505532
                    ]
                  ],
                  "r": 0.8943741072722242
                },
                "mtl": 0
              },
              {
                "geom": {
                  "pts": [
                    [
                      -22.14245990296004,
                      10.93662853877124,
                      -7.766327457584981
                    ]
                  ],
                  "r": 0.8943741072722242
                },
                "mtl": 0
              },
              {
                "geom": {
                  "pts": [
                    [
                      -23.156281009307584,
                      11.382802635079882,
                      -8.925306883632755
                    ]
                  ],
                  "r": 0.8943741072722242
                },
                "mtl": 0
              },
              {
                "geom": {
                  "pts": [
                    [
                      -22.015279747603945,
                      10.707972067996081,
                      -10.039429604364148
                    ]
                  ],
                  "r": 0.8943741072722242
                },
                "mtl": 0
              },
              {
                "geom": {
                  "pts": [
                    [
                      -23.300083478230572,
                      11.79593967545136,
                      -10.035857488307913
                    ]
                  ],
                  "r": 0.8943741072722242
                },
                "mtl": 0
              },
              {
                "geom": {
                  "pts": [
                    [
                      -23.317103204010703,
                      11.35294958467224,
                      -11.172455788088927
                    ]
                  ],
                  "r": 0.8943741072722242
                },
                "mtl": 0
              },
              {
                "geom": {
                  "pts": [
                    [
                      -22.10688622902256,
                      10.17997259471742,
                      -11.17097148794591
                    ]
                  ],
                  "r": 0.8943741072722242
                },
                "mtl": 0
              },
              {
                "geom": {
                  "pts": [
                    [
                      -20.58842247639659,
                      9.457476280935605,
                      -11.166334845891123
                    ]
                  ],
                  "r": 0.8943741072722242
                },
                "mtl": 0
              },
              {
                "geom": {
                  "pts": [
                    [
                      -21.56180351367195,
                      9.142599460850025,
                      -12.292972714652674
                    ]
                  ],
                  "r": 0.8943741072722242
                },
                "mtl": 2
              },
              {
                "geom": {
                  "pts": [
                    [
                      -22.908475629348395,
                      9.518669907912134,
                      -12.29058696066123
                    ]
                  ],
                  "r": 0.8943741072722242
                },
                "mtl": 2
              },
              {
                "geom": {
                  "pts": [
                    [
                      -23.593268782420683,
                      10.631659945604643,
                      -12.296961031928097
                    ]
                  ],
                  "r": 0.8943741072722242
                },
                "mtl": 2
              },
              {
                "geom": {
                  "pts": [
                    [
                      -23.56752129118454,
                      9.539077378991594,
                      -13.37349637298728
                    ]
                  ],
                  "r": 0.8943741072722242
                },
                "mtl": 2
              },
              {
                "geom": {
                  "pts": [
                    [
                      -24.012356253277083,
                      10.54388399208359,
                      -13.408288785569509
                    ]
                  ],
                  "r": 0.8943741072722242
                },
                "mtl": 2
              },
              {
                "geom": {
                  "pts": [
                    [
                      -23.996426641444955,
                      10.090422016452418,
                      -14.534151898744694
                    ]
                  ],
                  "r": 0.8943741072722242
                },
                "mtl": 2
              },
              {
                "geom": {
                  "pts": [
                    [
                      -23.983425453134526,
                      8.968405227185867,
                      -14.522441955030727
                    ]
                  ],
                  "r": 0.8943741072722242
                },
                "mtl": 2
              },
              {
                "geom": {
                  "pts": [
                    [
                      -25.041202878334367,
                      10.192099566045544,
                      -15.62444131510471
                    ]
                  ],
                  "r": 0.8943741072722242
                },
                "mtl": 2
              },
              {
                "geom": {
                  "pts": [
                    [
                      -24.597690185438637,
                      11.039178698619331,
                      -14.485815829415074
                    ]
                  ],
                  "r": 0.8943741072722242
                },
                "mtl": 2
              },
              {
                "geom": {
                  "pts": [
                    [
                      -25.646351062106344,
                      11.395567005261377,
                      -15.5927954084277
                    ]
                  ],
                  "r": 0.8943741072722242
                },
                "mtl": 2
              },
              {
                "geom": {
                  "pts": [
                    [
                      -24.961575976289886,
                      8.785860606748379,
                      -15.726463928228615
                    ]
                  ],
                  "r": 0.8943741072722242
                },
                "mtl": 2
              },
              {
                "geom": {
                  "pts": [
                    [
                      -23.970424276059948,
                      7.846388437919323,
                      -14.605373804325877
                    ]
                  ],
                  "r": 0.8943741072722242
                },
                "mtl": 2
              },
              {
                "geom": {
                  "pts": [
                    [
                      -24.881949063009547,
                      7.379621647451321,
                      -15.730197866596908
                    ]
                  ],
                  "r": 0.8943741072722242
                },
                "mtl": 2
              },
              {
                "geom": {
                  "pts": [
                    [
                      -23.2837401509587,
                      6.6612974540496515,
                      -15.7222646009126
                    ]
                  ],
                  "r": 0.8943741072722242
                },
                "mtl": 2
              },
              {
                "geom": {
                  "pts": [
                    [
                      -24.80232216096507,
                      5.973382676918319,
                      -15.725672121953606
                    ]
                  ],
                  "r": 0.8943741072722242
                },
                "mtl": 2
              },
              {
                "geom": {
                  "pts": [
                    [
                      -23.43309384041637,
                      7.551202106494473,
                      -14.606612304697128
                    ]
                  ],
                  "r": 0.8943741072722242
                },
                "mtl": 2
              },
              {
                "geom": {
                  "pts": [
                    [
                      -22.42785472553403,
                      8.053137214936836,
                      -14.51053670740308
                    ]
                  ],
                  "r": 0.8943741072722242
                },
                "mtl": 2
              },
              {
                "geom": {
                  "pts": [
                    [
                      -21.765158152188178,
                      7.349212242416821,
                      -15.690365458870286
                    ]
                  ],
                  "r": 0.8943741072722242
                },
                "mtl": 2
              },
              {
                "geom": {
                  "pts": [
                    [
                      -20.661358774731482,
                      7.139280212672184,
                      -15.635739693487183
                    ]
                  ],
                  "r": 0.8943741072722242
                },
                "mtl": 2
              },
              {
                "geom": {
                  "pts": [
                    [
                      -21.363212158843414,
                      8.163160623253535,
                      -14.455463986897882
                    ]
                  ],
                  "r": 0.8943741072722242
                },
                "mtl": 2
              },
              {
                "geom": {
                  "pts": [
                    [
                      -22.402176581998766,
                      8.55043244309373,
                      -13.324405675778962
                    ]
                  ],
                  "r": 0.8943741072722242
                },
                "mtl": 2
              },
              {
                "geom": {
                  "pts": [
                    [
                      -21.434839008092755,
                      8.667788280900568,
                      -13.407838206088469
                    ]
                  ],
                  "r": 0.8943741072722242
                },
                "mtl": 2
              },
              {
                "geom": {
                  "pts": [
                    [
                      -20.350042608527346,
                      8.37510881493035,
                      -13.41908304545433
                    ]
                  ],
                  "r": 0.8943741072722242
                },
                "mtl": 2
              },
              {
                "geom": {
                  "pts": [
                    [
                      -20.264135469928057,
                      7.939874060010975,
                      -14.539091814263248
                    ]
                  ],
                  "r": 0.8943741072722242
                },
                "mtl": 2
              },
              {
                "geom": {
                  "pts": [
                    [
                      -19.265246197726082,
                      8.082429360196075,
                      -13.379040229461
                    ]
                  ],
                  "r": 0.8943741072722242
                },
                "mtl": 2
              },
              {
                "geom": {
                  "pts": [
                    [
                      -20.215131397995496,
                      8.76652901378781,
                      -12.293369302500848
                    ]
                  ],
                  "r": 0.8943741072722242
                },
                "mtl": 2
              },
              {
                "geom": {
                  "pts": [
                    [
                      -18.868459293554903,
                      8.390458566725695,
                      -12.284961386380164
                    ]
                  ],
                  "r": 0.8943741072722242
                },
                "mtl": 2
              },
              {
                "geom": {
                  "pts": [
                    [
                      -19.06995873500647,
                      8.73497997838963,
                      -11.160328566477714
                    ]
                  ],
                  "r": 0.8943741072722242
                },
                "mtl": 0
              },
              {
                "geom": {
                  "pts": [
                    [
                      -18.110687291962492,
                      8.167318249379855,
                      -11.150917591017363
                    ]
                  ],
                  "r": 0.8943741072722242
                },
                "mtl": 0
              },
              {
                "geom": {
                  "pts": [
                    [
                      -17.946954403917854,
                      7.8030642370682886,
                      -12.261305027532886
                    ]
                  ],
                  "r": 0.8943741072722242
                },
                "mtl": 2
              },
              {
                "geom": {
                  "pts": [
                    [
                      -18.46264076144834,
                      7.321875293337241,
                      -13.421730212763853
                    ]
                  ],
                  "r": 0.8943741072722242
                },
                "mtl": 2
              },
              {
                "geom": {
                  "pts": [
                    [
                      -17.660035325170593,
                      6.561321237714352,
                      -13.381191137336922
                    ]
                  ],
                  "r": 0.8943741072722242
                },
                "mtl": 2
              },
              {
                "geom": {
                  "pts": [
                    [
                      -18.38826941963379,
                      6.905229632331518,
                      -14.523972655197621
                    ]
                  ],
                  "r": 0.8943741072722242
                },
                "mtl": 2
              },
              {
                "geom": {
                  "pts": [
                    [
                      -17.611480035783178,
                      6.093871756658797,
                      -14.524700510139102
                    ]
                  ],
                  "r": 0.8943741072722242
                },
                "mtl": 2
              },
              {
                "geom": {
                  "pts": [
                    [
                      -18.624436992475058,
                      5.461836597353155,
                      -15.707574691787034
                    ]
                  ],
                  "r": 0.8943741072722242
                },
                "mtl": 2
              },
              {
                "geom": {
                  "pts": [
                    [
                      -19.625961140234814,
                      6.817362151530682,
                      -15.6348479640304
                    ]
                  ],
                  "r": 0.8943741072722242
                },
                "mtl": 2
              },
              {
                "geom": {
                  "pts": [
                    [
                      -19.165058792248544,
                      7.716587496768408,
                      -14.541861174245756
                    ]
                  ],
                  "r": 0.8943741072722242
                },
                "mtl": 2
              },
              {
                "geom": {
                  "pts": [
                    [
                      -17.622912844715316,
                      4.10631104317553,
                      -15.7023665617054
                    ]
                  ],
                  "r": 0.8943741072722242
                },
                "mtl": 2
              },
              {
                "geom": {
                  "pts": [
                    [
                      -16.30904159605498,
                      3.656713213121943,
                      -15.698769774634401
                    ]
                  ],
                  "r": 0.8943741072722242
                },
                "mtl": 2
              }
            ],
            "featureCount": 50
          },
          {
            "type": "block",
            "layer": 0,
            "block": 10,
            "features": [
              {
                "geom": {
                  "pts": [
                    [
                      -16.771852747373067,
                      6.610557846914743,
                      -14.537069113370235
                    ]
                  ],
                  "r": 0.8943741072722242
                },
                "mtl": 2
              },
              {
                "geom": {
                  "pts": [
                    [
                      -14.995170347394627,
                      3.207115371832519,
                      -15.684726072935645
                    ]
                  ],
                  "r": 0.8943741072722242
                },
                "mtl": 2
              },
              {
                "geom": {
                  "pts": [
                    [
                      -15.9603445584239,
                      7.387667216697497,
                      -14.478429516184837
                    ]
                  ],
                  "r": 0.8943741072722242
                },
                "mtl": 2
              },
              {
                "geom": {
                  "pts": [
                    [
                      -13.629879081890683,
                      6.771777363944221,
                      -13.354993262786362
                    ]
                  ],
                  "r": 0.8943741072722242
                },
                "mtl": 2
              },
              {
                "geom": {
                  "pts": [
                    [
                      -15.148836369474727,
                      8.164776586480357,
                      -14.53179151183695
                    ]
                  ],
                  "r": 0.8943741072722242
                },
                "mtl": 2
              },
              {
                "geom": {
                  "pts": [
                    [
                      -14.621169544937512,
                      7.300727019825005,
                      -13.395362675696195
                    ]
                  ],
                  "r": 0.8943741072722242
                },
                "mtl": 2
              },
              {
                "geom": {
                  "pts": [
                    [
                      -14.33732818052555,
                      8.941885956263112,
                      -14.52824909700794
                    ]
                  ],
                  "r": 0.8943741072722242
                },
                "mtl": 2
              },
              {
                "geom": {
                  "pts": [
                    [
                      -14.82720149683821,
                      6.830933267381531,
                      -12.250620252776823
                    ]
                  ],
                  "r": 0.8943741072722242
                },
                "mtl": 2
              },
              {
                "geom": {
                  "pts": [
                    [
                      -13.794511681074011,
                      6.390292256936636,
                      -12.237293865547084
                    ]
                  ],
                  "r": 0.8943741072722242
                },
                "mtl": 2
              },
              {
                "geom": {
                  "pts": [
                    [
                      -12.761821876545659,
                      5.949651257727579,
                      -12.222012333829179
                    ]
                  ],
                  "r": 0.8943741072722242
                },
                "mtl": 2
              },
              {
                "geom": {
                  "pts": [
                    [
                      -12.599806804759044,
                      6.543973818205044,
                      -13.352837286979957
                    ]
                  ],
                  "r": 0.8943741072722242
                },
                "mtl": 2
              },
              {
                "geom": {
                  "pts": [
                    [
                      -11.88543713815764,
                      7.018006488190382,
                      -15.615015643331741
                    ]
                  ],
                  "r": 0.8943741072722242
                },
                "mtl": 2
              },
              {
                "geom": {
                  "pts": [
                    [
                      -12.035623932601885,
                      5.5274395785653505,
                      -15.612583064131456
                    ]
                  ],
                  "r": 0.8943741072722242
                },
                "mtl": 2
              },
              {
                "geom": {
                  "pts": [
                    [
                      -8.082180403673833,
                      7.888951094948178,
                      -16.689078968160356
                    ]
                  ],
                  "r": 0.8943741072722242
                },
                "mtl": 2
              },
              {
                "geom": {
                  "pts": [
                    [
                      -9.008839124104039,
                      8.501803086946015,
                      -16.6067402147646
                    ]
                  ],
                  "r": 0.8943741072722242
                },
                "mtl": 2
              },
              {
                "geom": {
                  "pts": [
                    [
                      -9.902424957453604,
                      9.096793708926969,
                      -16.29230820956806
                    ]
                  ],
                  "r": 0.8943741072722242
                },
                "mtl": 2
              },
              {
                "geom": {
                  "pts": [
                    [
                      -11.564476259556288,
                      10.20346404973966,
                      -15.647542252087707
                    ]
                  ],
                  "r": 0.8943741072722242
                },
                "mtl": 2
              },
              {
                "geom": {
                  "pts": [
                    [
                      -11.585063549269137,
                      9.999140318676297,
                      -15.658589935927939
                    ]
                  ],
                  "r": 0.8943741072722242
                },
                "mtl": 2
              },
              {
                "geom": {
                  "pts": [
                    [
                      -12.611298006432847,
                      10.336832341342093,
                      -14.486572329479186
                    ]
                  ],
                  "r": 0.8943741072722242
                },
                "mtl": 2
              },
              {
                "geom": {
                  "pts": [
                    [
                      -7.538276711596742,
                      11.270297024011489,
                      -15.649751307436647
                    ]
                  ],
                  "r": 0.8943741072722242
                },
                "mtl": 2
              },
              {
                "geom": {
                  "pts": [
                    [
                      -5.877001312739704,
                      10.986285076839527,
                      -15.641620762785914
                    ]
                  ],
                  "r": 0.8943741072722242
                },
                "mtl": 2
              },
              {
                "geom": {
                  "pts": [
                    [
                      -5.127436395818064,
                      7.37407276397451,
                      -16.736592041679202
                    ]
                  ],
                  "r": 0.8943741072722242
                },
                "mtl": 2
              },
              {
                "geom": {
                  "pts": [
                    [
                      -7.155521683243632,
                      7.276099091714495,
                      -16.754527475087865
                    ]
                  ],
                  "r": 0.8943741072722242
                },
                "mtl": 2
              },
              {
                "geom": {
                  "pts": [
                    [
                      -6.179515422010468,
                      6.982837765725274,
                      -16.709523504901146
                    ]
                  ],
                  "r": 0.8943741072722242
                },
                "mtl": 2
              },
              {
                "geom": {
                  "pts": [
                    [
                      -2.2532178887957444,
                      6.4815760108742975,
                      -16.798657937050944
                    ]
                  ],
                  "r": 0.8943741072722242
                },
                "mtl": 2
              },
              {
                "geom": {
                  "pts": [
                    [
                      -3.164287634828633,
                      7.123441892166994,
                      -16.76847875391908
                    ]
                  ],
                  "r": 0.8943741072722242
                },
                "mtl": 2
              },
              {
                "geom": {
                  "pts": [
                    [
                      -1.4017521321222304,
                      8.905729894221365,
                      -15.60622082946542
                    ]
                  ],
                  "r": 0.8943741072722242
                },
                "mtl": 2
              },
              {
                "geom": {
                  "pts": [
                    [
                      -0.3924418622583359,
                      8.451610014300204,
                      -15.684748594023201
                    ]
                  ],
                  "r": 0.8943741072722242
                },
                "mtl": 2
              },
              {
                "geom": {
                  "pts": [
                    [
                      -1.1226453999661379,
                      9.073389938521936,
                      -14.501796056615174
                    ]
                  ],
                  "r": 0.8943741072722242
                },
                "mtl": 2
              },
              {
                "geom": {
                  "pts": [
                    [
                      -0.07310558725678873,
                      8.695360823400703,
                      -14.566314106840197
                    ]
                  ],
                  "r": 0.8943741072722242
                },
                "mtl": 2
              },
              {
                "geom": {
                  "pts": [
                    [
                      -0.7208071022974771,
                      7.840082864510087,
                      -13.387574871275032
                    ]
                  ],
                  "r": 0.8943741072722242
                },
                "mtl": 2
              },
              {
                "geom": {
                  "pts": [
                    [
                      0.7262250914856772,
                      7.493834917564186,
                      -13.397969374997901
                    ]
                  ],
                  "r": 0.8943741072722242
                },
                "mtl": 2
              },
              {
                "geom": {
                  "pts": [
                    [
                      1.6039763458699396,
                      8.689663727752531,
                      -14.540952643124992
                    ]
                  ],
                  "r": 0.8943741072722242
                },
                "mtl": 2
              },
              {
                "geom": {
                  "pts": [
                    [
                      1.809590121696214,
                      7.791769011188185,
                      -13.352835668533958
                    ]
                  ],
                  "r": 0.8943741072722242
                },
                "mtl": 2
              },
              {
                "geom": {
                  "pts": [
                    [
                      1.2809559686411953,
                      6.389781834487584,
                      -12.2501706745378
                    ]
                  ],
                  "r": 0.8943741072722242
                },
                "mtl": 2
              },
              {
                "geom": {
                  "pts": [
                    [
                      3.2810582789966736,
                      8.683966620868521,
                      -14.52772548858007
                    ]
                  ],
                  "r": 0.8943741072722242
                },
                "mtl": 2
              },
              {
                "geom": {
                  "pts": [
                    [
                      4.245117836969259,
                      8.139595348659814,
                      -14.563229729373688
                    ]
                  ],
                  "r": 0.8943741072722242
                },
                "mtl": 2
              },
              {
                "geom": {
                  "pts": [
                    [
                      2.910753084282902,
                      7.789108304398351,
                      -15.625302150073233
                    ]
                  ],
                  "r": 0.8943741072722242
                },
                "mtl": 2
              },
              {
                "geom": {
                  "pts": [
                    [
                      1.259155611012286,
                      8.120359159349327,
                      -15.619560959770514
                    ]
                  ],
                  "r": 0.8943741072722242
                },
                "mtl": 2
              },
              {
                "geom": {
                  "pts": [
                    [
                      0.34873388171637876,
                      5.780125656903445,
                      -16.778417013599913
                    ]
                  ],
                  "r": 0.8943741072722242
                },
                "mtl": 2
              },
              {
                "geom": {
                  "pts": [
                    [
                      1.6497097725903576,
                      5.429400479917973,
                      -16.79416751747755
                    ]
                  ],
                  "r": 0.8943741072722242
                },
                "mtl": 2
              },
              {
                "geom": {
                  "pts": [
                    [
                      2.9506856634643475,
                      5.078675302932493,
                      -16.764167001183115
                    ]
                  ],
                  "r": 0.8943741072722242
                },
                "mtl": 2
              },
              {
                "geom": {
                  "pts": [
                    [
                      3.927301335034583,
                      7.310533551014886,
                      -15.634773453794011
                    ]
                  ],
                  "r": 0.8943741072722242
                },
                "mtl": 2
              },
              {
                "geom": {
                  "pts": [
                    [
                      4.251661554338337,
                      4.727950114711283,
                      -16.744792021778018
                    ]
                  ],
                  "r": 0.8943741072722242
                },
                "mtl": 2
              },
              {
                "geom": {
                  "pts": [
                    [
                      4.943849574550407,
                      6.8319587976314216,
                      -15.641019558101739
                    ]
                  ],
                  "r": 0.8943741072722242
                },
                "mtl": 2
              },
              {
                "geom": {
                  "pts": [
                    [
                      5.862207952708198,
                      6.1851666678011785,
                      -15.651308684531248
                    ]
                  ],
                  "r": 0.8943741072722242
                },
                "mtl": 2
              },
              {
                "geom": {
                  "pts": [
                    [
                      6.31652429156484,
                      6.737045761206105,
                      -14.504248345195982
                    ]
                  ],
                  "r": 0.8943741072722242
                },
                "mtl": 2
              },
              {
                "geom": {
                  "pts": [
                    [
                      7.423871199423693,
                      5.878867445961203,
                      -14.476654876430404
                    ]
                  ],
                  "r": 0.8943741072722242
                },
                "mtl": 2
              },
              {
                "geom": {
                  "pts": [
                    [
                      6.26011721773303,
                      6.570575627723183,
                      -13.39696469035441
                    ]
                  ],
                  "r": 0.8943741072722242
                },
                "mtl": 2
              },
              {
                "geom": {
                  "pts": [
                    [
                      7.5624814446348605,
                      5.830214404629899,
                      -13.351604209431478
                    ]
                  ],
                  "r": 0.8943741072722242
                },
                "mtl": 2
              }
            ],
            "featureCount": 50
          },
          {
            "type": "block",
            "layer": 0,
            "block": 11,
            "features": [
              {
                "geom": {
                  "pts": [
                    [
                      8.53121809604669,
                      5.0206891307162005,
                      -14.483190037936827
                    ]
                  ],
                  "r": 0.8943741072722242
                },
                "mtl": 2
              },
              {
                "geom": {
                  "pts": [
                    [
                      8.864845671536692,
                      5.089853181536516,
                      -13.359467511615403
                    ]
                  ],
                  "r": 0.8943741072722242
                },
                "mtl": 2
              },
              {
                "geom": {
                  "pts": [
                    [
                      9.638564992669686,
                      4.162510815471197,
                      -14.462481363018384
                    ]
                  ],
                  "r": 0.8943741072722242
                },
                "mtl": 2
              },
              {
                "geom": {
                  "pts": [
                    [
                      8.19016713681533,
                      3.7606791919007274,
                      -15.62306693899106
                    ]
                  ],
                  "r": 0.8943741072722242
                },
                "mtl": 2
              },
              {
                "geom": {
                  "pts": [
                    [
                      7.0261875391438355,
                      4.9729229354689215,
                      -15.648004627022642
                    ]
                  ],
                  "r": 0.8943741072722242
                },
                "mtl": 2
              },
              {
                "geom": {
                  "pts": [
                    [
                      5.264996687458645,
                      4.2954964475388175,
                      -16.730728247234172
                    ]
                  ],
                  "r": 0.8943741072722242
                },
                "mtl": 2
              },
              {
                "geom": {
                  "pts": [
                    [
                      6.069050594063519,
                      3.5106768201489755,
                      -16.742920254690134
                    ]
                  ],
                  "r": 0.8943741072722242
                },
                "mtl": 2
              },
              {
                "geom": {
                  "pts": [
                    [
                      6.873104500668381,
                      2.7258572039950844,
                      -16.69201581442615
                    ]
                  ],
                  "r": 0.8943741072722242
                },
                "mtl": 2
              },
              {
                "geom": {
                  "pts": [
                    [
                      7.6771583960374095,
                      1.9410375878410793,
                      -16.748325857471666
                    ]
                  ],
                  "r": 0.8943741072722242
                },
                "mtl": 2
              },
              {
                "geom": {
                  "pts": [
                    [
                      9.038773840139747,
                      3.0758683648275964,
                      -15.6493699165221
                    ]
                  ],
                  "r": 0.8943741072722242
                },
                "mtl": 2
              },
              {
                "geom": {
                  "pts": [
                    [
                      8.658939471332094,
                      1.397253243022339,
                      -16.714122058612357
                    ]
                  ],
                  "r": 0.8943741072722242
                },
                "mtl": 2
              },
              {
                "geom": {
                  "pts": [
                    [
                      9.887380543464152,
                      2.3910575377544583,
                      -15.655457474842246
                    ]
                  ],
                  "r": 0.8943741072722242
                },
                "mtl": 2
              },
              {
                "geom": {
                  "pts": [
                    [
                      9.640720535390923,
                      0.8534688982036988,
                      -16.76933312881925
                    ]
                  ],
                  "r": 0.8943741072722242
                },
                "mtl": 2
              },
              {
                "geom": {
                  "pts": [
                    [
                      10.675536343576065,
                      1.1171740475625125,
                      -15.638059255780364
                    ]
                  ],
                  "r": 0.8943741072722242
                },
                "mtl": 2
              },
              {
                "geom": {
                  "pts": [
                    [
                      10.29775540603377,
                      -0.046739663051651205,
                      -16.76259276070413
                    ]
                  ],
                  "r": 0.8943741072722242
                },
                "mtl": 2
              },
              {
                "geom": {
                  "pts": [
                    [
                      11.463692154923832,
                      -0.1567094426294403,
                      -15.622723938164254
                    ]
                  ],
                  "r": 0.8943741072722242
                },
                "mtl": 2
              },
              {
                "geom": {
                  "pts": [
                    [
                      10.954790276676619,
                      -0.9469482130711673,
                      -16.733605967662626
                    ]
                  ],
                  "r": 0.8943741072722242
                },
                "mtl": 2
              },
              {
                "geom": {
                  "pts": [
                    [
                      12.251847955035732,
                      -1.4305929328214966,
                      -15.60793983856752
                    ]
                  ],
                  "r": 0.8943741072722242
                },
                "mtl": 2
              },
              {
                "geom": {
                  "pts": [
                    [
                      11.399448453816852,
                      -2.35762224547756,
                      -16.745430306705927
                    ]
                  ],
                  "r": 0.8943741072722242
                },
                "mtl": 2
              },
              {
                "geom": {
                  "pts": [
                    [
                      12.50165207011512,
                      -2.5258000492408894,
                      -15.618452111668162
                    ]
                  ],
                  "r": 0.8943741072722242
                },
                "mtl": 2
              },
              {
                "geom": {
                  "pts": [
                    [
                      11.844106630957086,
                      -3.7682962778838465,
                      -16.727070751293628
                    ]
                  ],
                  "r": 0.8943741072722242
                },
                "mtl": 2
              },
              {
                "geom": {
                  "pts": [
                    [
                      12.75145618519452,
                      -3.621007176896223,
                      -15.629752300515651
                    ]
                  ],
                  "r": 0.8943741072722242
                },
                "mtl": 2
              },
              {
                "geom": {
                  "pts": [
                    [
                      12.28876480809732,
                      -5.178970310290236,
                      -16.70517472678402
                    ]
                  ],
                  "r": 0.8943741072722242
                },
                "mtl": 2
              },
              {
                "geom": {
                  "pts": [
                    [
                      13.882350356570505,
                      -4.853336630346455,
                      -15.628295836272267
                    ]
                  ],
                  "r": 0.8943741072722242
                },
                "mtl": 2
              },
              {
                "geom": {
                  "pts": [
                    [
                      13.50204456496864,
                      -6.348779002441686,
                      -16.773918625237314
                    ]
                  ],
                  "r": 0.8943741072722242
                },
                "mtl": 2
              },
              {
                "geom": {
                  "pts": [
                    [
                      15.013244516710634,
                      -6.085666095032627,
                      -15.585506023654078
                    ]
                  ],
                  "r": 0.8943741072722242
                },
                "mtl": 2
              },
              {
                "geom": {
                  "pts": [
                    [
                      15.188462943557823,
                      -5.390179182667419,
                      -14.487829450551715
                    ]
                  ],
                  "r": 0.8943741072722242
                },
                "mtl": 2
              },
              {
                "geom": {
                  "pts": [
                    [
                      16.07647642172829,
                      -6.067450728148466,
                      -14.479940897867063
                    ]
                  ],
                  "r": 0.8943741072722242
                },
                "mtl": 2
              },
              {
                "geom": {
                  "pts": [
                    [
                      16.502554605997855,
                      -6.830308426305633,
                      -15.626879051387165
                    ]
                  ],
                  "r": 0.8943741072722242
                },
                "mtl": 2
              },
              {
                "geom": {
                  "pts": [
                    [
                      17.08626810306203,
                      -6.560162895741818,
                      -14.528888966092737
                    ]
                  ],
                  "r": 0.8943741072722242
                },
                "mtl": 2
              },
              {
                "geom": {
                  "pts": [
                    [
                      16.1600178284553,
                      -5.96424097863218,
                      -13.377714900490531
                    ]
                  ],
                  "r": 0.8943741072722242
                },
                "mtl": 2
              },
              {
                "geom": {
                  "pts": [
                    [
                      17.08495206976509,
                      -6.602160377997276,
                      -13.413894794484314
                    ]
                  ],
                  "r": 0.8943741072722242
                },
                "mtl": 2
              },
              {
                "geom": {
                  "pts": [
                    [
                      18.09605978439579,
                      -7.052875052099336,
                      -14.469828065468558
                    ]
                  ],
                  "r": 0.8943741072722242
                },
                "mtl": 2
              },
              {
                "geom": {
                  "pts": [
                    [
                      17.991864695285077,
                      -7.574950768814477,
                      -15.63856120034843
                    ]
                  ],
                  "r": 0.8943741072722242
                },
                "mtl": 2
              },
              {
                "geom": {
                  "pts": [
                    [
                      15.676651533207265,
                      -8.90221412367394,
                      -16.70015772248799
                    ]
                  ],
                  "r": 0.8943741072722242
                },
                "mtl": 2
              },
              {
                "geom": {
                  "pts": [
                    [
                      14.715324333075818,
                      -7.518587694593241,
                      -16.74488899138157
                    ]
                  ],
                  "r": 0.8943741072722242
                },
                "mtl": 2
              },
              {
                "geom": {
                  "pts": [
                    [
                      16.63797873333871,
                      -10.285840563990476,
                      -16.67148643040694
                    ]
                  ],
                  "r": 0.8943741072722242
                },
                "mtl": 2
              },
              {
                "geom": {
                  "pts": [
                    [
                      18.820769528026972,
                      -8.273762618046154,
                      -15.639116025582195
                    ]
                  ],
                  "r": 0.8943741072722242
                },
                "mtl": 2
              },
              {
                "geom": {
                  "pts": [
                    [
                      18.985309757241264,
                      -7.702840232499855,
                      -14.49203891887206
                    ]
                  ],
                  "r": 0.8943741072722242
                },
                "mtl": 2
              },
              {
                "geom": {
                  "pts": [
                    [
                      18.009886311074897,
                      -7.2400797885982096,
                      -13.387037670643892
                    ]
                  ],
                  "r": 0.8943741072722242
                },
                "mtl": 2
              },
              {
                "geom": {
                  "pts": [
                    [
                      18.673392214336825,
                      -8.13218345528962,
                      -13.385613986789824
                    ]
                  ],
                  "r": 0.8943741072722242
                },
                "mtl": 2
              },
              {
                "geom": {
                  "pts": [
                    [
                      17.857710736478516,
                      -7.481724897233054,
                      -12.252714528758395
                    ]
                  ],
                  "r": 0.8943741072722242
                },
                "mtl": 2
              },
              {
                "geom": {
                  "pts": [
                    [
                      17.08681345778621,
                      -6.84193833461705,
                      -11.145415937580434
                    ]
                  ],
                  "r": 0.8943741072722242
                },
                "mtl": 0
              },
              {
                "geom": {
                  "pts": [
                    [
                      17.206051166578916,
                      -7.570761603641327,
                      -10.032405253838638
                    ]
                  ],
                  "r": 0.8943741072722242
                },
                "mtl": 0
              },
              {
                "geom": {
                  "pts": [
                    [
                      16.264671138229858,
                      -5.70381475531107,
                      -11.092197112678905
                    ]
                  ],
                  "r": 0.8943741072722242
                },
                "mtl": 0
              },
              {
                "geom": {
                  "pts": [
                    [
                      16.65372363894031,
                      -6.307093023047531,
                      -12.226850060941619
                    ]
                  ],
                  "r": 0.8943741072722242
                },
                "mtl": 2
              },
              {
                "geom": {
                  "pts": [
                    [
                      15.449736541402103,
                      -5.132461137626171,
                      -12.231626890594404
                    ]
                  ],
                  "r": 0.8943741072722242
                },
                "mtl": 2
              },
              {
                "geom": {
                  "pts": [
                    [
                      15.442528829909364,
                      -4.565691176005197,
                      -11.089703046246271
                    ]
                  ],
                  "r": 0.8943741072722242
                },
                "mtl": 0
              },
              {
                "geom": {
                  "pts": [
                    [
                      15.863148365858692,
                      -4.69680272353478,
                      -9.989440018132843
                    ]
                  ],
                  "r": 0.8943741072722242
                },
                "mtl": 0
              },
              {
                "geom": {
                  "pts": [
                    [
                      14.678811959580651,
                      -3.7602102707932406,
                      -8.847480581688359
                    ]
                  ],
                  "r": 0.8943741072722242
                },
                "mtl": 0
              }
            ],
            "featureCount": 50
          },
          {
            "type": "block",
            "layer": 0,
            "block": 12,
            "features": [
              {
                "geom": {
                  "pts": [
                    [
                      12.60963318189937,
                      -3.028425174048575,
                      -7.7756875411480255
                    ]
                  ],
                  "r": 0.8943741072722242
                },
                "mtl": 0
              },
              {
                "geom": {
                  "pts": [
                    [
                      10.976635353010888,
                      -2.4734917705954875,
                      -7.565809197462707
                    ]
                  ],
                  "r": 0.8943741072722242
                },
                "mtl": 0
              },
              {
                "geom": {
                  "pts": [
                    [
                      11.93903466724966,
                      -1.8621962704406183,
                      -7.631816862132602
                    ]
                  ],
                  "r": 0.8943741072722242
                },
                "mtl": 0
              },
              {
                "geom": {
                  "pts": [
                    [
                      10.71674633841868,
                      -1.8111856432323932,
                      -7.545267706655452
                    ]
                  ],
                  "r": 0.8943741072722242
                },
                "mtl": 0
              },
              {
                "geom": {
                  "pts": [
                    [
                      9.624402522501752,
                      -2.091328085323636,
                      -7.468427372262467
                    ]
                  ],
                  "r": 0.8943741072722242
                },
                "mtl": 0
              },
              {
                "geom": {
                  "pts": [
                    [
                      10.01423603877214,
                      -3.0847872819861943,
                      -7.454912298346739
                    ]
                  ],
                  "r": 0.8943741072722242
                },
                "mtl": 0
              },
              {
                "geom": {
                  "pts": [
                    [
                      8.312127181065964,
                      3.7162747646546452,
                      -7.761754017218053
                    ]
                  ],
                  "r": 0.8943741072722242
                },
                "mtl": 0
              },
              {
                "geom": {
                  "pts": [
                    [
                      7.2520277764156145,
                      5.724328959692208,
                      -8.864779232032141
                    ]
                  ],
                  "r": 0.8943741072722242
                },
                "mtl": 0
              },
              {
                "geom": {
                  "pts": [
                    [
                      6.85984029221377,
                      6.775656026247403,
                      -10.011174856393385
                    ]
                  ],
                  "r": 0.8943741072722242
                },
                "mtl": 0
              },
              {
                "geom": {
                  "pts": [
                    [
                      6.73247070033195,
                      6.8188981154655695,
                      -11.146145548124355
                    ]
                  ],
                  "r": 0.8943741072722242
                },
                "mtl": 0
              },
              {
                "geom": {
                  "pts": [
                    [
                      6.749119665348369,
                      6.592223492319643,
                      -12.232558553148886
                    ]
                  ],
                  "r": 0.8943741072722242
                },
                "mtl": 2
              },
              {
                "geom": {
                  "pts": [
                    [
                      7.863811800336884,
                      6.451134965670436,
                      -12.241751052114907
                    ]
                  ],
                  "r": 0.8943741072722242
                },
                "mtl": 2
              },
              {
                "geom": {
                  "pts": [
                    [
                      5.209177394941844,
                      7.595224087686945,
                      -14.477667090962488
                    ]
                  ],
                  "r": 0.8943741072722242
                },
                "mtl": 2
              },
              {
                "geom": {
                  "pts": [
                    [
                      8.978503924089553,
                      6.310046450257072,
                      -12.229521127760925
                    ]
                  ],
                  "r": 0.8943741072722242
                },
                "mtl": 2
              },
              {
                "geom": {
                  "pts": [
                    [
                      7.9223809673937495,
                      7.729094509677044,
                      -11.183613375385061
                    ]
                  ],
                  "r": 0.8943741072722242
                },
                "mtl": 0
              },
              {
                "geom": {
                  "pts": [
                    [
                      9.67766389383592,
                      8.070322332511704,
                      -11.171069026748686
                    ]
                  ],
                  "r": 0.8943741072722242
                },
                "mtl": 0
              },
              {
                "geom": {
                  "pts": [
                    [
                      9.112291234455538,
                      8.639290903888417,
                      -11.17695503367928
                    ]
                  ],
                  "r": 0.8943741072722242
                },
                "mtl": 0
              },
              {
                "geom": {
                  "pts": [
                    [
                      7.621687572346769,
                      9.478307321300285,
                      -10.070617079353891
                    ]
                  ],
                  "r": 0.8943741072722242
                },
                "mtl": 0
              },
              {
                "geom": {
                  "pts": [
                    [
                      7.24076393228027,
                      8.126981673773848,
                      -10.029194538145726
                    ]
                  ],
                  "r": 0.8943741072722242
                },
                "mtl": 0
              },
              {
                "geom": {
                  "pts": [
                    [
                      8.229586450876248,
                      8.230006582229414,
                      -8.930392322134852
                    ]
                  ],
                  "r": 0.8943741072722242
                },
                "mtl": 0
              },
              {
                "geom": {
                  "pts": [
                    [
                      8.71836579934242,
                      9.4828454047338,
                      -8.956834537455538
                    ]
                  ],
                  "r": 0.8943741072722242
                },
                "mtl": 0
              },
              {
                "geom": {
                  "pts": [
                    [
                      8.002611212413257,
                      10.82963296882673,
                      -10.057152266986414
                    ]
                  ],
                  "r": 0.8943741072722242
                },
                "mtl": 0
              },
              {
                "geom": {
                  "pts": [
                    [
                      9.207145136572736,
                      10.73568421600235,
                      -8.945736284035636
                    ]
                  ],
                  "r": 0.8943741072722242
                },
                "mtl": 0
              },
              {
                "geom": {
                  "pts": [
                    [
                      8.912519845126477,
                      11.482016240186763,
                      -10.0551537502028
                    ]
                  ],
                  "r": 0.8943741072722242
                },
                "mtl": 0
              },
              {
                "geom": {
                  "pts": [
                    [
                      10.22067472864624,
                      9.954583432105311,
                      -10.092423365833284
                    ]
                  ],
                  "r": 0.8943741072722242
                },
                "mtl": 0
              },
              {
                "geom": {
                  "pts": [
                    [
                      10.623230334573485,
                      8.511811616348194,
                      -10.079035923413983
                    ]
                  ],
                  "r": 0.8943741072722242
                },
                "mtl": 0
              },
              {
                "geom": {
                  "pts": [
                    [
                      10.088056295576141,
                      7.024688957140454,
                      -11.193906719375121
                    ]
                  ],
                  "r": 0.8943741072722242
                },
                "mtl": 0
              },
              {
                "geom": {
                  "pts": [
                    [
                      11.025785951736577,
                      7.069039800591182,
                      -10.058615856506892
                    ]
                  ],
                  "r": 0.8943741072722242
                },
                "mtl": 0
              },
              {
                "geom": {
                  "pts": [
                    [
                      10.498448697316388,
                      5.979055593005148,
                      -11.151153109199445
                    ]
                  ],
                  "r": 0.8943741072722242
                },
                "mtl": 0
              },
              {
                "geom": {
                  "pts": [
                    [
                      9.777567043402158,
                      5.7015136222818565,
                      -12.236081896374822
                    ]
                  ],
                  "r": 0.8943741072722242
                },
                "mtl": 2
              },
              {
                "geom": {
                  "pts": [
                    [
                      10.457675563776082,
                      4.368980055636759,
                      -12.252799737197156
                    ]
                  ],
                  "r": 0.8943741072722242
                },
                "mtl": 2
              },
              {
                "geom": {
                  "pts": [
                    [
                      9.728119537191748,
                      4.414897941398859,
                      -13.335073237401723
                    ]
                  ],
                  "r": 0.8943741072722242
                },
                "mtl": 2
              },
              {
                "geom": {
                  "pts": [
                    [
                      10.371096768199584,
                      3.2301837070039445,
                      -13.365602944391163
                    ]
                  ],
                  "r": 0.8943741072722242
                },
                "mtl": 2
              },
              {
                "geom": {
                  "pts": [
                    [
                      10.308536535340018,
                      2.928634971212094,
                      -14.512101065760513
                    ]
                  ],
                  "r": 0.8943741072722242
                },
                "mtl": 2
              },
              {
                "geom": {
                  "pts": [
                    [
                      10.978508078010329,
                      1.69475912695299,
                      -14.49365609617479
                    ]
                  ],
                  "r": 0.8943741072722242
                },
                "mtl": 2
              },
              {
                "geom": {
                  "pts": [
                    [
                      11.014073987971573,
                      2.045469461373086,
                      -13.353690921235348
                    ]
                  ],
                  "r": 0.8943741072722242
                },
                "mtl": 2
              },
              {
                "geom": {
                  "pts": [
                    [
                      11.137784084150004,
                      3.036446500227505,
                      -12.252133040312566
                    ]
                  ],
                  "r": 0.8943741072722242
                },
                "mtl": 2
              },
              {
                "geom": {
                  "pts": [
                    [
                      11.817892604523927,
                      1.7039129448181445,
                      -12.315184747601565
                    ]
                  ],
                  "r": 0.8943741072722242
                },
                "mtl": 2
              },
              {
                "geom": {
                  "pts": [
                    [
                      11.657051218979419,
                      0.8607552269781721,
                      -13.41048280171473
                    ]
                  ],
                  "r": 0.8943741072722242
                },
                "mtl": 2
              },
              {
                "geom": {
                  "pts": [
                    [
                      11.648479609444806,
                      0.4608832939297237,
                      -14.479078746196707
                    ]
                  ],
                  "r": 0.8943741072722242
                },
                "mtl": 2
              },
              {
                "geom": {
                  "pts": [
                    [
                      12.318451152115117,
                      -0.7729925503293837,
                      -14.48025401230545
                    ]
                  ],
                  "r": 0.8943741072722242
                },
                "mtl": 2
              },
              {
                "geom": {
                  "pts": [
                    [
                      12.779202018295932,
                      -1.7851146042977972,
                      -14.521686497355564
                    ]
                  ],
                  "r": 0.8943741072722242
                },
                "mtl": 2
              },
              {
                "geom": {
                  "pts": [
                    [
                      13.023983986810029,
                      -2.8817122140294296,
                      -14.492789226322877
                    ]
                  ],
                  "r": 0.8943741072722242
                },
                "mtl": 2
              },
              {
                "geom": {
                  "pts": [
                    [
                      13.260914788851796,
                      -2.5863335584639655,
                      -13.33716446165249
                    ]
                  ],
                  "r": 0.8943741072722242
                },
                "mtl": 2
              },
              {
                "geom": {
                  "pts": [
                    [
                      13.908593438926287,
                      -3.4914069980135,
                      -13.363175453694826
                    ]
                  ],
                  "r": 0.8943741072722242
                },
                "mtl": 2
              },
              {
                "geom": {
                  "pts": [
                    [
                      13.38397560987743,
                      -2.5003076793423844,
                      -12.216355192993294
                    ]
                  ],
                  "r": 0.8943741072722242
                },
                "mtl": 2
              },
              {
                "geom": {
                  "pts": [
                    [
                      12.943005680995112,
                      -1.5086732418116633,
                      -13.41885340442573
                    ]
                  ],
                  "r": 0.8943741072722242
                },
                "mtl": 2
              },
              {
                "geom": {
                  "pts": [
                    [
                      12.300028449987266,
                      -0.3239590074167456,
                      -13.391338046253107
                    ]
                  ],
                  "r": 0.8943741072722242
                },
                "mtl": 2
              },
              {
                "geom": {
                  "pts": [
                    [
                      12.339920265484528,
                      0.3025060663526522,
                      -12.290907214092353
                    ]
                  ],
                  "r": 0.8943741072722242
                },
                "mtl": 2
              },
              {
                "geom": {
                  "pts": [
                    [
                      12.861947937680974,
                      -1.0989008008768957,
                      -12.25880626349216
                    ]
                  ],
                  "r": 0.8943741072722242
                },
                "mtl": 2
              }
            ],
            "featureCount": 50
          },
          {
            "type": "block",
            "layer": 0,
            "block": 13,
            "features": [
              {
                "geom": {
                  "pts": [
                    [
                      13.418081656353941,
                      -0.8408567924283477,
                      -11.153914376951954
                    ]
                  ],
                  "r": 0.8943741072722242
                },
                "mtl": 0
              },
              {
                "geom": {
                  "pts": [
                    [
                      13.037919110675379,
                      0.607730432536648,
                      -11.149681982932552
                    ]
                  ],
                  "r": 0.8943741072722242
                },
                "mtl": 0
              },
              {
                "geom": {
                  "pts": [
                    [
                      12.657756553760946,
                      2.056317646265699,
                      -11.190869112254877
                    ]
                  ],
                  "r": 0.8943741072722242
                },
                "mtl": 0
              },
              {
                "geom": {
                  "pts": [
                    [
                      13.755347974922028,
                      1.1917953984003489,
                      -10.015309752756941
                    ]
                  ],
                  "r": 0.8943741072722242
                },
                "mtl": 0
              },
              {
                "geom": {
                  "pts": [
                    [
                      13.884201272774188,
                      0.07562277089622967,
                      -10.030259880225099
                    ]
                  ],
                  "r": 0.8943741072722242
                },
                "mtl": 0
              },
              {
                "geom": {
                  "pts": [
                    [
                      14.013054570626359,
                      -1.0405498566078932,
                      -9.997134741335552
                    ]
                  ],
                  "r": 0.8943741072722242
                },
                "mtl": 0
              },
              {
                "geom": {
                  "pts": [
                    [
                      13.798244213268374,
                      -2.2894440173933397,
                      -11.106679598404805
                    ]
                  ],
                  "r": 0.8943741072722242
                },
                "mtl": 0
              },
              {
                "geom": {
                  "pts": [
                    [
                      14.403200612220779,
                      -2.08206913355732,
                      -9.994222073446018
                    ]
                  ],
                  "r": 0.8943741072722242
                },
                "mtl": 0
              },
              {
                "geom": {
                  "pts": [
                    [
                      14.620386521588868,
                      -3.4275675966992165,
                      -11.093969242470473
                    ]
                  ],
                  "r": 0.8943741072722242
                },
                "mtl": 0
              },
              {
                "geom": {
                  "pts": [
                    [
                      15.133174489039735,
                      -3.38943593416402,
                      -10.00067293174619
                    ]
                  ],
                  "r": 0.8943741072722242
                },
                "mtl": 0
              },
              {
                "geom": {
                  "pts": [
                    [
                      14.41685607563976,
                      -3.81638441410225,
                      -12.21731388908223
                    ]
                  ],
                  "r": 0.8943741072722242
                },
                "mtl": 2
              },
              {
                "geom": {
                  "pts": [
                    [
                      14.5562720890008,
                      -4.396480426327201,
                      -13.34271311174381
                    ]
                  ],
                  "r": 0.8943741072722242
                },
                "mtl": 2
              },
              {
                "geom": {
                  "pts": [
                    [
                      13.59213961032525,
                      -3.81126109989291,
                      -14.506387478191474
                    ]
                  ],
                  "r": 0.8943741072722242
                },
                "mtl": 2
              },
              {
                "geom": {
                  "pts": [
                    [
                      14.390301276941543,
                      -4.600720146898081,
                      -14.498102303369539
                    ]
                  ],
                  "r": 0.8943741072722242
                },
                "mtl": 2
              },
              {
                "geom": {
                  "pts": [
                    [
                      15.358144958728047,
                      -5.180360702479638,
                      -13.36203022484659
                    ]
                  ],
                  "r": 0.8943741072722242
                },
                "mtl": 2
              },
              {
                "geom": {
                  "pts": [
                    [
                      14.249381400485184,
                      -2.4239235014088396,
                      -8.850055940743374
                    ]
                  ],
                  "r": 0.8943741072722242
                },
                "mtl": 0
              },
              {
                "geom": {
                  "pts": [
                    [
                      13.819950830153848,
                      -1.0876367320244387,
                      -8.932295950663905
                    ]
                  ],
                  "r": 0.8943741072722242
                },
                "mtl": 0
              },
              {
                "geom": {
                  "pts": [
                    [
                      12.907652982630102,
                      -1.371351468343647,
                      -7.773201361210728
                    ]
                  ],
                  "r": 0.8943741072722242
                },
                "mtl": 0
              },
              {
                "geom": {
                  "pts": [
                    [
                      11.80909015433561,
                      -1.531043212377095,
                      -7.664741995945281
                    ]
                  ],
                  "r": 0.8943741072722242
                },
                "mtl": 0
              },
              {
                "geom": {
                  "pts": [
                    [
                      12.817636925338494,
                      0.31155535705307585,
                      -7.823920345393471
                    ]
                  ],
                  "r": 0.8943741072722242
                },
                "mtl": 0
              },
              {
                "geom": {
                  "pts": [
                    [
                      12.901433981488408,
                      -1.2509007702858523,
                      -7.751420945864956
                    ]
                  ],
                  "r": 0.8943741072722242
                },
                "mtl": 0
              },
              {
                "geom": {
                  "pts": [
                    [
                      13.603384353506042,
                      0.39474133995929467,
                      -8.880951238225398
                    ]
                  ],
                  "r": 0.8943741072722242
                },
                "mtl": 0
              },
              {
                "geom": {
                  "pts": [
                    [
                      13.386817876858226,
                      1.8771194231789725,
                      -8.916524763595016
                    ]
                  ],
                  "r": 0.8943741072722242
                },
                "mtl": 0
              },
              {
                "geom": {
                  "pts": [
                    [
                      12.72762085681104,
                      1.9944621712139579,
                      -7.804035212607336
                    ]
                  ],
                  "r": 0.8943741072722242
                },
                "mtl": 0
              },
              {
                "geom": {
                  "pts": [
                    [
                      10.937366340990607,
                      3.788514069157995,
                      -7.736394675998766
                    ]
                  ],
                  "r": 0.8943741072722242
                },
                "mtl": 0
              },
              {
                "geom": {
                  "pts": [
                    [
                      9.50480649103751,
                      4.622814584485179,
                      -7.741722504220622
                    ]
                  ],
                  "r": 0.8943741072722242
                },
                "mtl": 0
              },
              {
                "geom": {
                  "pts": [
                    [
                      7.740807113645931,
                      6.977167770960865,
                      -8.881927072011596
                    ]
                  ],
                  "r": 0.8943741072722242
                },
                "mtl": 0
              },
              {
                "geom": {
                  "pts": [
                    [
                      9.998208079495786,
                      8.069563889785643,
                      -8.912485437839312
                    ]
                  ],
                  "r": 0.8943741072722242
                },
                "mtl": 0
              },
              {
                "geom": {
                  "pts": [
                    [
                      9.602676613652172,
                      9.402624047276078,
                      -8.93877107879625
                    ]
                  ],
                  "r": 0.8943741072722242
                },
                "mtl": 0
              },
              {
                "geom": {
                  "pts": [
                    [
                      9.818119122719004,
                      11.3973552366266,
                      -10.088352166635225
                    ]
                  ],
                  "r": 0.8943741072722242
                },
                "mtl": 0
              },
              {
                "geom": {
                  "pts": [
                    [
                      10.393739545339375,
                      6.736503721059365,
                      -8.956437911889346
                    ]
                  ],
                  "r": 0.8943741072722242
                },
                "mtl": 0
              },
              {
                "geom": {
                  "pts": [
                    [
                      10.977580187345747,
                      5.839025169351299,
                      -8.924216579081182
                    ]
                  ],
                  "r": 0.8943741072722242
                },
                "mtl": 0
              },
              {
                "geom": {
                  "pts": [
                    [
                      12.090368159410813,
                      5.773541737642923,
                      -10.041233506445195
                    ]
                  ],
                  "r": 0.8943741072722242
                },
                "mtl": 0
              },
              {
                "geom": {
                  "pts": [
                    [
                      11.792176180428571,
                      5.08157747949554,
                      -8.869890051333583
                    ]
                  ],
                  "r": 0.8943741072722242
                },
                "mtl": 0
              },
              {
                "geom": {
                  "pts": [
                    [
                      13.15495036708504,
                      4.478043685930609,
                      -10.070508952073896
                    ]
                  ],
                  "r": 0.8943741072722242
                },
                "mtl": 0
              },
              {
                "geom": {
                  "pts": [
                    [
                      11.21821799028847,
                      4.671476277425367,
                      -11.10623608933828
                    ]
                  ],
                  "r": 0.8943741072722242
                },
                "mtl": 0
              },
              {
                "geom": {
                  "pts": [
                    [
                      11.937987272024698,
                      3.3638969618454797,
                      -11.163202528819692
                    ]
                  ],
                  "r": 0.8943741072722242
                },
                "mtl": 0
              },
              {
                "geom": {
                  "pts": [
                    [
                      13.497641367981828,
                      3.424140664644532,
                      -9.989432364803454
                    ]
                  ],
                  "r": 0.8943741072722242
                },
                "mtl": 0
              },
              {
                "geom": {
                  "pts": [
                    [
                      13.626494665833988,
                      2.3079680371404128,
                      -10.013176510630577
                    ]
                  ],
                  "r": 0.8943741072722242
                },
                "mtl": 0
              },
              {
                "geom": {
                  "pts": [
                    [
                      13.170251388974563,
                      3.3594974951628127,
                      -8.88800430245176
                    ]
                  ],
                  "r": 0.8943741072722242
                },
                "mtl": 0
              },
              {
                "geom": {
                  "pts": [
                    [
                      12.369926179707836,
                      2.954213542594866,
                      -7.803138024324214
                    ]
                  ],
                  "r": 0.8943741072722242
                },
                "mtl": 0
              },
              {
                "geom": {
                  "pts": [
                    [
                      12.606772162275536,
                      4.324129778403845,
                      -8.87543845454331
                    ]
                  ],
                  "r": 0.8943741072722242
                },
                "mtl": 0
              },
              {
                "geom": {
                  "pts": [
                    [
                      19.911415257848354,
                      -8.978674109925382,
                      -12.215981949171322
                    ]
                  ],
                  "r": 0.8943741072722242
                },
                "mtl": 2
              },
              {
                "geom": {
                  "pts": [
                    [
                      21.48430404566738,
                      -9.460175073366944,
                      -12.185188394336981
                    ]
                  ],
                  "r": 0.8943741072722242
                },
                "mtl": 2
              },
              {
                "geom": {
                  "pts": [
                    [
                      21.994971402672135,
                      -11.002008102321168,
                      -11.138856759981252
                    ]
                  ],
                  "r": 0.8943741072722242
                },
                "mtl": 0
              },
              {
                "geom": {
                  "pts": [
                    [
                      22.481130605787236,
                      -9.947885734661783,
                      -12.272364705703854
                    ]
                  ],
                  "r": 0.8943741072722242
                },
                "mtl": 2
              },
              {
                "geom": {
                  "pts": [
                    [
                      23.34698422389241,
                      -10.663742803830022,
                      -12.30764091362814
                    ]
                  ],
                  "r": 0.8943741072722242
                },
                "mtl": 2
              },
              {
                "geom": {
                  "pts": [
                    [
                      23.11628168133736,
                      -11.746288133429685,
                      -11.183890191371427
                    ]
                  ],
                  "r": 0.8943741072722242
                },
                "mtl": 0
              },
              {
                "geom": {
                  "pts": [
                    [
                      24.212837830761714,
                      -11.379599872998261,
                      -12.305164094617918
                    ]
                  ],
                  "r": 0.8943741072722242
                },
                "mtl": 2
              },
              {
                "geom": {
                  "pts": [
                    [
                      24.23759196000258,
                      -12.490568175774145,
                      -11.190896931009954
                    ]
                  ],
                  "r": 0.8943741072722242
                },
                "mtl": 0
              }
            ],
            "featureCount": 50
          },
          {
            "type": "block",
            "layer": 0,
            "block": 14,
            "features": [
              {
                "geom": {
                  "pts": [
                    [
                      25.275796367412152,
                      -11.742380078128326,
                      -12.297982175344465
                    ]
                  ],
                  "r": 0.8943741072722242
                },
                "mtl": 2
              },
              {
                "geom": {
                  "pts": [
                    [
                      25.358902238667792,
                      -13.234848206882662,
                      -11.175172370273069
                    ]
                  ],
                  "r": 0.8943741072722242
                },
                "mtl": 0
              },
              {
                "geom": {
                  "pts": [
                    [
                      24.916236594455466,
                      -15.009413985143745,
                      -10.074567349432673
                    ]
                  ],
                  "r": 0.8943741072722242
                },
                "mtl": 0
              },
              {
                "geom": {
                  "pts": [
                    [
                      24.045390705925097,
                      -19.698448476011077,
                      -8.914999542827927
                    ]
                  ],
                  "r": 0.8943741072722242
                },
                "mtl": 0
              },
              {
                "geom": {
                  "pts": [
                    [
                      25.09326548842613,
                      -19.705917477326256,
                      -8.863180152521757
                    ]
                  ],
                  "r": 0.8943741072722242
                },
                "mtl": 0
              },
              {
                "geom": {
                  "pts": [
                    [
                      26.432922722363973,
                      -15.66847761311302,
                      -10.077113645037912
                    ]
                  ],
                  "r": 0.8943741072722242
                },
                "mtl": 0
              },
              {
                "geom": {
                  "pts": [
                    [
                      26.480212517333012,
                      -13.979128237991178,
                      -11.173808802086944
                    ]
                  ],
                  "r": 0.8943741072722242
                },
                "mtl": 0
              },
              {
                "geom": {
                  "pts": [
                    [
                      26.093340592830117,
                      -12.50825751360573,
                      -12.295157479595973
                    ]
                  ],
                  "r": 0.8943741072722242
                },
                "mtl": 2
              },
              {
                "geom": {
                  "pts": [
                    [
                      26.695713688802027,
                      -11.56864346962768,
                      -13.414416784466184
                    ]
                  ],
                  "r": 0.8943741072722242
                },
                "mtl": 2
              },
              {
                "geom": {
                  "pts": [
                    [
                      26.016944898144544,
                      -10.673729591851572,
                      -13.416843129906242
                    ]
                  ],
                  "r": 0.8943741072722242
                },
                "mtl": 2
              },
              {
                "geom": {
                  "pts": [
                    [
                      24.951815639131937,
                      -10.335229587572313,
                      -13.42733899566767
                    ]
                  ],
                  "r": 0.8943741072722242
                },
                "mtl": 2
              },
              {
                "geom": {
                  "pts": [
                    [
                      23.88668636888347,
                      -9.996729583293154,
                      -13.432955925664064
                    ]
                  ],
                  "r": 0.8943741072722242
                },
                "mtl": 2
              },
              {
                "geom": {
                  "pts": [
                    [
                      22.8875486382062,
                      -9.494396646910912,
                      -13.293159792718964
                    ]
                  ],
                  "r": 0.8943741072722242
                },
                "mtl": 2
              },
              {
                "geom": {
                  "pts": [
                    [
                      21.888410907528943,
                      -8.99206371052867,
                      -13.33615630695105
                    ]
                  ],
                  "r": 0.8943741072722242
                },
                "mtl": 2
              },
              {
                "geom": {
                  "pts": [
                    [
                      20.280901560932886,
                      -8.562123582909148,
                      -13.3163732597037
                    ]
                  ],
                  "r": 0.8943741072722242
                },
                "mtl": 2
              },
              {
                "geom": {
                  "pts": [
                    [
                      20.633769685245408,
                      -7.975823086267963,
                      -14.469165833026112
                    ]
                  ],
                  "r": 0.8943741072722242
                },
                "mtl": 2
              },
              {
                "geom": {
                  "pts": [
                    [
                      22.282229613249548,
                      -8.24880594003607,
                      -14.489224839032074
                    ]
                  ],
                  "r": 0.8943741072722242
                },
                "mtl": 2
              },
              {
                "geom": {
                  "pts": [
                    [
                      21.020912955661508,
                      -8.473297054416083,
                      -15.583622769714285
                    ]
                  ],
                  "r": 0.8943741072722242
                },
                "mtl": 2
              },
              {
                "geom": {
                  "pts": [
                    [
                      22.121290194864763,
                      -8.70048522357885,
                      -15.618033181035806
                    ]
                  ],
                  "r": 0.8943741072722242
                },
                "mtl": 2
              },
              {
                "geom": {
                  "pts": [
                    [
                      20.633908459298144,
                      -10.476959288322448,
                      -16.65121058006829
                    ]
                  ],
                  "r": 0.8943741072722242
                },
                "mtl": 2
              },
              {
                "geom": {
                  "pts": [
                    [
                      19.54547104701184,
                      -10.201403580919573,
                      -16.667608908104285
                    ]
                  ],
                  "r": 0.8943741072722242
                },
                "mtl": 2
              },
              {
                "geom": {
                  "pts": [
                    [
                      19.55380429910537,
                      -13.016739710173784,
                      -17.777169414723414
                    ]
                  ],
                  "r": 0.8943741072722242
                },
                "mtl": 3
              },
              {
                "geom": {
                  "pts": [
                    [
                      18.286159180670193,
                      -10.52582379969236,
                      -16.754481692267973
                    ]
                  ],
                  "r": 0.8943741072722242
                },
                "mtl": 2
              },
              {
                "geom": {
                  "pts": [
                    [
                      17.220315871797133,
                      -12.294694785655635,
                      -17.25728955857851
                    ]
                  ],
                  "r": 0.8943741072722242
                },
                "mtl": 3
              },
              {
                "geom": {
                  "pts": [
                    [
                      18.47949315506019,
                      -13.345829471890822,
                      -17.815244563845546
                    ]
                  ],
                  "r": 0.8943741072722242
                },
                "mtl": 3
              },
              {
                "geom": {
                  "pts": [
                    [
                      17.35908080103261,
                      -13.330724156134455,
                      -17.658626582681336
                    ]
                  ],
                  "r": 0.8943741072722242
                },
                "mtl": 3
              },
              {
                "geom": {
                  "pts": [
                    [
                      17.405181999779153,
                      -13.67491923360786,
                      -17.759526213685046
                    ]
                  ],
                  "r": 0.8943741072722242
                },
                "mtl": 3
              },
              {
                "geom": {
                  "pts": [
                    [
                      17.867953578413765,
                      -14.230195409308264,
                      -17.953251291487028
                    ]
                  ],
                  "r": 0.8943741072722242
                },
                "mtl": 3
              },
              {
                "geom": {
                  "pts": [
                    [
                      18.884709434069723,
                      -15.482066094313293,
                      -18.540555099429746
                    ]
                  ],
                  "r": 0.8943741072722242
                },
                "mtl": 3
              },
              {
                "geom": {
                  "pts": [
                    [
                      20.921874180468038,
                      -13.240290540740501,
                      -17.726014039893418
                    ]
                  ],
                  "r": 0.8943741072722242
                },
                "mtl": 3
              },
              {
                "geom": {
                  "pts": [
                    [
                      21.244711694146588,
                      -16.520697408057053,
                      -18.9910937657628
                    ]
                  ],
                  "r": 0.8943741072722242
                },
                "mtl": 3
              },
              {
                "geom": {
                  "pts": [
                    [
                      19.89743066251072,
                      -16.665349891929388,
                      -19.038765895052286
                    ]
                  ],
                  "r": 0.8943741072722242
                },
                "mtl": 3
              },
              {
                "geom": {
                  "pts": [
                    [
                      19.90146530096153,
                      -16.73393677931832,
                      -19.061643995381594
                    ]
                  ],
                  "r": 0.8943741072722242
                },
                "mtl": 3
              },
              {
                "geom": {
                  "pts": [
                    [
                      20.060930732391068,
                      -18.255375887634855,
                      -19.56898020398996
                    ]
                  ],
                  "r": 0.8943741072722242
                },
                "mtl": 3
              },
              {
                "geom": {
                  "pts": [
                    [
                      21.427842893662476,
                      -19.129436287042747,
                      -20.146835394578453
                    ]
                  ],
                  "r": 0.8943741072722242
                },
                "mtl": 3
              },
              {
                "geom": {
                  "pts": [
                    [
                      20.22039616382063,
                      -19.77681498471566,
                      -20.20158968781921
                    ]
                  ],
                  "r": 0.8943741072722242
                },
                "mtl": 3
              },
              {
                "geom": {
                  "pts": [
                    [
                      21.261093582874945,
                      -19.71282669707857,
                      -20.574655068636876
                    ]
                  ],
                  "r": 0.8943741072722242
                },
                "mtl": 3
              },
              {
                "geom": {
                  "pts": [
                    [
                      22.30179100192926,
                      -19.64883840944158,
                      -20.99714350167008
                    ]
                  ],
                  "r": 0.8943741072722242
                },
                "mtl": 3
              },
              {
                "geom": {
                  "pts": [
                    [
                      22.774718277202933,
                      -18.473484687711846,
                      -20.16521127160719
                    ]
                  ],
                  "r": 0.8943741072722242
                },
                "mtl": 3
              },
              {
                "geom": {
                  "pts": [
                    [
                      22.873775209539083,
                      -19.613669406080035,
                      -21.226731815936446
                    ]
                  ],
                  "r": 0.8943741072722242
                },
                "mtl": 3
              },
              {
                "geom": {
                  "pts": [
                    [
                      23.846810047631106,
                      -19.055920645520438,
                      -21.313450792867577
                    ]
                  ],
                  "r": 0.8943741072722242
                },
                "mtl": 3
              },
              {
                "geom": {
                  "pts": [
                    [
                      23.284577259339322,
                      -19.588410843101155,
                      -21.577912012255663
                    ]
                  ],
                  "r": 0.8943741072722242
                },
                "mtl": 3
              },
              {
                "geom": {
                  "pts": [
                    [
                      24.267363527985243,
                      -19.527983287996665,
                      -21.996446675361753
                    ]
                  ],
                  "r": 0.8943741072722242
                },
                "mtl": 3
              },
              {
                "geom": {
                  "pts": [
                    [
                      24.763870032785285,
                      -19.939363254030578,
                      -22.66775250742184
                    ]
                  ],
                  "r": 0.8943741072722242
                },
                "mtl": 4
              },
              {
                "geom": {
                  "pts": [
                    [
                      24.73564696795232,
                      -19.499190419217694,
                      -22.311240835825178
                    ]
                  ],
                  "r": 0.8943741072722242
                },
                "mtl": 3
              },
              {
                "geom": {
                  "pts": [
                    [
                      24.819844874487284,
                      -18.49817187372489,
                      -21.188437902291458
                    ]
                  ],
                  "r": 0.8943741072722242
                },
                "mtl": 3
              },
              {
                "geom": {
                  "pts": [
                    [
                      25.833301085187742,
                      -19.259190520741875,
                      -22.32058317820262
                    ]
                  ],
                  "r": 0.8943741072722242
                },
                "mtl": 3
              },
              {
                "geom": {
                  "pts": [
                    [
                      26.052532976448916,
                      -20.32507103153288,
                      -23.388871199617494
                    ]
                  ],
                  "r": 0.8943741072722242
                },
                "mtl": 4
              },
              {
                "geom": {
                  "pts": [
                    [
                      24.815672843993962,
                      -20.747290609501587,
                      -23.37645095698645
                    ]
                  ],
                  "r": 0.8943741072722242
                },
                "mtl": 4
              },
              {
                "geom": {
                  "pts": [
                    [
                      24.817650332111196,
                      -20.778131920826034,
                      -23.400818978009017
                    ]
                  ],
                  "r": 0.8943741072722242
                },
                "mtl": 4
              }
            ],
            "featureCount": 50
          },
          {
            "type": "block",
            "layer": 0,
            "block": 15,
            "features": [
              {
                "geom": {
                  "pts": [
                    [
                      24.90148823059628,
                      -21.740886085856918,
                      -23.99608083380787
                    ]
                  ],
                  "r": 0.8943741072722242
                },
                "mtl": 4
              },
              {
                "geom": {
                  "pts": [
                    [
                      26.495343630613867,
                      -22.01845117997114,
                      -24.509503399311797
                    ]
                  ],
                  "r": 0.8943741072722242
                },
                "mtl": 4
              },
              {
                "geom": {
                  "pts": [
                    [
                      24.9357116468206,
                      -22.61944090616337,
                      -24.503436517325078
                    ]
                  ],
                  "r": 0.8943741072722242
                },
                "mtl": 4
              },
              {
                "geom": {
                  "pts": [
                    [
                      24.985326129081376,
                      -22.703640239652067,
                      -24.51661780586747
                    ]
                  ],
                  "r": 0.8943741072722242
                },
                "mtl": 4
              },
              {
                "geom": {
                  "pts": [
                    [
                      25.62272874650312,
                      -23.786877428297277,
                      -24.673521057373964
                    ]
                  ],
                  "r": 0.8943741072722242
                },
                "mtl": 4
              },
              {
                "geom": {
                  "pts": [
                    [
                      26.260131363924888,
                      -24.870114605706757,
                      -24.915204650580854
                    ]
                  ],
                  "r": 0.8943741072722242
                },
                "mtl": 4
              },
              {
                "geom": {
                  "pts": [
                    [
                      29.518524617072906,
                      -22.25323866390261,
                      -24.598141791478298
                    ]
                  ],
                  "r": 0.8943741072722242
                },
                "mtl": 4
              },
              {
                "geom": {
                  "pts": [
                    [
                      26.897533981346644,
                      -25.95335179435207,
                      -24.935546740951693
                    ]
                  ],
                  "r": 0.8943741072722242
                },
                "mtl": 4
              },
              {
                "geom": {
                  "pts": [
                    [
                      30.98207363097454,
                      -23.08901586279047,
                      -24.64715795101894
                    ]
                  ],
                  "r": 0.8943741072722242
                },
                "mtl": 4
              },
              {
                "geom": {
                  "pts": [
                    [
                      31.3437198910838,
                      -20.693520557276017,
                      -23.542974892392984
                    ]
                  ],
                  "r": 0.8943741072722242
                },
                "mtl": 4
              },
              {
                "geom": {
                  "pts": [
                    [
                      32.23304827896564,
                      -21.38020791830363,
                      -23.412885797372137
                    ]
                  ],
                  "r": 0.8943741072722242
                },
                "mtl": 4
              },
              {
                "geom": {
                  "pts": [
                    [
                      32.64705432288248,
                      -23.05239472621282,
                      -24.633932936114494
                    ]
                  ],
                  "r": 0.8943741072722242
                },
                "mtl": 4
              },
              {
                "geom": {
                  "pts": [
                    [
                      33.29371428534316,
                      -21.713632225929658,
                      -23.411291559484106
                    ]
                  ],
                  "r": 0.8943741072722242
                },
                "mtl": 4
              },
              {
                "geom": {
                  "pts": [
                    [
                      34.3120350260263,
                      -23.015773589635284,
                      -24.503551701303945
                    ]
                  ],
                  "r": 0.8943741072722242
                },
                "mtl": 4
              },
              {
                "geom": {
                  "pts": [
                    [
                      34.36016326301334,
                      -22.982135336771684,
                      -27.13182083946071
                    ]
                  ],
                  "r": 0.8943741072722242
                },
                "mtl": 4
              },
              {
                "geom": {
                  "pts": [
                    [
                      34.2556067051915,
                      -21.604054993439576,
                      -27.450596039525198
                    ]
                  ],
                  "r": 0.8943741072722242
                },
                "mtl": 4
              },
              {
                "geom": {
                  "pts": [
                    [
                      35.10553984621516,
                      -22.04433789469423,
                      -27.9584285991328
                    ]
                  ],
                  "r": 0.8943741072722242
                },
                "mtl": 4
              },
              {
                "geom": {
                  "pts": [
                    [
                      35.458641541494295,
                      -23.11099796038393,
                      -28.051267602742495
                    ]
                  ],
                  "r": 0.8943741072722242
                },
                "mtl": 4
              },
              {
                "geom": {
                  "pts": [
                    [
                      34.46471982083518,
                      -24.360215668867742,
                      -27.031251025927425
                    ]
                  ],
                  "r": 0.8943741072722242
                },
                "mtl": 4
              },
              {
                "geom": {
                  "pts": [
                    [
                      34.55765733541799,
                      -25.1423321628769,
                      -25.74778895614702
                    ]
                  ],
                  "r": 0.8943741072722242
                },
                "mtl": 4
              },
              {
                "geom": {
                  "pts": [
                    [
                      34.5197934008504,
                      -25.08611513230702,
                      -26.85198184546086
                    ]
                  ],
                  "r": 0.8943741072722242
                },
                "mtl": 4
              },
              {
                "geom": {
                  "pts": [
                    [
                      34.31025779456376,
                      -25.409866255877688,
                      -26.831884456214006
                    ]
                  ],
                  "r": 0.8943741072722242
                },
                "mtl": 4
              },
              {
                "geom": {
                  "pts": [
                    [
                      35.966673742044875,
                      -25.894497753411787,
                      -26.843962719844697
                    ]
                  ],
                  "r": 0.8943741072722242
                },
                "mtl": 4
              },
              {
                "geom": {
                  "pts": [
                    [
                      36.30570605621987,
                      -23.69423032687468,
                      -28.057070506585692
                    ]
                  ],
                  "r": 0.8943741072722242
                },
                "mtl": 4
              },
              {
                "geom": {
                  "pts": [
                    [
                      35.916845800999056,
                      -22.850540849695772,
                      -29.170772472504066
                    ]
                  ],
                  "r": 0.8943741072722242
                },
                "mtl": 5
              },
              {
                "geom": {
                  "pts": [
                    [
                      37.47896258302662,
                      -22.233868509485546,
                      -29.18039262182316
                    ]
                  ],
                  "r": 0.8943741072722242
                },
                "mtl": 5
              },
              {
                "geom": {
                  "pts": [
                    [
                      37.875283176717886,
                      -24.29308971236988,
                      -28.04219773877898
                    ]
                  ],
                  "r": 0.8943741072722242
                },
                "mtl": 4
              },
              {
                "geom": {
                  "pts": [
                    [
                      39.04107936505415,
                      -21.61719618051106,
                      -29.185645341463655
                    ]
                  ],
                  "r": 0.8943741072722242
                },
                "mtl": 5
              },
              {
                "geom": {
                  "pts": [
                    [
                      35.78678825537749,
                      -21.171554090730172,
                      -29.17330458613334
                    ]
                  ],
                  "r": 0.8943741072722242
                },
                "mtl": 5
              },
              {
                "geom": {
                  "pts": [
                    [
                      34.75243815093604,
                      -20.977677817768694,
                      -28.030297284768935
                    ]
                  ],
                  "r": 0.8943741072722242
                },
                "mtl": 4
              },
              {
                "geom": {
                  "pts": [
                    [
                      35.656730709755934,
                      -19.492567343000307,
                      -29.183063743505045
                    ]
                  ],
                  "r": 0.8943741072722242
                },
                "mtl": 5
              },
              {
                "geom": {
                  "pts": [
                    [
                      38.85433759075024,
                      -18.59024229485791,
                      -30.26047128294386
                    ]
                  ],
                  "r": 0.8943741072722242
                },
                "mtl": 5
              },
              {
                "geom": {
                  "pts": [
                    [
                      37.56984123942579,
                      -17.49933992685828,
                      -30.284201473103145
                    ]
                  ],
                  "r": 0.8943741072722242
                },
                "mtl": 5
              },
              {
                "geom": {
                  "pts": [
                    [
                      39.93913402402322,
                      -16.67334869754449,
                      -31.388683069866758
                    ]
                  ],
                  "r": 0.8943741072722242
                },
                "mtl": 5
              },
              {
                "geom": {
                  "pts": [
                    [
                      40.81372116034245,
                      -17.883095395795717,
                      -31.351209084281866
                    ]
                  ],
                  "r": 0.8943741072722242
                },
                "mtl": 5
              },
              {
                "geom": {
                  "pts": [
                    [
                      40.05185570059508,
                      -19.490400350942245,
                      -30.27096765275521
                    ]
                  ],
                  "r": 0.8943741072722242
                },
                "mtl": 5
              },
              {
                "geom": {
                  "pts": [
                    [
                      41.68830829666172,
                      -19.092842094046944,
                      -31.41474795753245
                    ]
                  ],
                  "r": 0.8943741072722242
                },
                "mtl": 5
              },
              {
                "geom": {
                  "pts": [
                    [
                      41.24937381043991,
                      -20.390558407026578,
                      -30.304477549749922
                    ]
                  ],
                  "r": 0.8943741072722242
                },
                "mtl": 5
              },
              {
                "geom": {
                  "pts": [
                    [
                      42.562895432980966,
                      -20.302588781062326,
                      -31.347774357832243
                    ]
                  ],
                  "r": 0.8943741072722242
                },
                "mtl": 5
              },
              {
                "geom": {
                  "pts": [
                    [
                      42.446891920284756,
                      -21.29071646311091,
                      -30.238445727891694
                    ]
                  ],
                  "r": 0.8943741072722242
                },
                "mtl": 5
              },
              {
                "geom": {
                  "pts": [
                    [
                      43.42327370628445,
                      -21.025218531865452,
                      -31.2980713599837
                    ]
                  ],
                  "r": 0.8943741072722242
                },
                "mtl": 5
              },
              {
                "geom": {
                  "pts": [
                    [
                      43.14999514726817,
                      -19.450393502755155,
                      -32.546028328357714
                    ]
                  ],
                  "r": 0.8943741072722242
                },
                "mtl": 5
              },
              {
                "geom": {
                  "pts": [
                    [
                      42.312390672416875,
                      -18.71949515097167,
                      -32.49290364420815
                    ]
                  ],
                  "r": 0.8943741072722242
                },
                "mtl": 5
              },
              {
                "geom": {
                  "pts": [
                    [
                      41.8715920566252,
                      -19.526745107943235,
                      -33.67289221378892
                    ]
                  ],
                  "r": 0.8943741072722242
                },
                "mtl": 5
              },
              {
                "geom": {
                  "pts": [
                    [
                      40.93033735300972,
                      -18.364931198970613,
                      -33.64105635915724
                    ]
                  ],
                  "r": 0.8943741072722242
                },
                "mtl": 5
              },
              {
                "geom": {
                  "pts": [
                    [
                      41.474786197565585,
                      -17.988596799188294,
                      -32.48392213299479
                    ]
                  ],
                  "r": 0.8943741072722242
                },
                "mtl": 5
              },
              {
                "geom": {
                  "pts": [
                    [
                      40.55382181999894,
                      -17.34788986269513,
                      -32.48538014710596
                    ]
                  ],
                  "r": 0.8943741072722242
                },
                "mtl": 5
              },
              {
                "geom": {
                  "pts": [
                    [
                      39.98908264939421,
                      -17.203117278762154,
                      -33.62696733411266
                    ]
                  ],
                  "r": 0.8943741072722242
                },
                "mtl": 5
              },
              {
                "geom": {
                  "pts": [
                    [
                      40.840225453869685,
                      -18.063920795493164,
                      -34.720437278033
                    ]
                  ],
                  "r": 0.8943741072722242
                },
                "mtl": 6
              },
              {
                "geom": {
                  "pts": [
                    [
                      40.045758102873364,
                      -17.27787042618645,
                      -34.76419479791828
                    ]
                  ],
                  "r": 0.8943741072722242
                },
                "mtl": 6
              }
            ],
            "featureCount": 50
          },
          {
            "type": "block",
            "layer": 0,
            "block": 16,
            "features": [
              {
                "geom": {
                  "pts": [
                    [
                      39.25129075187701,
                      -16.49182004564389,
                      -34.77064968861781
                    ]
                  ],
                  "r": 0.8943741072722242
                },
                "mtl": 6
              },
              {
                "geom": {
                  "pts": [
                    [
                      39.68363130769096,
                      -16.787459047219972,
                      -35.89617655592089
                    ]
                  ],
                  "r": 0.8943741072722242
                },
                "mtl": 6
              },
              {
                "geom": {
                  "pts": [
                    [
                      38.75515214269751,
                      -16.15474917478432,
                      -35.878256244009805
                    ]
                  ],
                  "r": 0.8943741072722242
                },
                "mtl": 6
              },
              {
                "geom": {
                  "pts": [
                    [
                      38.617660685337896,
                      -16.96660213596318,
                      -37.01335785842121
                    ]
                  ],
                  "r": 0.8943741072722242
                },
                "mtl": 6
              },
              {
                "geom": {
                  "pts": [
                    [
                      37.673416176721474,
                      -15.890731679875113,
                      -35.89732218252281
                    ]
                  ],
                  "r": 0.8943741072722242
                },
                "mtl": 6
              },
              {
                "geom": {
                  "pts": [
                    [
                      37.78002740175279,
                      -15.700893225111693,
                      -34.76565969042495
                    ]
                  ],
                  "r": 0.8943741072722242
                },
                "mtl": 6
              },
              {
                "geom": {
                  "pts": [
                    [
                      39.047827945778735,
                      -16.041303369789528,
                      -33.63626797407433
                    ]
                  ],
                  "r": 0.8943741072722242
                },
                "mtl": 5
              },
              {
                "geom": {
                  "pts": [
                    [
                      39.632857442432304,
                      -16.707182926201963,
                      -32.527255863480804
                    ]
                  ],
                  "r": 0.8943741072722242
                },
                "mtl": 5
              },
              {
                "geom": {
                  "pts": [
                    [
                      39.08221007969953,
                      -15.95252538019264,
                      -31.381935027848783
                    ]
                  ],
                  "r": 0.8943741072722242
                },
                "mtl": 5
              },
              {
                "geom": {
                  "pts": [
                    [
                      38.609575026558794,
                      -15.623224395625916,
                      -32.50152168399592
                    ]
                  ],
                  "r": 0.8943741072722242
                },
                "mtl": 5
              },
              {
                "geom": {
                  "pts": [
                    [
                      38.22528613537584,
                      -15.231702074076724,
                      -31.36747502892133
                    ]
                  ],
                  "r": 0.8943741072722242
                },
                "mtl": 5
              },
              {
                "geom": {
                  "pts": [
                    [
                      37.58629261068529,
                      -14.539265853814033,
                      -32.49433963785276
                    ]
                  ],
                  "r": 0.8943741072722242
                },
                "mtl": 5
              },
              {
                "geom": {
                  "pts": [
                    [
                      38.261253626052785,
                      -15.251848985664365,
                      -33.61351412518007
                    ]
                  ],
                  "r": 0.8943741072722242
                },
                "mtl": 5
              },
              {
                "geom": {
                  "pts": [
                    [
                      37.34332521038195,
                      -14.624831703298899,
                      -33.659950690960585
                    ]
                  ],
                  "r": 0.8943741072722242
                },
                "mtl": 5
              },
              {
                "geom": {
                  "pts": [
                    [
                      36.42539679471114,
                      -13.99781442093333,
                      -33.6203490558032
                    ]
                  ],
                  "r": 0.8943741072722242
                },
                "mtl": 5
              },
              {
                "geom": {
                  "pts": [
                    [
                      36.563010194811774,
                      -13.455307323237985,
                      -32.52667276001789
                    ]
                  ],
                  "r": 0.8943741072722242
                },
                "mtl": 5
              },
              {
                "geom": {
                  "pts": [
                    [
                      36.54451372929179,
                      -13.867475810383421,
                      -31.36171333373073
                    ]
                  ],
                  "r": 0.8943741072722242
                },
                "mtl": 5
              },
              {
                "geom": {
                  "pts": [
                    [
                      37.24501055237555,
                      -14.682608000968086,
                      -31.414666102568663
                    ]
                  ],
                  "r": 0.8943741072722242
                },
                "mtl": 5
              },
              {
                "geom": {
                  "pts": [
                    [
                      36.28534487686549,
                      -16.408437547622913,
                      -30.285467776799376
                    ]
                  ],
                  "r": 0.8943741072722242
                },
                "mtl": 5
              },
              {
                "geom": {
                  "pts": [
                    [
                      35.364921842822575,
                      -18.45646061365553,
                      -29.170737895365377
                    ]
                  ],
                  "r": 0.8943741072722242
                },
                "mtl": 5
              },
              {
                "geom": {
                  "pts": [
                    [
                      34.04649358954784,
                      -18.847894329247353,
                      -28.06752392316664
                    ]
                  ],
                  "r": 0.8943741072722242
                },
                "mtl": 5
              },
              {
                "geom": {
                  "pts": [
                    [
                      34.39933645565693,
                      -19.911017740843153,
                      -28.054549783798816
                    ]
                  ],
                  "r": 0.8943741072722242
                },
                "mtl": 4
              },
              {
                "geom": {
                  "pts": [
                    [
                      34.15105014736967,
                      -20.22597466134352,
                      -27.787339258888863
                    ]
                  ],
                  "r": 0.8943741072722242
                },
                "mtl": 4
              },
              {
                "geom": {
                  "pts": [
                    [
                      33.97084466353427,
                      -17.86033806910795,
                      -28.558682509944447
                    ]
                  ],
                  "r": 0.8943741072722242
                },
                "mtl": 5
              },
              {
                "geom": {
                  "pts": [
                    [
                      34.62588524845573,
                      -17.610142260865782,
                      -29.12295502939461
                    ]
                  ],
                  "r": 0.8943741072722242
                },
                "mtl": 5
              },
              {
                "geom": {
                  "pts": [
                    [
                      33.89519572628485,
                      -16.872781808968437,
                      -29.006507917525585
                    ]
                  ],
                  "r": 0.8943741072722242
                },
                "mtl": 5
              },
              {
                "geom": {
                  "pts": [
                    [
                      33.88684864285306,
                      -16.763823896840194,
                      -29.051357982089208
                    ]
                  ],
                  "r": 0.8943741072722242
                },
                "mtl": 5
              },
              {
                "geom": {
                  "pts": [
                    [
                      35.53771310013896,
                      -15.582805472433947,
                      -30.289870268807576
                    ]
                  ],
                  "r": 0.8943741072722242
                },
                "mtl": 5
              },
              {
                "geom": {
                  "pts": [
                    [
                      33.71050836076572,
                      -15.455038322272774,
                      -29.43245295951753
                    ]
                  ],
                  "r": 0.8943741072722242
                },
                "mtl": 5
              },
              {
                "geom": {
                  "pts": [
                    [
                      34.60841408846854,
                      -14.176781477526518,
                      -30.253959047136494
                    ]
                  ],
                  "r": 0.8943741072722242
                },
                "mtl": 5
              },
              {
                "geom": {
                  "pts": [
                    [
                      35.83531042146255,
                      -12.338584610714358,
                      -31.380449150406697
                    ]
                  ],
                  "r": 0.8943741072722242
                },
                "mtl": 5
              },
              {
                "geom": {
                  "pts": [
                    [
                      35.78783453825274,
                      -12.284132429694212,
                      -32.501202712977516
                    ]
                  ],
                  "r": 0.8943741072722242
                },
                "mtl": 5
              },
              {
                "geom": {
                  "pts": [
                    [
                      35.01265888169368,
                      -11.112957536150438,
                      -32.51432660243827
                    ]
                  ],
                  "r": 0.8943741072722242
                },
                "mtl": 5
              },
              {
                "geom": {
                  "pts": [
                    [
                      35.126107102397455,
                      -10.809693422281237,
                      -31.37554902397158
                    ]
                  ],
                  "r": 0.8943741072722242
                },
                "mtl": 5
              },
              {
                "geom": {
                  "pts": [
                    [
                      33.67911506556228,
                      -12.770757471383256,
                      -30.275542300098817
                    ]
                  ],
                  "r": 0.8943741072722242
                },
                "mtl": 5
              },
              {
                "geom": {
                  "pts": [
                    [
                      33.525820995246605,
                      -14.037294835577107,
                      -29.88603202991434
                    ]
                  ],
                  "r": 0.8943741072722242
                },
                "mtl": 5
              },
              {
                "geom": {
                  "pts": [
                    [
                      33.341133640963335,
                      -12.619551348881332,
                      -30.268016731934377
                    ]
                  ],
                  "r": 0.8943741072722242
                },
                "mtl": 5
              },
              {
                "geom": {
                  "pts": [
                    [
                      32.63545422329604,
                      -12.671762414903933,
                      -30.258403169553347
                    ]
                  ],
                  "r": 0.8943741072722242
                },
                "mtl": 5
              },
              {
                "geom": {
                  "pts": [
                    [
                      31.874556519028964,
                      -12.689232316475307,
                      -30.253852001911092
                    ]
                  ],
                  "r": 0.8943741072722242
                },
                "mtl": 5
              },
              {
                "geom": {
                  "pts": [
                    [
                      30.96796317158226,
                      -9.656596076616529,
                      -31.379347605884814
                    ]
                  ],
                  "r": 0.8943741072722242
                },
                "mtl": 5
              },
              {
                "geom": {
                  "pts": [
                    [
                      31.406859545781796,
                      -12.762667902526397,
                      -30.24218981069323
                    ]
                  ],
                  "r": 0.8943741072722242
                },
                "mtl": 5
              },
              {
                "geom": {
                  "pts": [
                    [
                      30.178264868267558,
                      -12.853573390148759,
                      -30.275398724736732
                    ]
                  ],
                  "r": 0.8943741072722242
                },
                "mtl": 5
              },
              {
                "geom": {
                  "pts": [
                    [
                      30.407979397094596,
                      -12.758913272833443,
                      -30.302238543329583
                    ]
                  ],
                  "r": 0.8943741072722242
                },
                "mtl": 5
              },
              {
                "geom": {
                  "pts": [
                    [
                      29.847498840486587,
                      -9.740287156176182,
                      -31.39977599475894
                    ]
                  ],
                  "r": 0.8943741072722242
                },
                "mtl": 5
              },
              {
                "geom": {
                  "pts": [
                    [
                      28.84733491664393,
                      -11.510129773990046,
                      -30.780700071306192
                    ]
                  ],
                  "r": 0.8943741072722242
                },
                "mtl": 5
              },
              {
                "geom": {
                  "pts": [
                    [
                      28.941402275160222,
                      -12.828594240427417,
                      -30.2971652416912
                    ]
                  ],
                  "r": 0.8943741072722242
                },
                "mtl": 5
              },
              {
                "geom": {
                  "pts": [
                    [
                      26.514326878342708,
                      -11.553032911151695,
                      -33.637496415735114
                    ]
                  ],
                  "r": 0.8943741072722242
                },
                "mtl": 5
              },
              {
                "geom": {
                  "pts": [
                    [
                      26.086307385411,
                      -11.887494771393216,
                      -33.649945193763635
                    ]
                  ],
                  "r": 0.8943741072722242
                },
                "mtl": 5
              },
              {
                "geom": {
                  "pts": [
                    [
                      25.628987230441457,
                      -12.244855305386135,
                      -33.64348326008088
                    ]
                  ],
                  "r": 0.8943741072722242
                },
                "mtl": 5
              },
              {
                "geom": {
                  "pts": [
                    [
                      25.652168632027927,
                      -12.551191257238099,
                      -34.7707232661904
                    ]
                  ],
                  "r": 0.8943741072722242
                },
                "mtl": 6
              }
            ],
            "featureCount": 50
          },
          {
            "type": "block",
            "layer": 0,
            "block": 17,
            "features": [
              {
                "geom": {
                  "pts": [
                    [
                      24.90585506835432,
                      -12.809925315759582,
                      -33.66562377966161
                    ]
                  ],
                  "r": 0.8943741072722242
                },
                "mtl": 5
              },
              {
                "geom": {
                  "pts": [
                    [
                      25.055520822465947,
                      -12.870831125058505,
                      -34.77898700003175
                    ]
                  ],
                  "r": 0.8943741072722242
                },
                "mtl": 6
              },
              {
                "geom": {
                  "pts": [
                    [
                      24.437139722097267,
                      -13.176189152980854,
                      -34.49496625361027
                    ]
                  ],
                  "r": 0.8943741072722242
                },
                "mtl": 6
              },
              {
                "geom": {
                  "pts": [
                    [
                      24.74364758254023,
                      -12.936677688384634,
                      -33.66413000200854
                    ]
                  ],
                  "r": 0.8943741072722242
                },
                "mtl": 5
              },
              {
                "geom": {
                  "pts": [
                    [
                      24.331618094164597,
                      -13.258645906385706,
                      -34.77829074936311
                    ]
                  ],
                  "r": 0.8943741072722242
                },
                "mtl": 6
              },
              {
                "geom": {
                  "pts": [
                    [
                      26.54113974217278,
                      -12.074943831572396,
                      -34.76529911985809
                    ]
                  ],
                  "r": 0.8943741072722242
                },
                "mtl": 6
              },
              {
                "geom": {
                  "pts": [
                    [
                      26.972719169891246,
                      -11.8437366080906,
                      -34.75409911693268
                    ]
                  ],
                  "r": 0.8943741072722242
                },
                "mtl": 6
              },
              {
                "geom": {
                  "pts": [
                    [
                      27.266759713703525,
                      -10.96506422702675,
                      -33.63751314196305
                    ]
                  ],
                  "r": 0.8943741072722242
                },
                "mtl": 5
              },
              {
                "geom": {
                  "pts": [
                    [
                      28.026758661879626,
                      -11.279056549322227,
                      -34.76178866247975
                    ]
                  ],
                  "r": 0.8943741072722242
                },
                "mtl": 6
              },
              {
                "geom": {
                  "pts": [
                    [
                      27.399666526243937,
                      -10.861210528153194,
                      -33.640179977506165
                    ]
                  ],
                  "r": 0.8943741072722242
                },
                "mtl": 5
              },
              {
                "geom": {
                  "pts": [
                    [
                      28.293269718990423,
                      -11.136281958942996,
                      -34.76484572181219
                    ]
                  ],
                  "r": 0.8943741072722242
                },
                "mtl": 6
              },
              {
                "geom": {
                  "pts": [
                    [
                      28.469241420070034,
                      -12.06958194644079,
                      -35.280354062637755
                    ]
                  ],
                  "r": 0.8943741072722242
                },
                "mtl": 6
              },
              {
                "geom": {
                  "pts": [
                    [
                      28.911724167024598,
                      -12.860107343559354,
                      -35.81490734332525
                    ]
                  ],
                  "r": 0.8943741072722242
                },
                "mtl": 6
              },
              {
                "geom": {
                  "pts": [
                    [
                      28.949670201989186,
                      -12.944478877771223,
                      -36.902660938914906
                    ]
                  ],
                  "r": 0.8943741072722242
                },
                "mtl": 6
              },
              {
                "geom": {
                  "pts": [
                    [
                      28.9906143677237,
                      -13.904514358997192,
                      -37.45169942511857
                    ]
                  ],
                  "r": 0.8943741072722242
                },
                "mtl": 6
              },
              {
                "geom": {
                  "pts": [
                    [
                      28.949670201989186,
                      -12.944478877771223,
                      -36.99526586093553
                    ]
                  ],
                  "r": 0.8943741072722242
                },
                "mtl": 6
              },
              {
                "geom": {
                  "pts": [
                    [
                      30.107559876028333,
                      -12.865399431555861,
                      -37.017166932802155
                    ]
                  ],
                  "r": 0.8943741072722242
                },
                "mtl": 6
              },
              {
                "geom": {
                  "pts": [
                    [
                      28.949670201989186,
                      -12.944478877771223,
                      -35.87168029903575
                    ]
                  ],
                  "r": 0.8943741072722242
                },
                "mtl": 6
              },
              {
                "geom": {
                  "pts": [
                    [
                      30.443700159617983,
                      -12.833933451602391,
                      -35.89220133708555
                    ]
                  ],
                  "r": 0.8943741072722242
                },
                "mtl": 6
              },
              {
                "geom": {
                  "pts": [
                    [
                      30.400517463132626,
                      -11.267838041864344,
                      -34.761076834268366
                    ]
                  ],
                  "r": 0.8943741072722242
                },
                "mtl": 6
              },
              {
                "geom": {
                  "pts": [
                    [
                      29.319027573630486,
                      -11.054442885465022,
                      -34.76433632279158
                    ]
                  ],
                  "r": 0.8943741072722242
                },
                "mtl": 6
              },
              {
                "geom": {
                  "pts": [
                    [
                      28.44721204199605,
                      -10.042633682660387,
                      -33.63105938280416
                    ]
                  ],
                  "r": 0.8943741072722242
                },
                "mtl": 5
              },
              {
                "geom": {
                  "pts": [
                    [
                      29.214758091919713,
                      -10.106071132475776,
                      -33.64837990960023
                    ]
                  ],
                  "r": 0.8943741072722242
                },
                "mtl": 5
              },
              {
                "geom": {
                  "pts": [
                    [
                      30.187375113484705,
                      -10.66861949100849,
                      -33.635329700579405
                    ]
                  ],
                  "r": 0.8943741072722242
                },
                "mtl": 5
              },
              {
                "geom": {
                  "pts": [
                    [
                      31.521039928545257,
                      -11.184928977855769,
                      -34.741298038870674
                    ]
                  ],
                  "r": 0.8943741072722242
                },
                "mtl": 6
              },
              {
                "geom": {
                  "pts": [
                    [
                      31.937730117246776,
                      -12.72338802543366,
                      -35.851566684192946
                    ]
                  ],
                  "r": 0.8943741072722242
                },
                "mtl": 6
              },
              {
                "geom": {
                  "pts": [
                    [
                      32.64156240519376,
                      -11.102019902611252,
                      -34.74640503150742
                    ]
                  ],
                  "r": 0.8943741072722242
                },
                "mtl": 6
              },
              {
                "geom": {
                  "pts": [
                    [
                      33.431760074875584,
                      -12.612842599264933,
                      -35.88785615932499
                    ]
                  ],
                  "r": 0.8943741072722242
                },
                "mtl": 6
              },
              {
                "geom": {
                  "pts": [
                    [
                      32.42333922410664,
                      -12.707240516653574,
                      -37.00192548505404
                    ]
                  ],
                  "r": 0.8943741072722242
                },
                "mtl": 6
              },
              {
                "geom": {
                  "pts": [
                    [
                      31.26544955006748,
                      -12.786319974104666,
                      -36.998804071919636
                    ]
                  ],
                  "r": 0.8943741072722242
                },
                "mtl": 6
              },
              {
                "geom": {
                  "pts": [
                    [
                      31.164587712356393,
                      -14.872060054656849,
                      -38.136717674535305
                    ]
                  ],
                  "r": 0.8943741072722242
                },
                "mtl": 6
              },
              {
                "geom": {
                  "pts": [
                    [
                      32.845388769872294,
                      -14.747932052064545,
                      -38.14540131281974
                    ]
                  ],
                  "r": 0.8943741072722242
                },
                "mtl": 6
              },
              {
                "geom": {
                  "pts": [
                    [
                      31.93943036062662,
                      -15.519588751002274,
                      -39.25503146405053
                    ]
                  ],
                  "r": 0.8943741072722242
                },
                "mtl": 6
              },
              {
                "geom": {
                  "pts": [
                    [
                      30.91671104089332,
                      -15.948982287953521,
                      -39.24480094456811
                    ]
                  ],
                  "r": 0.8943741072722242
                },
                "mtl": 6
              },
              {
                "geom": {
                  "pts": [
                    [
                      29.483786654840515,
                      -14.996188046013314,
                      -38.094518272389415
                    ]
                  ],
                  "r": 0.8943741072722242
                },
                "mtl": 6
              },
              {
                "geom": {
                  "pts": [
                    [
                      29.031558544694104,
                      -14.864549840223264,
                      -37.9710023332664
                    ]
                  ],
                  "r": 0.8943741072722242
                },
                "mtl": 6
              },
              {
                "geom": {
                  "pts": [
                    [
                      28.57702957850573,
                      -15.557991939224474,
                      -38.08420218786149
                    ]
                  ],
                  "r": 0.8943741072722242
                },
                "mtl": 6
              },
              {
                "geom": {
                  "pts": [
                    [
                      29.79859680135891,
                      -16.059730026938496,
                      -39.22723082048133
                    ]
                  ],
                  "r": 0.8943741072722242
                },
                "mtl": 6
              },
              {
                "geom": {
                  "pts": [
                    [
                      28.885876878918836,
                      -16.507253043893478,
                      -39.18973919657817
                    ]
                  ],
                  "r": 0.8943741072722242
                },
                "mtl": 6
              },
              {
                "geom": {
                  "pts": [
                    [
                      27.974034398151616,
                      -17.924037010991054,
                      -39.09399567926525
                    ]
                  ],
                  "r": 0.8943741072722242
                },
                "mtl": 6
              },
              {
                "geom": {
                  "pts": [
                    [
                      27.61668392024945,
                      -16.54329155641377,
                      -38.05747508832682
                    ]
                  ],
                  "r": 0.8943741072722242
                },
                "mtl": 6
              },
              {
                "geom": {
                  "pts": [
                    [
                      28.42708092802132,
                      -15.711838746221412,
                      -38.09834141216334
                    ]
                  ],
                  "r": 0.8943741072722242
                },
                "mtl": 6
              },
              {
                "geom": {
                  "pts": [
                    [
                      27.381426485420878,
                      -16.784663330388994,
                      -38.07336013581492
                    ]
                  ],
                  "r": 0.8943741072722242
                },
                "mtl": 6
              },
              {
                "geom": {
                  "pts": [
                    [
                      26.656338273229018,
                      -17.528591184839,
                      -38.09110466117383
                    ]
                  ],
                  "r": 0.8943741072722242
                },
                "mtl": 6
              },
              {
                "geom": {
                  "pts": [
                    [
                      26.335772042820427,
                      -17.857487914556465,
                      -38.07976645256099
                    ]
                  ],
                  "r": 0.8943741072722242
                },
                "mtl": 6
              },
              {
                "geom": {
                  "pts": [
                    [
                      27.062191917384382,
                      -19.34082098932447,
                      -39.06104878817277
                    ]
                  ],
                  "r": 0.8943741072722242
                },
                "mtl": 6
              },
              {
                "geom": {
                  "pts": [
                    [
                      26.052141519239147,
                      -19.409681638335538,
                      -38.67711925722242
                    ]
                  ],
                  "r": 0.8943741072722242
                },
                "mtl": 6
              },
              {
                "geom": {
                  "pts": [
                    [
                      25.69599261497273,
                      -18.513890802028296,
                      -38.08309230422801
                    ]
                  ],
                  "r": 0.8943741072722242
                },
                "mtl": 6
              },
              {
                "geom": {
                  "pts": [
                    [
                      25.290117600219986,
                      -18.930312498723943,
                      -38.11299251801739
                    ]
                  ],
                  "r": 0.8943741072722242
                },
                "mtl": 6
              },
              {
                "geom": {
                  "pts": [
                    [
                      25.04209112109391,
                      -19.478542276110772,
                      -38.21346670600344
                    ]
                  ],
                  "r": 0.8943741072722242
                },
                "mtl": 6
              }
            ],
            "featureCount": 50
          },
          {
            "type": "block",
            "layer": 0,
            "block": 18,
            "features": [
              {
                "geom": {
                  "pts": [
                    [
                      24.73564696795232,
                      -19.499190419217694,
                      -38.041438702422084
                    ]
                  ],
                  "r": 0.8943741072722242
                },
                "mtl": 6
              },
              {
                "geom": {
                  "pts": [
                    [
                      32.96214968035992,
                      -15.090195214051127,
                      -39.25974894611144
                    ]
                  ],
                  "r": 0.8943741072722242
                },
                "mtl": 6
              },
              {
                "geom": {
                  "pts": [
                    [
                      34.86356865057858,
                      -15.529073633353303,
                      -39.230067702579575
                    ]
                  ],
                  "r": 0.8943741072722242
                },
                "mtl": 6
              },
              {
                "geom": {
                  "pts": [
                    [
                      35.78724598166371,
                      -16.15749442015179,
                      -39.284312725112315
                    ]
                  ],
                  "r": 0.8943741072722242
                },
                "mtl": 6
              },
              {
                "geom": {
                  "pts": [
                    [
                      35.712484238809814,
                      -16.195557914751014,
                      -38.159883009896106
                    ]
                  ],
                  "r": 0.8943741072722242
                },
                "mtl": 6
              },
              {
                "geom": {
                  "pts": [
                    [
                      34.818593632876585,
                      -15.515158104820175,
                      -38.097615477412035
                    ]
                  ],
                  "r": 0.8943741072722242
                },
                "mtl": 6
              },
              {
                "geom": {
                  "pts": [
                    [
                      33.93989133072931,
                      -14.900652835318974,
                      -39.25231350344416
                    ]
                  ],
                  "r": 0.8943741072722242
                },
                "mtl": 6
              },
              {
                "geom": {
                  "pts": [
                    [
                      33.92470303817922,
                      -14.8347582836535,
                      -38.13309665535015
                    ]
                  ],
                  "r": 0.8943741072722242
                },
                "mtl": 6
              },
              {
                "geom": {
                  "pts": [
                    [
                      33.58122889814579,
                      -12.628161059202379,
                      -37.015589997199115
                    ]
                  ],
                  "r": 0.8943741072722242
                },
                "mtl": 6
              },
              {
                "geom": {
                  "pts": [
                    [
                      34.688272010940416,
                      -13.89847591805535,
                      -36.99375059086822
                    ]
                  ],
                  "r": 0.8943741072722242
                },
                "mtl": 6
              },
              {
                "geom": {
                  "pts": [
                    [
                      35.79531512373503,
                      -15.168790765672485,
                      -37.02657945127246
                    ]
                  ],
                  "r": 0.8943741072722242
                },
                "mtl": 6
              },
              {
                "geom": {
                  "pts": [
                    [
                      37.206487904536466,
                      -16.067696450817778,
                      -37.03559006708252
                    ]
                  ],
                  "r": 0.8943741072722242
                },
                "mtl": 6
              },
              {
                "geom": {
                  "pts": [
                    [
                      36.801767025637034,
                      -16.470332718952513,
                      -38.15138154279616
                    ]
                  ],
                  "r": 0.8943741072722242
                },
                "mtl": 6
              },
              {
                "geom": {
                  "pts": [
                    [
                      36.87050670942653,
                      -16.455807532893495,
                      -39.275429949391686
                    ]
                  ],
                  "r": 0.8943741072722242
                },
                "mtl": 6
              },
              {
                "geom": {
                  "pts": [
                    [
                      37.89104981246425,
                      -16.745107523154,
                      -38.14960647442785
                    ]
                  ],
                  "r": 0.8943741072722242
                },
                "mtl": 6
              },
              {
                "geom": {
                  "pts": [
                    [
                      36.591680199509554,
                      -15.626714196201846,
                      -35.89976270993883
                    ]
                  ],
                  "r": 0.8943741072722242
                },
                "mtl": 6
              },
              {
                "geom": {
                  "pts": [
                    [
                      36.3087640628644,
                      -14.909966404579386,
                      -34.75777203611498
                    ]
                  ],
                  "r": 0.8943741072722242
                },
                "mtl": 6
              },
              {
                "geom": {
                  "pts": [
                    [
                      35.426016425731774,
                      -13.70314820850089,
                      -34.7778342344371
                    ]
                  ],
                  "r": 0.8943741072722242
                },
                "mtl": 6
              },
              {
                "geom": {
                  "pts": [
                    [
                      35.261456488826724,
                      -12.785299870773027,
                      -33.650767258035295
                    ]
                  ],
                  "r": 0.8943741072722242
                },
                "mtl": 5
              },
              {
                "geom": {
                  "pts": [
                    [
                      34.0975161941782,
                      -11.57278530937699,
                      -33.64293615675472
                    ]
                  ],
                  "r": 0.8943741072722242
                },
                "mtl": 5
              },
              {
                "geom": {
                  "pts": [
                    [
                      33.4804527113621,
                      -10.633809911432364,
                      -33.626290707101774
                    ]
                  ],
                  "r": 0.8943741072722242
                },
                "mtl": 5
              },
              {
                "geom": {
                  "pts": [
                    [
                      33.66052117393823,
                      -11.289511816343792,
                      -34.75171163477008
                    ]
                  ],
                  "r": 0.8943741072722242
                },
                "mtl": 6
              },
              {
                "geom": {
                  "pts": [
                    [
                      34.54326879983499,
                      -12.496330012422392,
                      -34.78290855983859
                    ]
                  ],
                  "r": 0.8943741072722242
                },
                "mtl": 6
              },
              {
                "geom": {
                  "pts": [
                    [
                      34.56251737105842,
                      -13.832035528523901,
                      -35.881636944537455
                    ]
                  ],
                  "r": 0.8943741072722242
                },
                "mtl": 6
              },
              {
                "geom": {
                  "pts": [
                    [
                      35.69327466724125,
                      -15.051228469018604,
                      -35.90491623289807
                    ]
                  ],
                  "r": 0.8943741072722242
                },
                "mtl": 6
              },
              {
                "geom": {
                  "pts": [
                    [
                      31.833913912423395,
                      -10.651214701220429,
                      -33.584242012452876
                    ]
                  ],
                  "r": 0.8943741072722242
                },
                "mtl": 5
              },
              {
                "geom": {
                  "pts": [
                    [
                      31.422249162392866,
                      -8.391123826591958,
                      -32.50115908351374
                    ]
                  ],
                  "r": 0.8943741072722242
                },
                "mtl": 5
              },
              {
                "geom": {
                  "pts": [
                    [
                      32.44227835986631,
                      -8.580865787827367,
                      -32.495480607993514
                    ]
                  ],
                  "r": 0.8943741072722242
                },
                "mtl": 5
              },
              {
                "geom": {
                  "pts": [
                    [
                      33.462307557339734,
                      -8.770607749062885,
                      -32.509040366907044
                    ]
                  ],
                  "r": 0.8943741072722242
                },
                "mtl": 5
              },
              {
                "geom": {
                  "pts": [
                    [
                      34.23748321389879,
                      -9.941782642606661,
                      -32.47718707969175
                    ]
                  ],
                  "r": 0.8943741072722242
                },
                "mtl": 5
              },
              {
                "geom": {
                  "pts": [
                    [
                      34.444312080095116,
                      -9.925039757073092,
                      -31.362800469968526
                    ]
                  ],
                  "r": 0.8943741072722242
                },
                "mtl": 5
              },
              {
                "geom": {
                  "pts": [
                    [
                      33.76251705779277,
                      -9.040386103100785,
                      -31.393063867154954
                    ]
                  ],
                  "r": 0.8943741072722242
                },
                "mtl": 5
              },
              {
                "geom": {
                  "pts": [
                    [
                      31.959255769441665,
                      -9.12953992083216,
                      -31.367022124638623
                    ]
                  ],
                  "r": 0.8943741072722242
                },
                "mtl": 5
              },
              {
                "geom": {
                  "pts": [
                    [
                      29.963323983974842,
                      -7.54730069891042,
                      -32.5091231476768
                    ]
                  ],
                  "r": 0.8943741072722242
                },
                "mtl": 5
              },
              {
                "geom": {
                  "pts": [
                    [
                      28.659200199611355,
                      -8.873200841115304,
                      -31.737982667737512
                    ]
                  ],
                  "r": 0.8943741072722242
                },
                "mtl": 5
              },
              {
                "geom": {
                  "pts": [
                    [
                      28.727034498155067,
                      -9.823978224500104,
                      -31.39648295091252
                    ]
                  ],
                  "r": 0.8943741072722242
                },
                "mtl": 5
              },
              {
                "geom": {
                  "pts": [
                    [
                      28.63869297660565,
                      -9.07031654608189,
                      -33.36609901125439
                    ]
                  ],
                  "r": 0.8943741072722242
                },
                "mtl": 5
              },
              {
                "geom": {
                  "pts": [
                    [
                      28.285006174145167,
                      -10.16938813391886,
                      -33.595948520398004
                    ]
                  ],
                  "r": 0.8943741072722242
                },
                "mtl": 5
              },
              {
                "geom": {
                  "pts": [
                    [
                      28.75326755812765,
                      -10.191665307552675,
                      -31.26235845927847
                    ]
                  ],
                  "r": 0.8943741072722242
                },
                "mtl": 5
              },
              {
                "geom": {
                  "pts": [
                    [
                      28.565132841095075,
                      -7.55473637467783,
                      -32.1451746819501
                    ]
                  ],
                  "r": 0.8943741072722242
                },
                "mtl": 5
              },
              {
                "geom": {
                  "pts": [
                    [
                      28.57872212532446,
                      -8.013373113501302,
                      -32.958370586958445
                    ]
                  ],
                  "r": 0.8943741072722242
                },
                "mtl": 5
              },
              {
                "geom": {
                  "pts": [
                    [
                      28.518751274043275,
                      -6.956429692156446,
                      -32.50902034686169
                    ]
                  ],
                  "r": 0.8943741072722242
                },
                "mtl": 5
              },
              {
                "geom": {
                  "pts": [
                    [
                      28.50439880555683,
                      -6.703477559993149,
                      -32.450633565348376
                    ]
                  ],
                  "r": 0.8943741072722242
                },
                "mtl": 5
              },
              {
                "geom": {
                  "pts": [
                    [
                      32.95054836730106,
                      -8.602483776283732,
                      -31.379545488339577
                    ]
                  ],
                  "r": 0.8943741072722242
                },
                "mtl": 5
              },
              {
                "geom": {
                  "pts": [
                    [
                      38.853188409909244,
                      -17.233604076370117,
                      -38.123646583446394
                    ]
                  ],
                  "r": 0.8943741072722242
                },
                "mtl": 6
              },
              {
                "geom": {
                  "pts": [
                    [
                      39.466285377267155,
                      -17.68944027818047,
                      -37.01491474861045
                    ]
                  ],
                  "r": 0.8943741072722242
                },
                "mtl": 6
              },
              {
                "geom": {
                  "pts": [
                    [
                      40.73724618545964,
                      -18.097148422777416,
                      -35.846836631744246
                    ]
                  ],
                  "r": 0.8943741072722242
                },
                "mtl": 6
              },
              {
                "geom": {
                  "pts": [
                    [
                      40.31491006919642,
                      -18.41227842039777,
                      -37.01788474103436
                    ]
                  ],
                  "r": 0.8943741072722242
                },
                "mtl": 6
              },
              {
                "geom": {
                  "pts": [
                    [
                      41.059066303647754,
                      -19.25410692528217,
                      -37.01955999723189
                    ]
                  ],
                  "r": 0.8943741072722242
                },
                "mtl": 6
              },
              {
                "geom": {
                  "pts": [
                    [
                      40.487256454045415,
                      -18.728645463249965,
                      -38.14272494833291
                    ]
                  ],
                  "r": 0.8943741072722242
                },
                "mtl": 6
              }
            ],
            "featureCount": 50
          },
          {
            "type": "block",
            "layer": 0,
            "block": 19,
            "features": [
              {
                "geom": {
                  "pts": [
                    [
                      39.67022243759526,
                      -17.981124775427965,
                      -38.09111549653264
                    ]
                  ],
                  "r": 0.8943741072722242
                },
                "mtl": 6
              },
              {
                "geom": {
                  "pts": [
                    [
                      38.89699816826082,
                      -17.34219257603732,
                      -39.26517231750986
                    ]
                  ],
                  "r": 0.8943741072722242
                },
                "mtl": 6
              },
              {
                "geom": {
                  "pts": [
                    [
                      39.79594530247756,
                      -18.01623900399328,
                      -39.20858535561065
                    ]
                  ],
                  "r": 0.8943741072722242
                },
                "mtl": 6
              },
              {
                "geom": {
                  "pts": [
                    [
                      40.34117991536027,
                      -18.96140362806228,
                      -39.27144415922368
                    ]
                  ],
                  "r": 0.8943741072722242
                },
                "mtl": 6
              },
              {
                "geom": {
                  "pts": [
                    [
                      41.068619882020045,
                      -19.690134448466498,
                      -38.163057588295814
                    ]
                  ],
                  "r": 0.8943741072722242
                },
                "mtl": 6
              },
              {
                "geom": {
                  "pts": [
                    [
                      40.75083937976677,
                      -20.00764625646846,
                      -39.27706189844307
                    ]
                  ],
                  "r": 0.8943741072722242
                },
                "mtl": 6
              },
              {
                "geom": {
                  "pts": [
                    [
                      40.548611731276694,
                      -22.272126193377385,
                      -39.69496077886495
                    ]
                  ],
                  "r": 0.8943741072722242
                },
                "mtl": 7
              },
              {
                "geom": {
                  "pts": [
                    [
                      41.160498855409124,
                      -21.05388888487474,
                      -39.28899609636643
                    ]
                  ],
                  "r": 0.8943741072722242
                },
                "mtl": 6
              },
              {
                "geom": {
                  "pts": [
                    [
                      41.64998332123054,
                      -20.65162343368303,
                      -38.15710280083914
                    ]
                  ],
                  "r": 0.8943741072722242
                },
                "mtl": 6
              },
              {
                "geom": {
                  "pts": [
                    [
                      42.0817149498492,
                      -21.331528506419197,
                      -39.25104332507848
                    ]
                  ],
                  "r": 0.8943741072722242
                },
                "mtl": 6
              },
              {
                "geom": {
                  "pts": [
                    [
                      41.28564002881018,
                      -21.39863714846366,
                      -39.265196779361055
                    ]
                  ],
                  "r": 0.8943741072722242
                },
                "mtl": 6
              },
              {
                "geom": {
                  "pts": [
                    [
                      42.151543343104755,
                      -22.37923760499327,
                      -40.37820397932926
                    ]
                  ],
                  "r": 0.8943741072722242
                },
                "mtl": 7
              },
              {
                "geom": {
                  "pts": [
                    [
                      41.171897293858926,
                      -23.15884571670725,
                      -40.3920248841058
                    ]
                  ],
                  "r": 0.8943741072722242
                },
                "mtl": 7
              },
              {
                "geom": {
                  "pts": [
                    [
                      41.75580308135618,
                      -23.46411935211794,
                      -41.51832239915985
                    ]
                  ],
                  "r": 0.8943741072722242
                },
                "mtl": 7
              },
              {
                "geom": {
                  "pts": [
                    [
                      42.734535127454976,
                      -22.34206031603435,
                      -41.49886956975904
                    ]
                  ],
                  "r": 0.8943741072722242
                },
                "mtl": 7
              },
              {
                "geom": {
                  "pts": [
                    [
                      43.13118939235056,
                      -21.59962950451524,
                      -40.36169746915069
                    ]
                  ],
                  "r": 0.8943741072722242
                },
                "mtl": 7
              },
              {
                "geom": {
                  "pts": [
                    [
                      43.713267173553724,
                      -21.220001268714817,
                      -41.42583656995595
                    ]
                  ],
                  "r": 0.8943741072722242
                },
                "mtl": 7
              },
              {
                "geom": {
                  "pts": [
                    [
                      44.114388533747075,
                      -21.315113662926347,
                      -40.29405430599628
                    ]
                  ],
                  "r": 0.8943741072722242
                },
                "mtl": 7
              },
              {
                "geom": {
                  "pts": [
                    [
                      44.806538880135264,
                      -21.479233761027366,
                      -41.416467344916136
                    ]
                  ],
                  "r": 0.8943741072722242
                },
                "mtl": 7
              },
              {
                "geom": {
                  "pts": [
                    [
                      44.480971783871915,
                      -21.402036511637725,
                      -42.580921795477884
                    ]
                  ],
                  "r": 0.8943741072722242
                },
                "mtl": 7
              },
              {
                "geom": {
                  "pts": [
                    [
                      45.57575601639342,
                      -21.637299328441113,
                      -42.57892898097329
                    ]
                  ],
                  "r": 0.8943741072722242
                },
                "mtl": 7
              },
              {
                "geom": {
                  "pts": [
                    [
                      45.58131520314975,
                      -22.078444637793783,
                      -43.720157037555765
                    ]
                  ],
                  "r": 0.8943741072722242
                },
                "mtl": 7
              },
              {
                "geom": {
                  "pts": [
                    [
                      44.67171151155803,
                      -22.565979862438994,
                      -43.74876008744977
                    ]
                  ],
                  "r": 0.8943741072722242
                },
                "mtl": 7
              },
              {
                "geom": {
                  "pts": [
                    [
                      43.66254501570263,
                      -22.37557725536487,
                      -43.75946722556348
                    ]
                  ],
                  "r": 0.8943741072722242
                },
                "mtl": 7
              },
              {
                "geom": {
                  "pts": [
                    [
                      43.50926929353916,
                      -21.452512278411,
                      -42.54544020607044
                    ]
                  ],
                  "r": 0.8943741072722242
                },
                "mtl": 7
              },
              {
                "geom": {
                  "pts": [
                    [
                      42.768956519455294,
                      -22.966591912533033,
                      -42.64133277495225
                    ]
                  ],
                  "r": 0.8943741072722242
                },
                "mtl": 7
              },
              {
                "geom": {
                  "pts": [
                    [
                      42.028643756607245,
                      -24.480671557890805,
                      -42.587568766914735
                    ]
                  ],
                  "r": 0.8943741072722242
                },
                "mtl": 7
              },
              {
                "geom": {
                  "pts": [
                    [
                      42.86550200210761,
                      -24.408572802705535,
                      -43.735164612011566
                    ]
                  ],
                  "r": 0.8943741072722242
                },
                "mtl": 7
              },
              {
                "geom": {
                  "pts": [
                    [
                      43.197599197883044,
                      -23.39845060744287,
                      -43.75421363326514
                    ]
                  ],
                  "r": 0.8943741072722242
                },
                "mtl": 7
              },
              {
                "geom": {
                  "pts": [
                    [
                      43.78146934524626,
                      -24.329805185191155,
                      -44.88351799791559
                    ]
                  ],
                  "r": 0.8943741072722242
                },
                "mtl": 8
              },
              {
                "geom": {
                  "pts": [
                    [
                      43.90600274874517,
                      -24.322411306806693,
                      -44.844262264635745
                    ]
                  ],
                  "r": 0.8943741072722242
                },
                "mtl": 7
              },
              {
                "geom": {
                  "pts": [
                    [
                      44.771762131729254,
                      -23.45724915449214,
                      -44.90600778656448
                    ]
                  ],
                  "r": 0.8943741072722242
                },
                "mtl": 7
              },
              {
                "geom": {
                  "pts": [
                    [
                      44.6883393756376,
                      -24.251857998618352,
                      -46.026607041281736
                    ]
                  ],
                  "r": 0.8943741072722242
                },
                "mtl": 8
              },
              {
                "geom": {
                  "pts": [
                    [
                      45.57495445045355,
                      -23.188043626845396,
                      -46.01053783384076
                    ]
                  ],
                  "r": 0.8943741072722242
                },
                "mtl": 8
              },
              {
                "geom": {
                  "pts": [
                    [
                      44.697436688384926,
                      -24.251037578912715,
                      -46.09180431480679
                    ]
                  ],
                  "r": 0.8943741072722242
                },
                "mtl": 8
              },
              {
                "geom": {
                  "pts": [
                    [
                      44.84480668753306,
                      -24.237747336980664,
                      -47.15689392285798
                    ]
                  ],
                  "r": 0.8943741072722242
                },
                "mtl": 8
              },
              {
                "geom": {
                  "pts": [
                    [
                      45.70013114039424,
                      -23.26108542986456,
                      -47.119917050505535
                    ]
                  ],
                  "r": 0.8943741072722242
                },
                "mtl": 8
              },
              {
                "geom": {
                  "pts": [
                    [
                      44.87219931027722,
                      -24.235276988056707,
                      -47.20688162024211
                    ]
                  ],
                  "r": 0.8943741072722242
                },
                "mtl": 8
              },
              {
                "geom": {
                  "pts": [
                    [
                      44.57657698271091,
                      -24.26193704425032,
                      -51.63941051814088
                    ]
                  ],
                  "r": 0.8943741072722242
                },
                "mtl": 9
              },
              {
                "geom": {
                  "pts": [
                    [
                      44.60146100967858,
                      -24.016823213504672,
                      -51.68925587947011
                    ]
                  ],
                  "r": 0.8943741072722242
                },
                "mtl": 9
              },
              {
                "geom": {
                  "pts": [
                    [
                      44.74116871708734,
                      -22.640668066617838,
                      -51.87730214135152
                    ]
                  ],
                  "r": 0.8943741072722242
                },
                "mtl": 9
              },
              {
                "geom": {
                  "pts": [
                    [
                      45.01422366010508,
                      -23.227089270055988,
                      -51.627883990306096
                    ]
                  ],
                  "r": 0.8943741072722242
                },
                "mtl": 9
              },
              {
                "geom": {
                  "pts": [
                    [
                      45.03935885338927,
                      -24.220202076525695,
                      -50.87879385866756
                    ]
                  ],
                  "r": 0.8943741072722242
                },
                "mtl": 9
              },
              {
                "geom": {
                  "pts": [
                    [
                      45.2471512503842,
                      -24.201462770458214,
                      -50.534137755022776
                    ]
                  ],
                  "r": 0.8943741072722242
                },
                "mtl": 8
              },
              {
                "geom": {
                  "pts": [
                    [
                      45.82033275076878,
                      -23.100324245857443,
                      -50.463637088299265
                    ]
                  ],
                  "r": 0.8943741072722242
                },
                "mtl": 8
              },
              {
                "geom": {
                  "pts": [
                    [
                      45.451870326263375,
                      -22.192241507097492,
                      -51.58433307945412
                    ]
                  ],
                  "r": 0.8943741072722242
                },
                "mtl": 9
              },
              {
                "geom": {
                  "pts": [
                    [
                      44.88087641326026,
                      -21.26451290849517,
                      -52.08656982130936
                    ]
                  ],
                  "r": 0.8943741072722242
                },
                "mtl": 9
              },
              {
                "geom": {
                  "pts": [
                    [
                      45.88951700365755,
                      -21.157393744138894,
                      -51.5802172752671
                    ]
                  ],
                  "r": 0.8943741072722242
                },
                "mtl": 9
              },
              {
                "geom": {
                  "pts": [
                    [
                      46.39351423991752,
                      -21.999185732492617,
                      -50.428794894786904
                    ]
                  ],
                  "r": 0.8943741072722242
                },
                "mtl": 8
              },
              {
                "geom": {
                  "pts": [
                    [
                      46.9666957403021,
                      -20.898047207891842,
                      -50.462661377953864
                    ]
                  ],
                  "r": 0.8943741072722242
                },
                "mtl": 8
              }
            ],
            "featureCount": 50
          },
          {
            "type": "block",
            "layer": 0,
            "block": 20,
            "features": [
              {
                "geom": {
                  "pts": [
                    [
                      46.349141733737234,
                      -19.536551706548238,
                      -51.609013839183234
                    ]
                  ],
                  "r": 0.8943741072722242
                },
                "mtl": 9
              },
              {
                "geom": {
                  "pts": [
                    [
                      47.53987722945081,
                      -19.79690868329118,
                      -50.414025395493276
                    ]
                  ],
                  "r": 0.8943741072722242
                },
                "mtl": 8
              },
              {
                "geom": {
                  "pts": [
                    [
                      48.11305872983539,
                      -18.69577015869041,
                      -50.48734919438185
                    ]
                  ],
                  "r": 0.8943741072722242
                },
                "mtl": 8
              },
              {
                "geom": {
                  "pts": [
                    [
                      46.80876646381691,
                      -17.91570968019342,
                      -51.56109090562635
                    ]
                  ],
                  "r": 0.8943741072722242
                },
                "mtl": 9
              },
              {
                "geom": {
                  "pts": [
                    [
                      45.16029181684191,
                      -18.512202592249825,
                      -52.61955825590014
                    ]
                  ],
                  "r": 0.8943741072722242
                },
                "mtl": 9
              },
              {
                "geom": {
                  "pts": [
                    [
                      45.02058410943314,
                      -19.8883577503725,
                      -52.359254520357865
                    ]
                  ],
                  "r": 0.8943741072722242
                },
                "mtl": 9
              },
              {
                "geom": {
                  "pts": [
                    [
                      45.48751421306262,
                      -17.473409583307845,
                      -52.7165259829393
                    ]
                  ],
                  "r": 0.8943741072722242
                },
                "mtl": 9
              },
              {
                "geom": {
                  "pts": [
                    [
                      47.3532164431942,
                      -17.16106113410454,
                      -51.58048883130397
                    ]
                  ],
                  "r": 0.8943741072722242
                },
                "mtl": 9
              },
              {
                "geom": {
                  "pts": [
                    [
                      46.365154906627595,
                      -16.034574305746144,
                      -52.72368040577531
                    ]
                  ],
                  "r": 0.8943741072722242
                },
                "mtl": 9
              },
              {
                "geom": {
                  "pts": [
                    [
                      47.897666411335635,
                      -16.40641258801566,
                      -51.62788286219437
                    ]
                  ],
                  "r": 0.8943741072722242
                },
                "mtl": 9
              },
              {
                "geom": {
                  "pts": [
                    [
                      47.944788589810564,
                      -16.910491048275944,
                      -51.34954177825045
                    ]
                  ],
                  "r": 0.8943741072722242
                },
                "mtl": 9
              },
              {
                "geom": {
                  "pts": [
                    [
                      48.072242180949,
                      -18.261940054261167,
                      -50.70407507122756
                    ]
                  ],
                  "r": 0.8943741072722242
                },
                "mtl": 9
              },
              {
                "geom": {
                  "pts": [
                    [
                      47.81733499867211,
                      -15.559042042290617,
                      -51.996586473552064
                    ]
                  ],
                  "r": 0.8943741072722242
                },
                "mtl": 9
              },
              {
                "geom": {
                  "pts": [
                    [
                      47.24279561142842,
                      -14.595739016948505,
                      -52.73297748652734
                    ]
                  ],
                  "r": 0.8943741072722242
                },
                "mtl": 9
              },
              {
                "geom": {
                  "pts": [
                    [
                      47.68988139629784,
                      -14.207593036305289,
                      -52.615189586379444
                    ]
                  ],
                  "r": 0.8943741072722242
                },
                "mtl": 9
              },
              {
                "geom": {
                  "pts": [
                    [
                      48.15778159246559,
                      -19.174796548526363,
                      -50.03412619233138
                    ]
                  ],
                  "r": 0.8943741072722242
                },
                "mtl": 8
              },
              {
                "geom": {
                  "pts": [
                    [
                      48.243321003982196,
                      -20.087653042791455,
                      -49.34941357471208
                    ]
                  ],
                  "r": 0.8943741072722242
                },
                "mtl": 8
              },
              {
                "geom": {
                  "pts": [
                    [
                      48.25471274586204,
                      -20.209376392507657,
                      -48.23570496358611
                    ]
                  ],
                  "r": 0.8943741072722242
                },
                "mtl": 8
              },
              {
                "geom": {
                  "pts": [
                    [
                      48.24940856808486,
                      -20.152700073867635,
                      -49.28927482678652
                    ]
                  ],
                  "r": 0.8943741072722242
                },
                "mtl": 8
              },
              {
                "geom": {
                  "pts": [
                    [
                      47.58394325519737,
                      -21.472050509992318,
                      -49.31313922452299
                    ]
                  ],
                  "r": 0.8943741072722242
                },
                "mtl": 8
              },
              {
                "geom": {
                  "pts": [
                    [
                      48.266104476506044,
                      -20.33109973098792,
                      -48.15375052365628
                    ]
                  ],
                  "r": 0.8943741072722242
                },
                "mtl": 8
              },
              {
                "geom": {
                  "pts": [
                    [
                      48.266104476506044,
                      -20.33109973098792,
                      -47.11890642358668
                    ]
                  ],
                  "r": 0.8943741072722242
                },
                "mtl": 8
              },
              {
                "geom": {
                  "pts": [
                    [
                      47.56724735801205,
                      -21.293650976466335,
                      -48.19074847352474
                    ]
                  ],
                  "r": 0.8943741072722242
                },
                "mtl": 8
              },
              {
                "geom": {
                  "pts": [
                    [
                      46.86839022828217,
                      -22.256202210708913,
                      -48.197092274365154
                    ]
                  ],
                  "r": 0.8943741072722242
                },
                "mtl": 8
              },
              {
                "geom": {
                  "pts": [
                    [
                      47.41078003488073,
                      -21.307761638104026,
                      -47.076539618548615
                    ]
                  ],
                  "r": 0.8943741072722242
                },
                "mtl": 8
              },
              {
                "geom": {
                  "pts": [
                    [
                      48.266104476506044,
                      -20.33109973098792,
                      -47.0301649617565
                    ]
                  ],
                  "r": 0.8943741072722242
                },
                "mtl": 8
              },
              {
                "geom": {
                  "pts": [
                    [
                      47.348184600085496,
                      -21.06041489453531,
                      -45.95422212966315
                    ]
                  ],
                  "r": 0.8943741072722242
                },
                "mtl": 8
              },
              {
                "geom": {
                  "pts": [
                    [
                      46.46156952526954,
                      -22.12422926630827,
                      -45.939540163609955
                    ]
                  ],
                  "r": 0.8943741072722242
                },
                "mtl": 8
              },
              {
                "geom": {
                  "pts": [
                    [
                      46.50328089769745,
                      -21.726924838627298,
                      -44.84068798836557
                    ]
                  ],
                  "r": 0.8943741072722242
                },
                "mtl": 7
              },
              {
                "geom": {
                  "pts": [
                    [
                      47.36904028068152,
                      -20.861762686312737,
                      -44.82311803572434
                    ]
                  ],
                  "r": 0.8943741072722242
                },
                "mtl": 7
              },
              {
                "geom": {
                  "pts": [
                    [
                      48.24002831402133,
                      -20.052469882251916,
                      -45.4971454116851
                    ]
                  ],
                  "r": 0.8943741072722242
                },
                "mtl": 8
              },
              {
                "geom": {
                  "pts": [
                    [
                      48.23479966366562,
                      -19.99660052276245,
                      -45.92113726676241
                    ]
                  ],
                  "r": 0.8943741072722242
                },
                "mtl": 8
              },
              {
                "geom": {
                  "pts": [
                    [
                      48.23479966366562,
                      -19.99660052276245,
                      -44.79755170486263
                    ]
                  ],
                  "r": 0.8943741072722242
                },
                "mtl": 7
              },
              {
                "geom": {
                  "pts": [
                    [
                      47.33407271373956,
                      -20.517104478106614,
                      -43.69635794685851
                    ]
                  ],
                  "r": 0.8943741072722242
                },
                "mtl": 7
              },
              {
                "geom": {
                  "pts": [
                    [
                      46.45769396406257,
                      -21.2977745579502,
                      -43.72624438328343
                    ]
                  ],
                  "r": 0.8943741072722242
                },
                "mtl": 7
              },
              {
                "geom": {
                  "pts": [
                    [
                      46.90527784564744,
                      -20.816949925601833,
                      -42.59653463543603
                    ]
                  ],
                  "r": 0.8943741072722242
                },
                "mtl": 7
              },
              {
                "geom": {
                  "pts": [
                    [
                      48.23479966366562,
                      -19.99660052276245,
                      -42.550380581063074
                    ]
                  ],
                  "r": 0.8943741072722242
                },
                "mtl": 7
              },
              {
                "geom": {
                  "pts": [
                    [
                      47.047662776553814,
                      -20.730074660738957,
                      -41.465479938389315
                    ]
                  ],
                  "r": 0.8943741072722242
                },
                "mtl": 7
              },
              {
                "geom": {
                  "pts": [
                    [
                      48.23479966366562,
                      -19.99660052276245,
                      -41.6191498898588
                    ]
                  ],
                  "r": 0.8943741072722242
                },
                "mtl": 7
              },
              {
                "geom": {
                  "pts": [
                    [
                      48.23479966366562,
                      -19.99660052276245,
                      -41.42679501916329
                    ]
                  ],
                  "r": 0.8943741072722242
                },
                "mtl": 7
              },
              {
                "geom": {
                  "pts": [
                    [
                      47.25617276270372,
                      -20.82352479999846,
                      -40.3349339477232
                    ]
                  ],
                  "r": 0.8943741072722242
                },
                "mtl": 7
              },
              {
                "geom": {
                  "pts": [
                    [
                      48.266104476506044,
                      -20.33109973098792,
                      -40.28865159035782
                    ]
                  ],
                  "r": 0.8943741072722242
                },
                "mtl": 7
              },
              {
                "geom": {
                  "pts": [
                    [
                      48.26766972108062,
                      -20.3478247065676,
                      -40.270992187457054
                    ]
                  ],
                  "r": 0.8943741072722242
                },
                "mtl": 7
              },
              {
                "geom": {
                  "pts": [
                    [
                      48.30784421946939,
                      -20.777098660307427,
                      -39.155488613656956
                    ]
                  ],
                  "r": 0.8943741072722242
                },
                "mtl": 6
              },
              {
                "geom": {
                  "pts": [
                    [
                      47.2372462448099,
                      -21.118074451664736,
                      -39.21852524745312
                    ]
                  ],
                  "r": 0.8943741072722242
                },
                "mtl": 6
              },
              {
                "geom": {
                  "pts": [
                    [
                      48.30053976725978,
                      -20.699048890372755,
                      -38.91867222598184
                    ]
                  ],
                  "r": 0.8943741072722242
                },
                "mtl": 6
              },
              {
                "geom": {
                  "pts": [
                    [
                      47.18880001063713,
                      -20.878017216617664,
                      -38.09539616961916
                    ]
                  ],
                  "r": 0.8943741072722242
                },
                "mtl": 6
              },
              {
                "geom": {
                  "pts": [
                    [
                      46.16664827015043,
                      -21.45905024302204,
                      -39.21338199065347
                    ]
                  ],
                  "r": 0.8943741072722242
                },
                "mtl": 6
              },
              {
                "geom": {
                  "pts": [
                    [
                      46.246241048901396,
                      -21.315949857773273,
                      -40.33906687589183
                    ]
                  ],
                  "r": 0.8943741072722242
                },
                "mtl": 7
              },
              {
                "geom": {
                  "pts": [
                    [
                      45.20766024032857,
                      -21.5743461552389,
                      -40.32377040097972
                    ]
                  ],
                  "r": 0.8943741072722242
                },
                "mtl": 7
              }
            ],
            "featureCount": 50
          },
          {
            "type": "block",
            "layer": 0,
            "block": 21,
            "features": [
              {
                "geom": {
                  "pts": [
                    [
                      45.08332323958588,
                      -21.544863831887376,
                      -39.201509688002865
                    ]
                  ],
                  "r": 0.8943741072722242
                },
                "mtl": 6
              },
              {
                "geom": {
                  "pts": [
                    [
                      46.06975579056901,
                      -20.97893576169207,
                      -38.10515091398238
                    ]
                  ],
                  "r": 0.8943741072722242
                },
                "mtl": 6
              },
              {
                "geom": {
                  "pts": [
                    [
                      46.982357410685275,
                      -21.162078388073184,
                      -36.981969723558784
                    ]
                  ],
                  "r": 0.8943741072722242
                },
                "mtl": 6
              },
              {
                "geom": {
                  "pts": [
                    [
                      45.59843493928073,
                      -20.9226595181631,
                      -36.968994737987835
                    ]
                  ],
                  "r": 0.8943741072722242
                },
                "mtl": 6
              },
              {
                "geom": {
                  "pts": [
                    [
                      44.96198385276379,
                      -20.80163839818725,
                      -38.06088559294902
                    ]
                  ],
                  "r": 0.8943741072722242
                },
                "mtl": 6
              },
              {
                "geom": {
                  "pts": [
                    [
                      44.21451246787622,
                      -20.683240648253022,
                      -36.90310340547178
                    ]
                  ],
                  "r": 0.8943741072722242
                },
                "mtl": 6
              },
              {
                "geom": {
                  "pts": [
                    [
                      43.854211914958576,
                      -20.624341034682427,
                      -38.079058396151716
                    ]
                  ],
                  "r": 0.8943741072722242
                },
                "mtl": 6
              },
              {
                "geom": {
                  "pts": [
                    [
                      43.99005153300438,
                      -21.28563133957493,
                      -39.16894552581345
                    ]
                  ],
                  "r": 0.8943741072722242
                },
                "mtl": 6
              },
              {
                "geom": {
                  "pts": [
                    [
                      42.87778987088823,
                      -21.264419864374837,
                      -39.21017606857816
                    ]
                  ],
                  "r": 0.8943741072722242
                },
                "mtl": 6
              },
              {
                "geom": {
                  "pts": [
                    [
                      42.752097612476625,
                      -20.63798223980065,
                      -38.04953715932353
                    ]
                  ],
                  "r": 0.8943741072722242
                },
                "mtl": 6
              },
              {
                "geom": {
                  "pts": [
                    [
                      42.830590007707556,
                      -20.443821778343043,
                      -36.950748974416534
                    ]
                  ],
                  "r": 0.8943741072722242
                },
                "mtl": 6
              },
              {
                "geom": {
                  "pts": [
                    [
                      41.80322254933494,
                      -20.095935430166573,
                      -37.04403538919349
                    ]
                  ],
                  "r": 0.8943741072722242
                },
                "mtl": 6
              },
              {
                "geom": {
                  "pts": [
                    [
                      42.58068743282535,
                      -20.149982839488146,
                      -35.90255139183491
                    ]
                  ],
                  "r": 0.8943741072722242
                },
                "mtl": 6
              },
              {
                "geom": {
                  "pts": [
                    [
                      41.790861051992444,
                      -19.406837787099132,
                      -35.917958154240964
                    ]
                  ],
                  "r": 0.8943741072722242
                },
                "mtl": 6
              },
              {
                "geom": {
                  "pts": [
                    [
                      42.1264895311228,
                      -19.904101229020476,
                      -34.79706167123006
                    ]
                  ],
                  "r": 0.8943741072722242
                },
                "mtl": 6
              },
              {
                "geom": {
                  "pts": [
                    [
                      43.166499742775756,
                      -20.294692558808887,
                      -34.745440067369145
                    ]
                  ],
                  "r": 0.8943741072722242
                },
                "mtl": 6
              },
              {
                "geom": {
                  "pts": [
                    [
                      43.61698899190658,
                      -20.583304633809167,
                      -35.798446557066114
                    ]
                  ],
                  "r": 0.8943741072722242
                },
                "mtl": 6
              },
              {
                "geom": {
                  "pts": [
                    [
                      44.20650995442871,
                      -20.685283888597397,
                      -34.65415339006813
                    ]
                  ],
                  "r": 0.8943741072722242
                },
                "mtl": 6
              },
              {
                "geom": {
                  "pts": [
                    [
                      44.80431170883444,
                      -20.787852789852636,
                      -35.825497428094614
                    ]
                  ],
                  "r": 0.8943741072722242
                },
                "mtl": 6
              },
              {
                "geom": {
                  "pts": [
                    [
                      45.9916344369982,
                      -20.992400945896108,
                      -35.86015486502359
                    ]
                  ],
                  "r": 0.8943741072722242
                },
                "mtl": 6
              },
              {
                "geom": {
                  "pts": [
                    [
                      47.17895715392606,
                      -21.196949101939687,
                      -35.849449585379645
                    ]
                  ],
                  "r": 0.8943741072722242
                },
                "mtl": 6
              },
              {
                "geom": {
                  "pts": [
                    [
                      48.366279870853944,
                      -21.401497257983156,
                      -36.27524452300083
                    ]
                  ],
                  "r": 0.8943741072722242
                },
                "mtl": 6
              },
              {
                "geom": {
                  "pts": [
                    [
                      48.366279870853944,
                      -21.401497257983156,
                      -36.91431483352869
                    ]
                  ],
                  "r": 0.8943741072722242
                },
                "mtl": 6
              },
              {
                "geom": {
                  "pts": [
                    [
                      48.333409824674774,
                      -21.05027307417801,
                      -37.61200032819651
                    ]
                  ],
                  "r": 0.8943741072722242
                },
                "mtl": 6
              },
              {
                "geom": {
                  "pts": [
                    [
                      48.30784421946939,
                      -20.777098660307427,
                      -38.031903051757176
                    ]
                  ],
                  "r": 0.8943741072722242
                },
                "mtl": 6
              },
              {
                "geom": {
                  "pts": [
                    [
                      48.366279870853944,
                      -21.401497257983156,
                      -35.79072927162892
                    ]
                  ],
                  "r": 0.8943741072722242
                },
                "mtl": 6
              },
              {
                "geom": {
                  "pts": [
                    [
                      48.366279870853944,
                      -21.401497257983156,
                      -35.15165896110105
                    ]
                  ],
                  "r": 0.8943741072722242
                },
                "mtl": 6
              },
              {
                "geom": {
                  "pts": [
                    [
                      46.97968990620277,
                      -21.16275947193318,
                      -34.73488050958559
                    ]
                  ],
                  "r": 0.8943741072722242
                },
                "mtl": 6
              },
              {
                "geom": {
                  "pts": [
                    [
                      48.366279870853944,
                      -21.401497257983156,
                      -34.66714370972914
                    ]
                  ],
                  "r": 0.8943741072722242
                },
                "mtl": 6
              },
              {
                "geom": {
                  "pts": [
                    [
                      47.21185221111982,
                      -21.667250063377526,
                      -33.58849225738303
                    ]
                  ],
                  "r": 0.8943741072722242
                },
                "mtl": 5
              },
              {
                "geom": {
                  "pts": [
                    [
                      48.41010660658338,
                      -21.869796169723465,
                      -34.22241027849279
                    ]
                  ],
                  "r": 0.8943741072722242
                },
                "mtl": 6
              },
              {
                "geom": {
                  "pts": [
                    [
                      48.45393334231283,
                      -22.338095081463663,
                      -33.57444315857833
                    ]
                  ],
                  "r": 0.8943741072722242
                },
                "mtl": 5
              },
              {
                "geom": {
                  "pts": [
                    [
                      48.45393334231283,
                      -22.338095081463663,
                      -33.26440816081116
                    ]
                  ],
                  "r": 0.8943741072722242
                },
                "mtl": 5
              },
              {
                "geom": {
                  "pts": [
                    [
                      47.39314570779825,
                      -21.760554765722006,
                      -32.46885080723785
                    ]
                  ],
                  "r": 0.8943741072722242
                },
                "mtl": 5
              },
              {
                "geom": {
                  "pts": [
                    [
                      46.33235806204781,
                      -21.183014449980234,
                      -32.47736371661386
                    ]
                  ],
                  "r": 0.8943741072722242
                },
                "mtl": 5
              },
              {
                "geom": {
                  "pts": [
                    [
                      45.96977106869096,
                      -20.99640504529139,
                      -33.61600458439831
                    ]
                  ],
                  "r": 0.8943741072722242
                },
                "mtl": 5
              },
              {
                "geom": {
                  "pts": [
                    [
                      45.27157042753323,
                      -20.60547413423858,
                      -32.483745955546766
                    ]
                  ],
                  "r": 0.8943741072722242
                },
                "mtl": 5
              },
              {
                "geom": {
                  "pts": [
                    [
                      44.86334724255049,
                      -20.80195823805328,
                      -33.56836249236933
                    ]
                  ],
                  "r": 0.8943741072722242
                },
                "mtl": 5
              },
              {
                "geom": {
                  "pts": [
                    [
                      44.210782781782775,
                      -20.02793381849681,
                      -32.503571644731515
                    ]
                  ],
                  "r": 0.8943741072722242
                },
                "mtl": 5
              },
              {
                "geom": {
                  "pts": [
                    [
                      44.46347416344473,
                      -21.397887537120184,
                      -31.339606486056184
                    ]
                  ],
                  "r": 0.8943741072722242
                },
                "mtl": 5
              },
              {
[truncated: 22,485,999 more chars]
