# Supplementary material for: Post-collisional mantle delamination in the Dinarides implied from staircases of Oligo-Miocene uplifted marine terraces
Source: Sci Rep. 2021 Jan 29;11:2685. doi: 10.1038/s41598-021-81561-5 (PMC7846848; doi:10.1038/s41598-021-81561-5)
Supplement: Supplementary file 4 — Supplementary Information 2. [file 41598_2021_81561_MOESM4_ESM.zip › Balling_et_al_supplement_A1/Qgis2threejs.css]

body {
  font-family: arial, sans-serif;
  margin: 0;
  overflow: hidden;
}

#view {
  position: absolute;
  width: 100%;
  height: 100%;
}

#view.sky {
  background: -webkit-gradient(linear, left top, left bottom, from(#98c8f6), color-stop(0.4, #cbebff), to(#f0f9ff));
  background: linear-gradient(to bottom, #98c8f6 0%,#cbebff 40%,#f0f9ff 100%);
}

.hidden {
  display: none !important;
}

.queryable {
  cursor: pointer;
}

.no-events {
  pointer-events: none;
}

#labels {
}

.label {
  position: absolute;
  padding: 2px;
  text-shadow: -1px -1px #FFF, 0px -1px #FFF, 1px -1px #FFF, -1px 0px #FFF, 1px 0px #FFF, -1px 1px #FFF, 0px 1px #FFF, 1px 1px #FFF;
}

.print-label {
  /* these 2 properties are copied to canvas 2D context in renderLabels function of Qgis2threejs.js */
  color: black;
  font: normal medium sans-serif;
}

#progress {
  position: absolute;
  top: 0;
  left: 0;
  width: 100%;
  height: 5px;
}

#bar {
  width: 0;
  height: 5px;
  background-color: #2196F3;
  opacity: 1;
}

#bar.fadeout {
  opacity: 0;
  height: 0;
  transition: all .4s;
}

#header {
  position: absolute;
  left: 5px;
  top: 5px;
}

#footer {
  position: absolute;
  left: 5px;
  bottom: 5px;
}

#infobtn {
  cursor: pointer;
}

#infobtn img {
  width: 24px;
  height: 24px;
}

/* popup */
#popup {
  position: absolute;
  left: 2px;
  top: 2px;
  max-width: 480px;
  min-width: 300px;
  z-index: 9999;
  border: solid gray;
  border-width: 1px 2px 2px;
  border-radius: 3px;
  display: none;
}

#popupbar {
  background: dimgray;
  color: white;
  padding-left: 4px;
  height: 18px;
  border-radius: 3px 3px 0 0;
}

#closebtn {
  color: rgb(220, 220, 220);
  background: gray;
  border: 1px solid darkgray;
  border-radius: 4px;
  line-height: 16px;
  font-size: 16px;
  font-weight: bold;
  width: 16px;
  height: 16px;
  text-align: center;
  float: right;
  cursor: pointer;
}

#popupbody {
  background-color: white;
  padding: 2px 5px 2px;
  border-radius: 0 0 3px 3px;
  max-height: 500px;
  overflow: auto;
}

/* identify result */
#popupbody table {
  margin-top: 5px;
  margin-bottom: 3px;
  width: 100%;
}

#popupbody table caption {
  background-color: gray;
  color: white;
  font-size: small;
  padding: 1px;
  padding-left: 6px;
  text-align: left;
}

#popupbody table td {
  padding-left: 5px;
}

#qr_layername_table tr {
  background-color: #eeeeee;
}

#qr_coords_table tr {
  background-color: #eeeeee;
}

#qr_attrs_table tr:nth-child(odd) {
  background-color: #eeeeee;
}

#qr_attrs_table tr td:first-child {
  width: 40%;
}

.action-btn {
  display: inline-block;
  border: 1px solid gray;
  border-radius: 2px;
  background-color: #FBFBFB;
  cursor: pointer;
  font-size: small;
  padding: 1px;
  margin-left: 2px;
}

.action-zoom {
}

.action-move {
  display: none;
}

/* pageinfo */
#pageinfo {
  font-size: small;
}

#pageinfo h1 {
  background-color: gray;
  color: white;
  font-size: small;
  font-weight: normal;
  margin-top: 5px;
  margin-bottom: 3px;
  padding: 1px;
  padding-left: 6px;
}

#urlbox {
  width: 100%;
}

#usage, #about {
  margin-left: 5px;
}

#usage tr:nth-child(odd) {
  background-color: #eeeeee;
}

#usage td.star {
  font-weight: bold;
}

#about ul {
  margin: 5px;
  margin-left: 20px;
  padding: 0px;
}

.license {
  font-size: xx-small;
}

.download-link {
  display: block;
  border: 1px solid darkgray;
  background: lightgray;
  color: black;
  font-size: large;
  margin: 10px 50px 10px;
  padding: 8px;
  text-align: center;
  text-decoration: none;
}

/* print dialog */
.print div {
  padding: 5px;
}

.print label {
  margin-left: 5px;
}

.print input[type="text"] {
  width: 40px;
  border: 1px solid lightgray;
  background: #F6F6F6;
  margin-left: 8px;
  margin-right: 8px;
}

.print input[type="checkbox"] {
  margin-left: 15px;
}

.print input[type="submit"] {
  display: none;
}

.print .buttonbox {
  text-align: center;
  padding-top: 10px;
  padding-bottom: 10px;
}

.print .buttonbox span {
  border: 1px solid darkgray;
  background: lightgray;
  margin: 0px 5px 0px;
  padding: 5px 10px 5px;
  cursor: pointer;
}

#northarrow {
  position: absolute;
  left: 12px;
  bottom: 16px;
  width: 80px;
  height: 80px;
  z-index: 1000;
}
